# Supplementary material for: Purification and Characterization of Two Novel Laccases from Peniophora lycii
Source: J Fungi (Basel). 2020 Dec 6;6(4):340. doi: 10.3390/jof6040340 (PMC7762197; doi:10.3390/jof6040340)
Supplement: Supplementary file 1 [file jof-06-00340-s001.zip]

Archive with 3 entries (3 files):
- FileS1-Full_Alignment.aln
- FileS2-Trimmed_Alignment.aln
- Supplementary_materials.pdf
