# Supplementary material for: Purification and Characterization of Two Novel Laccases from Peniophora lycii
Source: J Fungi (Basel). 2020 Dec 6;6(4):340. doi: 10.3390/jof6040340 (PMC7762197; doi:10.3390/jof6040340)
Supplement: Supplementary file 1 [file jof-06-00340-s001.zip › FileS1-Full_Alignment.aln]

CLUSTAL multiple sequence alignment


PenCONTA_NA_ProtID-158007_Scaf18-OG1              ATGTCTCTCTCTTGCCGCTCCCTC---------TCTCATCTTGTT---ATTTTCGGCGCG
PenSpv1_NA_ProtID-81172_Scaf134-OG1               ATGTCTCTCTCTTCCCGCTCCCTC---------TCTCATCTTGTT---ATTTTCGGCGCG
PenCBMAI_lcc1_ProtID-VDC02847.1_Scaf45-OG1        ATGTCATCTCCCTCCCGTTCGTTG---------GCCTACCTTGCG---CTCTTTGGCGTC
PenCONTA_NA_ProtID-685758_Scaf2-OG2               ATGCTTCTACCCGCCCACTCCCTA---------GCGTATCTTGTC---CTTCTCGGCATG
PenSpv1_NA_ProtID-685261_Scaf64-OG2               ATGCTTCTACCCGCCCACTCCCTA---------CCGTATCTTGTT---TTTCTCGGCACA
PenLyc_lacB_GbID-MG550091_NA-OG2                  ATGTTTCTACCTACCCACTCCCTA---------CCGTATCTTGCC---CTCCTCGGTGTA
PenCBMAI_lcc2_ProtID-VDB95254.1_Scaf22-OG2        ATGCTTCTTCTCAATCATTACCTT---------TCTTCGCTCGTA---CTTCTCGGCACA
PenCONTA_NA_ProtID-604824_Scaf66-OG3              ATG---CGCGTTTCTCCTCTTTTC---------TCTCTGGTTCCT---TTATTGGCTTCA
PenSpv1_NA_ProtID-585626_Scaf144-OG3              ATG---CGCGCTTCTCCTCTTTTC---------TCTCTGGTTCCT---TTATTGGCTTCG
PenCBMAI_lcc3B_ProtID-VDC05858.1_Scaf71-OG3       ATG---CGCGTTTCTGCTCTTCTT---------TCTCTGATTCCT---TTCCTGGTTTCC
PenCONTA_NA_ProtID-13951_Scaf1-OG4                ATG---CGTTCTTCTCTATCTCTA---------TCTCTCCTCGCC---TCCTTGGGTCCA
PenSpv1_NA_ProtID-572185_Scaf17-OG4               ATG---CGTTCTTCTCTATCTCTA---------TCTCTCCTCGCC---TCCTTGGGTCCA
PenCBMAI_lac4_ProtID-VDB83149.1_Scaf10-OG4        ATG---CGCTCTCTTGCATCGCTC---------GCCGTCATCGCT---GCTCTAGGCTAT
PenCONTA_NA_ProtID-582306_Scaf44-OG5              ATGCGTCTCTCTTTCACTTTACCT---------TTCCTCGCCTCT------ATAGGCTTA
PenSpv1_NA_ProtID-628028_Scaf37-OG5               ATGCGTCTCTCTTTCACGTTACCT---------TTCCTCGTTTCT------ATAGGCTTA
PenLyc_lac5_GbID-MW172826_NA-OG5                  ------------------------------------------------------------
PenCBMAI_NA_ProtID-VDC06586.1_Scaf8-OG5           ATGCGTATTTCCTTCACCCTTCCT---------TTTCTCATCTCT---------GGACTG
PenCONTA_NA_ProtID-582671_Scaf47-OG6              ATGCGTGCCACCTACTCTCTG------------------TTGCTTGTCTCTTCAGGGCTC
PenSpv1_NA_ProtID-644385_Scaf412-OG6              ATGCGTGCCACCTACTCTCTG------------------TTGCTTGTCTCTTCAGGGCTC
PenCONTA_NA_ProtID-614710_Scaf17-OG7              ATGCGCTTGTCTTTCTTGTCGAGT---------------TTACTAGCTTCCCTTGGCACA
PenSpv1_NA_ProtID-679847_Scaf4-OG7                ATGCGCTTGTCTTTCTCGTCGAGT---------------TTACTAGCTTCCCTTGGCACG
PenCONTA_NA_ProtID-672875_Scaf63-OG8              ATG---CTTTCTCCCTTTCCTCTC---------GCCTCTATTGCT---TTGCTTGGCACT
PenSpv1_NA_ProtID-679847_Scaf85AND112-OG8         ATG---CTTTCTTCCTTTCCTCTC---------GCCTCCATTGCT---TTCCTTGGCACT
PenLyc_lacA_GbID-MG550090_NA-OG8                  ATG---CTTTCTTCCTTTCCTCTC---------GCCTCTATTGCT---TTCCTTGGCACT
PenCBMAI_NA_ProtID-VDB85211.1_Scaf117-OG8         ATG---CTTTCTTCTTTCTCTATT---------CCTTCCCTTCTT---CTTTTGGGTTCA
PenCONTA_NA_ProtID-613815_Scaf14-OG9              ATGGGCTTCCTTTCCCTTCTCCCT------TCGACGCTTATTTCTTGTCTTTTCGCTTCG
PenSpv1_NA_ProtID-684578_Scaf54-OG9               ATGGGCTTCCTTTTCCTTCTCCCT------TCGACGCTTCTTTCTTGTCTCTTCGCTTCG
PenCONTA_NA_ProtID-665656_Scaf14-OG9              ATGGGCTTCTTTTCTCTTCCACCT------TCGACGCTTATTTCTTGCCTTTTTGCTTCT
PenSpv1_NA_ProtID-734113_Scaf54-OG9               ATGGGCTTCTTTTCTCTTCCACCT------TCGACGCTTATTTCTTGCCTTTTTGCTTCT
PenCBMAI_NA_ProtID-VDB98171.1_Scaf28-OG9          ATGGGCTCCTTTTCCCTTTCCTTTCTTGCCTCGACGCTTCTTTCTTGCTCTTTTGCTTCT
PenCONTA_NA_ProtID-667684_Scaf21-OG10             ATGGTACTCCACGCTCTCTCTTTT---------GGCCTTGTCTCCTCCGCTTTGATTTCC
PenSpv1_NA_ProtID-684307_Scaf50-OG10              ATGGTACTCCACGCTCTTTCCTTT---------GGCCTTGTCTCC---GCTTTGAGTTCC
PenCBMAI_lcc6_ProtID-VDB95718.1_Scaf232-OG10      ATGGTCCTCCACGCTCTTTCGTTT---------GGTCTTGTCTCCTCCGTTTTGAGCTCC
PenCONTA_NA_ProtID-615966_Scaf23-OG11             ATGGCTTCTTTTTCTTCAGTTCGGGCTTGTCTTTGTCTGTCTTTACTCTCTTTGGTTTCT
PenSpv1_NA_ProtID-693375_Scaf317-OG11             ATGGCTTCTTTTTCTTCAGTTCGGGCTTGTCTTTGTCTGTCTTTACTCTCTTTGGTTTCT
PenCBMAI_lcc7_ProtID-VDB96280.1_Scaf25-OG11       ATGGCTTCT---TCTTCACTTTGGGCTTGTCTTTGTCTGTCTTTACTCTCTCTGGCTTCG
PenCONTA_NA_ProtID-147302_Scaf17-OG12             ATG------CATTTTCTCTCGCTG---------ATCCATCTGGCG---CTCCTG---CCT
PenSpv1_NA_ProtID-342248_Scaf4-OG12               ATG------CATTTTCTCTCGCTG---------ATCCATCTGGCG---CTCCTG---CCT
PenCBMAI_lcc5_ProtID-VDB92393.1_Scaf2-OG12        ATG------CGCGCTCTCTCCCTA---------CTCCAGTTGGCG---CTGTTA---CCT
PenCONTA_NA_ProtID-617799_Scaf35-OG13             ATGATCTCTCGGTCGCTCCTCGCC------------------GCTTTGTCCCTCATCGTG
PenSpv1_NA_ProtID-594659_Scaf466-OG13             ATGATCTCTCGGTCGCTTCTCGCC------------------GCTTTGTCCCTCATCGTG
PenCBMAI_lcc8_ProtID-VDB95407.1_Scaf222-OG13      ATGATATCAAGAACGCTACTCTCC------------------GCCCTCTCCCTCGCCGTC
PenCONTA_NA_ProtID-670195_Scaf35-OG14             ATGCCTTCCTGGTCTCTTCTGTCG------------------ATACTTGCGCTCTCCGCC
PenSpv1_NA_ProtID-686668_Scaf88-OG14              ATGCCTTCCTGGTCTCTTCTGTCG------------------ATACTTGCGCTCTCCGCC
PenCONTA_NA_ProtID-686860_Scaf21-OG15             ATGGCTTCCTGGTCCCTTCTGTCT------------------GTCTTTGCTCTTGCCGTC
PenSpv1_NA_ProtID-686202_Scaf79-OG15              ATGGCTTCCTGGTCCCTTCTGTCC------------------GTCTTTGCTCTCGCCGTC
PenCBMAI_NA_ProtID-VDC00639.1_Scaf338-OG15        ATGGCCGCCTGGTCTCTCCTTTCT------------------ACCCTTGCTCTGGTCGCC
PenCONTA_NA_ProtID717194_Scaf24-OG16              ATGTTCTCTGTGTTTGCT---------------------CTTCTCATTCTCTTCGCAGCG
PenSpv1_NA_ProtID36665_Scaf11-OG16                ATGTTCTCTGTGTTTGTT---------------------CTTTCTATTCTCTTCGCTGCG
PenLyc_lacC_GbID-MG550092_NA-OG16                 ATGTTCTCCGTTTTTGCT---------------------CTTTCCATTCTCTTCGTAGCG
PenCBMAI_NA_ProtID-VDB92219.1_Scaf2-OG16          ATGCTTGCTGTCCTTGCT---------------------CTGCCCCTTTTGCTCGCGGCG
PenCONTA_NA_ProtID-579219_Scaf24-OG17             ATGGCACCGCTTCATCTCTTCCCT---------CTCTTCTCGCTTGCGATGGTGGCCAAG
PenSpv1_NA_ProtID-208735_Scaf222-OG17             ATGGCACCGCTTCATCTCTTCCCT---------CTCTTCTCGCTTGCGATGGTGGCCAAG
PenCBMAI_NA_ProtID-VDB90317.1_Scaf174-OG17        ATGCTACCTCCTCACTTCATTGTC---------CTATCCTCCCTCGTCGTGGCAGCCAAT
PenSpv1_NA_ProtID-654934_Scaf141-OG18             ATG---AGCTCC---TGGTCGCTT---------CTTACTGTCTTCTCTCTTCTGGCGACG
PenCONTA_NA_ProtID-612982_Scaf11-OG18             ATG---AGCTCC---TGGTCGCTT---------CTTACTGTCTTCTCTCTTCTGGCGACG
PenCBMAI_Pnh_lac1_ProtID-VDC04696_Scaf6-OG18      ATG---AGCTCCTCCTGGTCGCTT---------CTGACTCTTTTCTCACTTGTGGCGACT
TraHir_lacA_GbID-KP027478_Out                     ATGTCGAGGTTCCAGTCGTTGCTTACC------------TTCATCACCATCTCCCTCGTC
TraHir_lacB_GbID-KP027484_Out                     ATGCCGAGAGTCCCCTTCCTGGGCATT------------ATCGTAGCTCTTGTGCTCGCT
TraHir_lacC_GbID-KP027479_Out                     ATGGGAAAGCTTCAGCATTTTGCGACT------TCGATCGCGTTGAGTCTGTCCCTCGGT
TraHir_lacD_GbID-KP027480_Out                     ATGTCGTCTTGGAGCCCTCGCACTGCG------------GTGACCATCCTGGGCCTGTGC
TraHir_lacE_GbID-KP027481_Out                     ATGACCTTCATTCGGTCGGTGGTTTTT------------GCTGCTGCACTCGCGCTCGCT
TraHir_lacF_GbID-KP027482_Out                     ATGGCCGGGCTTCAACTCCTCCGCACCTTTGCGTCCCTGGCCGTCACGGTCTCTCTTGCT
TraHir_lacG_GbID-KP027483_Out                     ATGGGTCGGATTGAATCTTTGTCGCTT------CTTGCCACCCTTAGTCCTTTTTTGAGC
                                                                                                              

PenCONTA_NA_ProtID-158007_Scaf18-OG1              AATGCTCTGGCAGCC---ACC---GTCAGCCAGACGCTTACTGTCGGTAACGCGGACATC
PenSpv1_NA_ProtID-81172_Scaf134-OG1               AATGCTCTGGCAGCC---ACC---GTCAGCCAGACGCTTACTGTCGGTAACGCGGACATC
PenCBMAI_lcc1_ProtID-VDC02847.1_Scaf45-OG1        GAGGCTCTGGCAGCC---ACC---GTCAGCCAGACGCTAACCATCTCCAACGCGGATATC
PenCONTA_NA_ProtID-685758_Scaf2-OG2               CAGGCTTTTGCAGCA---TCG---GTCAGTCAGACACTGACCATCGGCAACGCGGATATA
PenSpv1_NA_ProtID-685261_Scaf64-OG2               CAGGCTTTTGCAGCA---TCA---GTCAGTCAGACACTGACCATCGGCAACGCGGATATA
PenLyc_lacB_GbID-MG550091_NA-OG2                  GAGGCTTTAGCAGCA---TCA---GTCAGTCAGACACTGACCGTCGGCAACGCGGACATC
PenCBMAI_lcc2_ProtID-VDB95254.1_Scaf22-OG2        CCGACGTTCGCGGCA---GTT---GTGAGCCAGACGCTCACCATCGCCAACGCGGATATC
PenCONTA_NA_ProtID-604824_Scaf66-OG3              CAGTCTCTTGCTGCG---GTT---GTGCAGAAGACTCTCACACTCTCCAATCAGTATCGT
PenSpv1_NA_ProtID-585626_Scaf144-OG3              CAGTCTCTTGCTGCG---GTT---GTGCAGAAGACTCTCACACTCTCCAACCAGTATCGT
PenCBMAI_lcc3B_ProtID-VDC05858.1_Scaf71-OG3       GAGTCCCTCGCTGCC---GTG---GTGCAGAAGACACTCACACTCTCTAACGAATATCGT
PenCONTA_NA_ProtID-13951_Scaf1-OG4                CTGGCTCTCGCTGCC---ACC---GTCAGAAAGACGCTTTCTATCGGCAACGCGGAGCTC
PenSpv1_NA_ProtID-572185_Scaf17-OG4               CTGGCTCTCGCTGCC---ACC---GTCAGAAAGACGTTTTCTATCGGCAACGCGGAGCTC
PenCBMAI_lac4_ProtID-VDB83149.1_Scaf10-OG4        GAGGCTCTCGCAACC---ACC---GTCCAGAAGACCCTCACCATAGCTGACTCGGAATTG
PenCONTA_NA_ProtID-582306_Scaf44-OG5              GAGGCTCTCGCTGCC---ACC---GTCAGCAAGACTCTCACCCTTGCCAATGCGGAGCTC
PenSpv1_NA_ProtID-628028_Scaf37-OG5               GAGGCGCTCGCTGCC---ACT---GTCAGCAAGACCCTCACCATTGCCAACACGGAGCTC
PenLyc_lac5_GbID-MW172826_NA-OG5                  ---GCTCTCGCTGCCACC------GTCAGCAAGACTCTCACCATTGCCAACGCGGAGCTC
PenCBMAI_NA_ProtID-VDC06586.1_Scaf8-OG5           GAGGCTCTCGCCGCC---ACC---GTCAGCAAGACCCTCACTATCGCTAACGCAGAACTC
PenCONTA_NA_ProtID-582671_Scaf47-OG6              AGGGCTCTTCCTGTCAGTGCCAGTATCATCAAGTCTCTTGTGATCGGCAGTACGAACACT
PenSpv1_NA_ProtID-644385_Scaf412-OG6              AGGGCTCTTGCTGTCAGTGCCAGTATCATCAAGTCTCTTGTGATCGGCAGCACGAACACT
PenCONTA_NA_ProtID-614710_Scaf17-OG7              GGAGCCTTTGCTGCT---ACC---GTCAGTCAGACGCTCACCATCGGCAACGCGGTCCTC
PenSpv1_NA_ProtID-679847_Scaf4-OG7                GGAGCCTTTGCTGCT---ACC---GTCAGTCAGACGCTCACCATCGGCAACGCGGTCCTC
PenCONTA_NA_ProtID-672875_Scaf63-OG8              GGAGCTTTTGCCGCC---ACT---GTCACCAAGACTCTCACCATTGCCAACGCCGAGGTC
PenSpv1_NA_ProtID-679847_Scaf85AND112-OG8         GGAGCTTTTGCTGCC---ACT---GTCACCAAGACTCTCACTATCGCCAACGCCGAGGTC
PenLyc_lacA_GbID-MG550090_NA-OG8                  GGAGCTTTTGCTGCC---ACT---GTCACCAAGACTCTCACCATTGCCAACGCTGAGGTC
PenCBMAI_NA_ProtID-VDB85211.1_Scaf117-OG8         GGAACTCTTGCTGCG---ACT---GTTAGCAAGAAGCTCACTATCGGCAATGCGGAGCTC
PenCONTA_NA_ProtID-613815_Scaf14-OG9              TACACCCTCGCTGCC---ACC---GTCGCGACCCAGCTGAACATCGTGAACGGTGAAGTG
PenSpv1_NA_ProtID-684578_Scaf54-OG9               TACACCCTCGCTGCC---ACC---GTCTCGACCCAGCTGAACATCGTGAACGGTGAAGTG
PenCONTA_NA_ProtID-665656_Scaf14-OG9              TACGCACTTGCTGCC---ACC---GTTACGACCCAGTTGAACATCGTAAACGGTGAAGTC
PenSpv1_NA_ProtID-734113_Scaf54-OG9               TACGCACTTGCTGCC---ACC---GTTACGACCCAGTTGAACATCGTAAACGGTGAAGTC
PenCBMAI_NA_ProtID-VDB98171.1_Scaf28-OG9          TATACGTTCGCTGCT---ACT---GTTTCGACCCAGTTGAAGATCGTCAACAAGGAAGTG
PenCONTA_NA_ProtID-667684_Scaf21-OG10             TCGGCGCTCGCCGCA---ACT---GTCTCTACGACCCTCAACATCGTCAACGCAGAGGTC
PenSpv1_NA_ProtID-684307_Scaf50-OG10              TCGGCGCTCGCCGCA---ACT---GTCTCTACGACCCTCAACATCGTCAACGGAGAGGTT
PenCBMAI_lcc6_ProtID-VDB95718.1_Scaf232-OG10      TCAGCGCTCGCCACC---ACT---GTCTCTACGGCTCTCAATATCGTCAACCGCGAGGTC
PenCONTA_NA_ProtID-615966_Scaf23-OG11             AGGACGTTCGCCGCC---ACC---GTCTTCAAGACTCTCGACATCGTGAACCGCAATATT
PenSpv1_NA_ProtID-693375_Scaf317-OG11             GGCACGTTCGCCGCC---ACC---GTCTTCAAGACTCTCGACATCGTGAACCGCAATATC
PenCBMAI_lcc7_ProtID-VDB96280.1_Scaf25-OG11       AGCTCGTTCGCAGCT---ACT---GTAACTAAAACCCTCGACATCGTCAACCGCAACGTC
PenCONTA_NA_ProtID-147302_Scaf17-OG12             AGCGCGCTCGCAGCT---ACG---ACTTTCAAGACGCTTAATATCGCGAATGGTATCGCT
PenSpv1_NA_ProtID-342248_Scaf4-OG12               AGCGCGCTCGCAGCT---ACG---ACTTTCAAGACGCTTAATATCGCGAATGGTATCGCT
PenCBMAI_lcc5_ProtID-VDB92393.1_Scaf2-OG12        CGCGCATTTACAGCT---ACG---GTTATCAGGACTCTAAGTATCGAAAACGGGGTTGTT
PenCONTA_NA_ProtID-617799_Scaf35-OG13             GCCGCGGAGGCCGCC---ATCGGTCCTACCGCGCAGCTCACTATCTCCAACGCTCAACTC
PenSpv1_NA_ProtID-594659_Scaf466-OG13             GCCGCGGAGGCCGCC---ATCGGTCCTACCGCGCAGCTCACTATCTCCAACGCTCAACTC
PenCBMAI_lcc8_ProtID-VDB95407.1_Scaf222-OG13      GCGACAGAGGCGGCC---ATCGGCCCTTCTGCTCAGCTCACCGTGTCGAATGCACAACTT
PenCONTA_NA_ProtID-670195_Scaf35-OG14             GTCACCGAAGCTGCC---ATCGGTCCGACCGCTCAGCTCACCGTCTCCAACGCACATCTC
PenSpv1_NA_ProtID-686668_Scaf88-OG14              GTCACCGAAGCTGCC---ATCGGTCCGACCGCTCAGCTCACCGTCTCCAACGCACATCTC
PenCONTA_NA_ProtID-686860_Scaf21-OG15             GTCACAGAGGCTGCC---ATCGGTCCTTCTGCCCAGCTCACCGTGTCGAACGTGCAGCTC
PenSpv1_NA_ProtID-686202_Scaf79-OG15              GTCACAGAGGCCGCC---ATCGGTCCTTCCGCGCAGCTCACCGTCTCGAACGTGCAGCTC
PenCBMAI_NA_ProtID-VDC00639.1_Scaf338-OG15        GTCGCCGAGGCCGCA---ATCGGTCCATCCGCTCAGCTCACTGTCTCGAACGTGCAGCTC
PenCONTA_NA_ProtID717194_Scaf24-OG16              TCCGTCAAGGCCGCC---ATCGGACCCAACGCCGAGCTCGTTGTGTCGAATGCCCAGCGC
PenSpv1_NA_ProtID36665_Scaf11-OG16                TCCATCGAGGCCGCC---ATCGGACCCAACGCTGAGCTCGTGGTGTCGAATGCCCAGCGC
PenLyc_lacC_GbID-MG550092_NA-OG16                 TCCGTGAAGGCCGCC---ATCGGACCCGACGCCGAGCTCGTGGTGTCGAACGCCCAGCGC
PenCBMAI_NA_ProtID-VDB92219.1_Scaf2-OG16          TGCGCTGAAGCCGCC---CTCGGCCCCAAGGCCGAGCTCATCATCTCCAATGCTCAACAC
PenCONTA_NA_ProtID-579219_Scaf24-OG17             GCGGCCATCGGCCCT---TCA---GCT------ACGCTTACTGTCGGCAACGCTCACCTC
PenSpv1_NA_ProtID-208735_Scaf222-OG17             GCGGCCATCGGCCCT---TCA---GCT------ACGCTTACTGTCGGCAACGCTCACCTC
PenCBMAI_NA_ProtID-VDB90317.1_Scaf174-OG17        GCTGCTATCGGGCCT---TCG---GCT------ACTCTCACCGTCGGCAACGCTCAGCTC
PenSpv1_NA_ProtID-654934_Scaf141-OG18             AGCGCATTCGCTGGG---ATTGGGCCCACTGCTACGCTCAACATCGCAAACGATGATATC
PenCONTA_NA_ProtID-612982_Scaf11-OG18             AGCGCGTTCGCTGGG---ATTGGGCCCACTGCTACGCTCAACATCGCAAACGATGATATC
PenCBMAI_Pnh_lac1_ProtID-VDC04696_Scaf6-OG18      GGCGCGTTCGCTGCC---ATCGGTCCCACCGCTCAGCTCACCATCACCAACGCGAACATC
TraHir_lacA_GbID-KP027478_Out                     GCGGTTGCTCATGCGGCGGTTGGCCCTGTCGCCGACCTCACCATCACCGACGCGGCGGTC
TraHir_lacB_GbID-KP027484_Out                     GTTAGTGTTTTGGGTGCTATCGGTCCTAAGGGCAACCTTGTCATCTCTAACGCTGCCATC
TraHir_lacC_GbID-KP027479_Out                     CGCGCCGTTTATGGTGCCATCGGGCCCGTCACCACTTTGACAATCGCCAATGCGGACATC
TraHir_lacD_GbID-KP027480_Out                     GGCGCCGCTATGGCAGCAATCGGCCCTGTGACCGATCTCGACATCGTCAACAAGGAGATT
TraHir_lacE_GbID-KP027481_Out                     CCTAGTGCACTCGGAGCTGTTGGGCCAAGAGCAGAGCTCGTCATATCGAACTCCCTTATC
TraHir_lacF_GbID-KP027482_Out                     CTCAGCACGCTGGGGGCTATTGGTCCAGTGACTGACCTCACGATCACCGACGCGGACGTC
TraHir_lacG_GbID-KP027483_Out                     CTCACTGCGTTCGCCGCTATTGGGCCAGTGACAGACCTCACTATCTCTAACACGGACATC
                                                                                       *     *                

PenCONTA_NA_ProtID-158007_Scaf18-OG1              TCC---CCGGAC---GGTTTCACCCGCTCTGCTGCCCTCGTGAACGGCGCGTTTCCTGGT
PenSpv1_NA_ProtID-81172_Scaf134-OG1               TCC---CCGGAC---GGTTTCACCCGCTCTGCTGCCCTCGTGAACGGCGCGTTTCCTGGT
PenCBMAI_lcc1_ProtID-VDC02847.1_Scaf45-OG1        TCG---CCAGAT---GGTTTCACTCGCTCTGCTTCCCTCGTAAATGGAGCGTTCCCTGGT
PenCONTA_NA_ProtID-685758_Scaf2-OG2               GCC---CCGGAT---GGCTTCACTCGTTCGGCATCCCTTGTGAATAGCGCATTTCCTGCC
PenSpv1_NA_ProtID-685261_Scaf64-OG2               TCC---CCGGAT---GGCTTCACTCGTTCGGCATCCCTTGTGAACGGCGCGTTTCCTGCC
PenLyc_lacB_GbID-MG550091_NA-OG2                  TCC---CCGGAT---GGCTTCACTCGTTCGGCATCCCTCGTGAACGGGGCGTTTCCTGCC
PenCBMAI_lcc2_ProtID-VDB95254.1_Scaf22-OG2        TCA---CCGGAT---GGCTTCACTCGCTCGGCATCCCTTGTCAACGGCACCTTCCCTGCT
PenCONTA_NA_ProtID-604824_Scaf66-OG3              GCC---CCAGAT---GGCTTCAACCGCTCCGTCACCCTCATTAACGGTCAGGAGATTGGC
PenSpv1_NA_ProtID-585626_Scaf144-OG3              GCC---CCAGAT---GGCTTCAACCGCTCAGTCACCCTCATTAACGGCCAGGAGATTGGC
PenCBMAI_lcc3B_ProtID-VDC05858.1_Scaf71-OG3       GCT---CCTGAT---GGCTTCAACCGCTCCGTCACTCTTATTAACGGCCAAGAGATCGGC
PenCONTA_NA_ProtID-13951_Scaf1-OG4                AAC---CCTGAT---GGCTTCTCTCGGACCGGCGTCACGGTCAATGGGCAGTTCCCTGGA
PenSpv1_NA_ProtID-572185_Scaf17-OG4               AAC---CCTGAT---GGTTTCTCTCGGACCGGTGTCACGGTCAATGGGCAGTTCCCTGGA
PenCBMAI_lac4_ProtID-VDB83149.1_Scaf10-OG4        AAC---CCAGAC---GGCTTCTCTCGAACTGGTGTCACAGTGAACGGCCAATTTCCAGGC
PenCONTA_NA_ProtID-582306_Scaf44-OG5              AGC---CCCGAT---GGCTTCAGTCGGAAAGGTGTCACGGTCAACGGGCAGTTCCCTGGT
PenSpv1_NA_ProtID-628028_Scaf37-OG5               AGC---CCCGAT---GGCTTCTCGCGGACAGGTGTCACGATCAACGGGCAGTTCCCTGGC
PenLyc_lac5_GbID-MW172826_NA-OG5                  AGC---CCCGAT---GGCTTCACTCGGACAGGTGTCACGGTCAATGGGCAGTTCCCTGGC
PenCBMAI_NA_ProtID-VDC06586.1_Scaf8-OG5           AGC---CCTGAT---GGCTTCTCTCGCACTGGTGTCACGGTCAACGGGGAGTTCCCCGGT
PenCONTA_NA_ProtID-582671_Scaf47-OG6              ACCTATCCTGACACGGACTCCACTCAAACTGCTGTGACGATCAATGGGCAATTTCCAGGA
PenSpv1_NA_ProtID-644385_Scaf412-OG6              ACCTATCCTGACACGGACTCCACTCGAACTGCTGTGGCGATCAATGGGCAATTTCCAGGA
PenCONTA_NA_ProtID-614710_Scaf17-OG7              AGT---CCTGAT---GGCTACGCCAGAGACGGCGTCACGGTAAACGGCCAATTCCCTGGA
PenSpv1_NA_ProtID-679847_Scaf4-OG7                AGT---CCTGAT---GGATACGCCAGAGACGGCGTCACGGTAAACGGCCAATTCCCTGGA
PenCONTA_NA_ProtID-672875_Scaf63-OG8              AGC---CCCGAT---GGGTTCAAGAAGACCGGAACCGTGGTCAACGGCCAGTTCCCAGGA
PenSpv1_NA_ProtID-679847_Scaf85AND112-OG8         AGC---CCCGAT---GGGTTCAAGAAGACCGGAACCGTGGTCAACGGCCAGTTCCCAGGA
PenLyc_lacA_GbID-MG550090_NA-OG8                  AGC---CCCGAT---GGGTTCAAGAAGACCGGAACCGTGGTCAACGGCCAATTCCCTGGA
PenCBMAI_NA_ProtID-VDB85211.1_Scaf117-OG8         AGT---CCAGAT---GGCTTCAAGCGAACCGGTGTCACTGTCAATGGTCAATTCCCTGGA
PenCONTA_NA_ProtID-613815_Scaf14-OG9              AAC---CTCGAC---GGGTTCTCGCGTCCAGCCGTTCTTGCCGGCGGAACATTCCCCGGG
PenSpv1_NA_ProtID-684578_Scaf54-OG9               AAC---CTCGAC---GGGTTCTCGCGTCCAGCCGTTCTTGCCGGCGGAACATTCCCCGGG
PenCONTA_NA_ProtID-665656_Scaf14-OG9              AAC---GTCGAT---GGGTTCCCTCGTCCAGCCGTCCTTGCCAATGGAGCATTTCCCGGT
PenSpv1_NA_ProtID-734113_Scaf54-OG9               AAC---GTCGAT---GGGTTCCCTCGTCCAGCCGTCCTCGCCAATGGAGCATTTCCCGGT
PenCBMAI_NA_ProtID-VDB98171.1_Scaf28-OG9          AAT---CTCGAT---GGATTCTCGCGCCTCGCCGTCCTTGCCGGTGGATCCTTCCCCGGA
PenCONTA_NA_ProtID-667684_Scaf21-OG10             AAC---CTTGAT---GGCTACTCCAAATTAGCCAGCCTTGCGAATGGCACATTCCCTGGC
PenSpv1_NA_ProtID-684307_Scaf50-OG10              AAC---CTCGAC---GGCTACTCCAAAGTAGCCAGCCTTGCAAATGGCACATTCCCTGGC
PenCBMAI_lcc6_ProtID-VDB95718.1_Scaf232-OG10      AAC---CTCGAC---GGTTACACCAAATCAGCCACTCTTGTCAATGGCACATTCCCTGGG
PenCONTA_NA_ProtID-615966_Scaf23-OG11             TCA---CTCGAT---GGATACACTCGGCCGGCTGTGTTGGCCAACAGCGAAATGCCTGGT
PenSpv1_NA_ProtID-693375_Scaf317-OG11             TCA---CTCGAT---GGATACACTCGGCCGGCTGTGTTGGCCAACAGCGAAATGCCTGGT
PenCBMAI_lcc7_ProtID-VDB96280.1_Scaf25-OG11       TCT---CTCGAT---GGATACATGCGGCCGGCGGTCTTGGCCAATGGCATATTCCCTGGA
PenCONTA_NA_ProtID-147302_Scaf17-OG12             GGC---CCCGAC---GGATACTACCGGCCCGCCGTCCTAGTAAACGGACAGACGCCAGGG
PenSpv1_NA_ProtID-342248_Scaf4-OG12               GGC---CCCGAC---GGATACTACCGGCCCGCCGTCCTAGTAAACGGACAGACGCCAGGG
PenCBMAI_lcc5_ProtID-VDB92393.1_Scaf2-OG12        GGA---CCCGAC---GGGTACTACCGACCTGCTGTAGTGGTGAACGGACAAACTCCTGGG
PenCONTA_NA_ProtID-617799_Scaf35-OG13             GCG---CCCGAT---GGGTTCATGCGGGATACTGTCGTTGTGAACGGACAGTTCCCTGCA
PenSpv1_NA_ProtID-594659_Scaf466-OG13             GCG---CCCGAT---GGGTTCATGCGGGATACTGTCGTTGTCAATGGGCAGTTCCCTGCA
PenCBMAI_lcc8_ProtID-VDB95407.1_Scaf222-OG13      GCG---CCAGAT---GGGTACATGCGAGACACCGTCGTCGTCAACGGCCAGTTCCCCGCT
PenCONTA_NA_ProtID-670195_Scaf35-OG14             GCT---CTCGAT---GGCTTTCCGCGAGACACCGTCGTAGTGAATGGACAGTTTCCCGCT
PenSpv1_NA_ProtID-686668_Scaf88-OG14              GCT---CTCGAT---GGCTTTCCGCGAGACACCGTCGTAGTGAATGGACAGTTTCCCGCT
PenCONTA_NA_ProtID-686860_Scaf21-OG15             GCT---CCCGAC---GGCTTCACTCGGGACACCGTCGTCGTCAACGGACAGTTCCCCGCC
PenSpv1_NA_ProtID-686202_Scaf79-OG15              GCT---CCCGAT---GGCTTCACTCGGGACACCGTCGTCGTCAACGGACAGTTCCCCGCC
PenCBMAI_NA_ProtID-VDC00639.1_Scaf338-OG15        TCG---CCCGAT---GGCTTCAAGCGGGACACTGTCGTTGTGAACGGACAGTTCCCTGCG
PenCONTA_NA_ProtID717194_Scaf24-OG16              GCG---CCAGAC---GGCTTCAAGCGCGACACGATTGTTGTAAACGGCCAGTTCCCGAGC
PenSpv1_NA_ProtID36665_Scaf11-OG16                GCG---CCAGAC---GGCTTCAAGCGCGACACGATTGTTGTAAACGGCCAGTTCCCGAGC
PenLyc_lacC_GbID-MG550092_NA-OG16                 GCA---CCGGAC---GGCTTTAAGCGCGACACGATTGTGGTGAACGGCCAGTTCCCAAGT
PenCBMAI_NA_ProtID-VDB92219.1_Scaf2-OG16          GCA---CCTGAT---GGCTTCACGCATGACACCATCGTAGTGAACAATCAATTCCCGGCT
PenCONTA_NA_ProtID-579219_Scaf24-OG17             TCG---CCTGAC---GGGTACTCCCGACTCACTACCGTCGTCAACGGTCAGTTTCCAGGA
PenSpv1_NA_ProtID-208735_Scaf222-OG17             TCG---CCTGAC---GGGTACTCCCGACTCACTACCGTCGTCAACGGACAGTTTCCAGGA
PenCBMAI_NA_ProtID-VDB90317.1_Scaf174-OG17        GCA---CCTGAT---GGCTACTCTCGAGACACGACGGTCGTCAATGGGCAATTTCCAGGA
PenSpv1_NA_ProtID-654934_Scaf141-OG18             GCT---CCGGAT---GGTCTGAGCAGGAGCTCCGTCCTCGCGAACGGTGTCTTCCCTGCC
PenCONTA_NA_ProtID-612982_Scaf11-OG18             GCT---CCGGAT---GGTCTGAGCAGGAGCTCCGTCCTCGCGAACGGTGTCTTCCCTGCC
PenCBMAI_Pnh_lac1_ProtID-VDC04696_Scaf6-OG18      GCT---CCCGAT---GGTCTGAGCAGGAGCTCCGTCCTCGCGAACGGCGTCTTCCCTGCG
TraHir_lacA_GbID-KP027478_Out                     AGC---CCTGAC---GGTTTCTCTCGCCAGGCTGTTGTGGTGAACGGCGTCACCCCTGGA
TraHir_lacB_GbID-KP027484_Out                     GCT---CCCGAT---GGCTTCAACCGCGATGCTATTGTGGTTAACGGCGTGTTCCCTTCC
TraHir_lacC_GbID-KP027479_Out                     AGC---CCTGAC---GGGTATACTCGCGCCACTGTTCTGGCCAACGGTGTCTACCCCGGC
TraHir_lacD_GbID-KP027480_Out                     GCT---CCCGAT---GGCCTACTGCGCGACACCGTCCTGGCCGGGGGCACTTTCCCGGGT
TraHir_lacE_GbID-KP027481_Out                     GCC---CCAGAC---GGATTCGCACGAGATGCTGTTGTGGTCAATGGCATCTCCCCTGGC
TraHir_lacF_GbID-KP027482_Out                     ACT---CCCGAT---GGGTTCACGCGTGCGGCAGTGGTGGCCAACGGAGGGGTTCCCGGG
TraHir_lacG_GbID-KP027483_Out                     TCT---CCCGAT---GGTTACACTCGCGCGGCCGTCGTCGTGAATGGTGTCTTCCCCGGA
                                                           **    *                                            

PenCONTA_NA_ProtID-158007_Scaf18-OG1              CCTCTCATCACGGGTAACACCGGCGACAACTTCCAGCTGAACGTTGTGAACAACCTCGAT
PenSpv1_NA_ProtID-81172_Scaf134-OG1               CCTCTCATCACGGGTAACACCGGCGACAACTTCCAGCTGAACGTTGTGAACAACCTCGAT
PenCBMAI_lcc1_ProtID-VDC02847.1_Scaf45-OG1        CCCCTCATCACGGGTAACACGGGCGACAACTTCCAGCTGAATGTTGTCAACAACCTTGAT
PenCONTA_NA_ProtID-685758_Scaf2-OG2               CCCCTCATTACGGGCAATACGGGCGACAATTTTCAGCTGAACGTCGTGAATAACCTCGAC
PenSpv1_NA_ProtID-685261_Scaf64-OG2               CCCCTCATTACAGGCAATACGGGCGACAATTTTCAGTTGAACGTTGTGAACAACCTCGAC
PenLyc_lacB_GbID-MG550091_NA-OG2                  CCTCTCATTACTGGCAATACGGGCGACAATTTCCAGCTGAACGTTGTGAACAACCTCGAC
PenCBMAI_lcc2_ProtID-VDB95254.1_Scaf22-OG2        CCCTTTCTCTCCGGCAATACGGGCGACAACTTTCAACTCAATGTTGTGAATAACCTCGAC
PenCONTA_NA_ProtID-604824_Scaf66-OG3              CCCGTTATTGTGGGCCAGGTGGGCGACCGGTACGAGATCAACGTCGTGAACCAGCTCACG
PenSpv1_NA_ProtID-585626_Scaf144-OG3              CCCGTCATTGTCGGCCAGGTGGGCGACCGGTATGAGATAAACGTCGTGAACCAGCTCACG
PenCBMAI_lcc3B_ProtID-VDC05858.1_Scaf71-OG3       CCTGTCATTGTGGGCCAAGTGGGCGACCGCTACGAGATCAACGTCGTGAACCAGCTCACG
PenCONTA_NA_ProtID-13951_Scaf1-OG4                CCAGTCATCACTGGTAACGTCGGCGATACCTTTGAGATCAACGTCGTCAACGACCTGAAG
PenSpv1_NA_ProtID-572185_Scaf17-OG4               CCAGTCATCACAGGCAACGTCGGCGATACCTTCGAGATCAGCGTCGTCAACGACCTGAAG
PenCBMAI_lac4_ProtID-VDB83149.1_Scaf10-OG4        CCGGTTATCACAGGCAACGTTGGCGACACATTTGAGATCACCGTTGTCAACAATCTGAAG
PenCONTA_NA_ProtID-582306_Scaf44-OG5              CCCGTCATCACAGGAAACGTCGGCGACACTTTCGCAATCGAGGTAGTCAACAATCTGAAC
PenSpv1_NA_ProtID-628028_Scaf37-OG5               CCCGTCATCACAGGCAACGTCGGCGACACTTTCGCAATCAACGTTGTTAATAATCTGGAC
PenLyc_lac5_GbID-MW172826_NA-OG5                  CCCGTCATCACAGGCAACGTCGGCGACACTTTTGAGATCAACGTCGTCAACGATCTGAAC
PenCBMAI_NA_ProtID-VDC06586.1_Scaf8-OG5           CCTGTCATTACTGGAAACAAGGGCGATACTTTTGAGATCAACGTTGTCAATAACCTGAAC
PenCONTA_NA_ProtID-582671_Scaf47-OG6              CCAGTGATCACGGGAAACGTTGGCGATACTTTTGTGATCAACGTCTTCGATGATGTCCCG
PenSpv1_NA_ProtID-644385_Scaf412-OG6              CCAGTGATCACGGGAAACGTTGGCGATACTTTTGTGATCAACGTCTTCGATGATGTCCCG
PenCONTA_NA_ProtID-614710_Scaf17-OG7              CCTCTCGTCTCCGCGAACGTCGGAGACGACTTTGAGATCACTGTCGTTGATGCCCTGCAC
PenSpv1_NA_ProtID-679847_Scaf4-OG7                CCTCTCGTCTCCGCGAACGTCGGAGACGACTTTGAGATCACTGTCGTTGATGCCCTGCAC
PenCONTA_NA_ProtID-672875_Scaf63-OG8              CCTTTGATCAAAGCCAACACAGGAGATGATTTCGAGATCACGGTTGCCGACGATTTGAAA
PenSpv1_NA_ProtID-679847_Scaf85AND112-OG8         CCTTTGATCAAAGCCAACACAGGAGATGATTTCGAGATCACGGTTGCCGACGATTTGAAG
PenLyc_lacA_GbID-MG550090_NA-OG8                  CCTTTGATTAAAGCCAACGCAGGAGATGATTTCGAGATCACGGTTGCCGACGATTTGAAG
PenCBMAI_NA_ProtID-VDB85211.1_Scaf117-OG8         CCACTCATAACGGCCAACGTCGGTGACACTTTCGAACTCACCGTCGCCGACGACTTGAAA
PenCONTA_NA_ProtID-613815_Scaf14-OG9              CCCATTATCAACGTCAATAAGGGCGACCGTCTTGAGATCAACGTCACCAACGAGCTCACC
PenSpv1_NA_ProtID-684578_Scaf54-OG9               CCCATTATCAACGTCAATAAGGGCGACCGTCTTGAGATCAACGTCACCAACGAGCTCACC
PenCONTA_NA_ProtID-665656_Scaf14-OG9              CCTATCATCAACGCCAATAAGGGCGACCGCCTTGAGATCAATGTCACCAACGAGCTCACC
PenSpv1_NA_ProtID-734113_Scaf54-OG9               CCCATTATTAACGCAAATAAGGGCGACCGTCTTGAGATCAACGTCACCAACGAGCTCACC
PenCBMAI_NA_ProtID-VDB98171.1_Scaf28-OG9          CCAATCATCAACGCAAACAAGGGCGATCGGCTTGAGGTTAATGTGACCAACGAACTGACC
PenCONTA_NA_ProtID-667684_Scaf21-OG10             CCCATCATCTCCGTCAACAAGGGAGACCGTCTTGAAGTCAATGTCACCAACGGACTGACC
PenSpv1_NA_ProtID-684307_Scaf50-OG10              CCCATCATCTCCATCAACAAGGGAGACCGTCTTGAGGTCAATGTTACCAACGGACTGACC
PenCBMAI_lcc6_ProtID-VDB95718.1_Scaf232-OG10      CCAATCATTTCTCTAAACAAGGGAGACCGCCTTGAGGTCAATGTGACCAAGGGCTTGACC
PenCONTA_NA_ProtID-615966_Scaf23-OG11             CCGGTTATCTCAGGAAACAAGGGCGATACCTTCCACATCACCGTCAAGAACTCGCTCCAT
PenSpv1_NA_ProtID-693375_Scaf317-OG11             CCGGTCATCTCAGGAAACAAGGGCGATACCTTCCACATCACCGTCAAGAACTCGCTCCAT
PenCBMAI_lcc7_ProtID-VDB96280.1_Scaf25-OG11       CCGGTCATCTCTGGCAATAAGGGAGACAATTTCCACATCACCGTCAAGAACTCTCTCCAT
PenCONTA_NA_ProtID-147302_Scaf17-OG12             CCGGTCATCTCGGGCATGAAGGGTGACTCCTTCAGTATCGACGTCGTCAACATGCTCGAG
PenSpv1_NA_ProtID-342248_Scaf4-OG12               CCGGTCATCTCGGGCATGAAGGGTGACTCCTTCAGTATTGACGTCGTCAACATGCTCGAG
PenCBMAI_lcc5_ProtID-VDB92393.1_Scaf2-OG12        CCAATCATCTCGGGAACGAAGGGCGATTTGTTCAGCATCGACGTCATCAACAAGCTCTGG
PenCONTA_NA_ProtID-617799_Scaf35-OG13             CCGCTCATCACGGGCCATAAGGGCGACACCTTCAACTTGAACGTCTTCGACGCTCTGACG
PenSpv1_NA_ProtID-594659_Scaf466-OG13             CCGCTCATCACGGGCCATAAGGGCGATACCTTCCACTTGAACGTCTTCGACGCTCTGACC
PenCBMAI_lcc8_ProtID-VDB95407.1_Scaf222-OG13      CCGCTCATCAAGGGACAGAAAGGCGACACGTTCAACTTGAACGTCTTCGACGCTCTTACG
PenCONTA_NA_ProtID-670195_Scaf35-OG14             CCGCTCATAACGGGCAACAAGGGCGACACCTTCAACCTCAACGTCTTCGATGCTCTCACT
PenSpv1_NA_ProtID-686668_Scaf88-OG14              CCGCTCATAACGGGCAACAAGGGCGACACCTTCAACCTCAACGTCTTTGATGCTCTCACT
PenCONTA_NA_ProtID-686860_Scaf21-OG15             CCACTCATCACCGGAAAGAAGGGCGACACATTCAATCTTAACGTGGTTGACGCTCTCACC
PenSpv1_NA_ProtID-686202_Scaf79-OG15              CCACTCATCACCGGAAAGAAGGGCGACACGTTCAATCTTAACGTGGTTGACGCTCTCACC
PenCBMAI_NA_ProtID-VDC00639.1_Scaf338-OG15        CCACTCATTACCGGCCAGAAGGGCGATACCTTCAATCTCAACGTGGTCGACTCCCTCACT
PenCONTA_NA_ProtID717194_Scaf24-OG16              CCGCTCATTACCGGAACCAAGGGCGACCACTTCAATCTCAATGTCTTGAACCTTCTACAA
PenSpv1_NA_ProtID36665_Scaf11-OG16                CCGCTCATTACCGGAACCAAGGGCGACCACTTCAATCTCAATGTCTTGAACCTTCTACAA
PenLyc_lacC_GbID-MG550092_NA-OG16                 CCGCTCATTACCGGAACCAAGGGCGACCACTTCAATCTCAATGTCGTGAACCTCCTTCAC
PenCBMAI_NA_ProtID-VDB92219.1_Scaf2-OG16          CCCCTTCTGACTGCAAAGATGGGGGATAACATCGACTGGAAAGTCTTGAATCTTCTCTCA
PenCONTA_NA_ProtID-579219_Scaf24-OG17             CCGCTGATTACCGGCAAGATGGGCGACTCGTTCTCTCTGAACGTCGTTGACGATCTGTCC
PenSpv1_NA_ProtID-208735_Scaf222-OG17             CCGCTGATTACCGGCAAGATGGGCGACTCGTTCTCTCTGAACGTCGTAGACGATCTGTCC
PenCBMAI_NA_ProtID-VDB90317.1_Scaf174-OG17        CCCTTGATCACAGGCAATATGGGAGATACATTCTCTTTGAACGTCGTCGATGCTCTGACG
PenSpv1_NA_ProtID-654934_Scaf141-OG18             CCGCTCATCACGGCTAACAAGGGCGATGCGTTCTCGCTTACCGTTGCGGACAAGCTCACC
PenCONTA_NA_ProtID-612982_Scaf11-OG18             CCGCTCATCACGGCTAACAAGGGCGATGCGTTCTCGCTTACCGTTGCGGACAAGCTTACC
PenCBMAI_Pnh_lac1_ProtID-VDC04696_Scaf6-OG18      CCGCTCATTACCGGTAACAAGGGCGACGCGTTCTCGCTTACCGTTGCCGACAGCCTCACC
TraHir_lacA_GbID-KP027478_Out                     CCGCTCGTTGCGGGCAACATTGGGGACCGCTTCCAGCTCAACGTCATTGACAACTTGACG
TraHir_lacB_GbID-KP027484_Out                     CCTCTCATCACAGGGAAGAAGGGTGACCACTTTCAACTCAACGTCATCGACAAATTGACA
TraHir_lacC_GbID-KP027479_Out                     CCGCTCATCACAGGCAACACGGGAGACAACTTCCAGATCACCGTAGAAGACCAGCTTACG
TraHir_lacD_GbID-KP027480_Out                     CCTCTCGTTCAAGGCAAGAAGGGCGACCACTTTAAGATCAACGTCGTCGACAAGTTGACC
TraHir_lacE_GbID-KP027481_Out                     CCACTTATCGCTGGTCAAAAGGGAGATCGCTTTCGATTGAACGTCGTCGACAAATTAACA
TraHir_lacF_GbID-KP027482_Out                     CCTCTCATCGCGGGCAACATGGGCGATCATTTCCAGATTAACGTGATCAACAAGCTCACC
TraHir_lacG_GbID-KP027483_Out                     CCTCTCATCACGGGTAACATGGGTGATAACTTCCAGATCAATGTGGTCGATAACTTAACC
                                                  **  *  *             ** **                **     *     *    

PenCONTA_NA_ProtID-158007_Scaf18-OG1              GAT---ACAACT------------------ATGGATCTCGTTACTACCGTTCATTGGCAC
PenSpv1_NA_ProtID-81172_Scaf134-OG1               GAT---ACAACT------------------ATGGATCTCGTTACTACCGTTCATTGGCAC
PenCBMAI_lcc1_ProtID-VDC02847.1_Scaf45-OG1        GAC---AGCACC------------------ATGGACCTCGTCACCACCGTTCACTGGCAC
PenCONTA_NA_ProtID-685758_Scaf2-OG2               GAT---TCTACC------------------CTGGACTGGTTGACTACGGTTCACTGGCAC
PenSpv1_NA_ProtID-685261_Scaf64-OG2               GAT---TCTACC------------------CTGGACCTATTAACTACGGTCCACTGGCAC
PenLyc_lacB_GbID-MG550091_NA-OG2                  GAT---TCTACC------------------TTGGACTTAGTAACCACGGTTCACTGGCAC
PenCBMAI_lcc2_ProtID-VDB95254.1_Scaf22-OG2        GAT---ACCACC------------------CTTGACTTGGTTACCACTGTTCACTGGCAC
PenCONTA_NA_ProtID-604824_Scaf66-OG3              GAC---GCAAGC------------------CTGGACTTGGGCACGACGATGCACTGGCAT
PenSpv1_NA_ProtID-585626_Scaf144-OG3              GAC---GCAAGC------------------CTGGATTTGGGAACCACGATCCACTGGCAC
PenCBMAI_lcc3B_ProtID-VDC05858.1_Scaf71-OG3       GAT---AAAAGC------------------CTGGACTTGGGCACTACCATCCACTGGCAC
PenCONTA_NA_ProtID-13951_Scaf1-OG4                GAT---GAGCAC------------------CTGCATACTGTGACCACGATTCATTGGCAT
PenSpv1_NA_ProtID-572185_Scaf17-OG4               GAT---GAGCAC------------------CTGCATACTGTGACCACGATTCACTGGCAC
PenCBMAI_lac4_ProtID-VDB83149.1_Scaf10-OG4        GAC---GAGCAC------------------CTCCACACCGTCACTACGCTACATTGGCAC
PenCONTA_NA_ProtID-582306_Scaf44-OG5              GAC---GATGAC------------------CTCCATCTCGTGACCGCAGTGCACTGGCAT
PenSpv1_NA_ProtID-628028_Scaf37-OG5               GAC---GAGGAC------------------CTCCATCTCGTGACCGCGGTGCACTGGCAT
PenLyc_lac5_GbID-MW172826_NA-OG5                  GACGATGAC---------------------CTCCATCTCGTGACGGCAGTGCACTGGCAT
PenCBMAI_NA_ProtID-VDC06586.1_Scaf8-OG5           GAC---GACGAC------------------CTCCACCTTGTGACCGCCGTCCACTGGCAC
PenCONTA_NA_ProtID-582671_Scaf47-OG6              GATGACAACCTTCGTTTAGCTTCTACGGTCGTGAGTTTAGGTACACACCTCCACTGGCAC
PenSpv1_NA_ProtID-644385_Scaf412-OG6              GATGACAACCTTCGTTTAGCTTCTACGGTCGTGAGTTTAGGTACACACCTCCACTGGCAC
PenCONTA_NA_ProtID-614710_Scaf17-OG7              GATGACGAT---------------------CTCGCTCAAGTGACTACGGTCCACTGGCAC
PenSpv1_NA_ProtID-679847_Scaf4-OG7                GATGACGAT---------------------CTCGCTCAAGTGACTACGGTCCACTGGCAC
PenCONTA_NA_ProtID-672875_Scaf63-OG8              GAC---GAGTCG------------------CTCGCTCTTGTGACTTCAATCCATTGGCAC
PenSpv1_NA_ProtID-679847_Scaf85AND112-OG8         GAC---GAGTCG------------------CTCGCTCTTGTGACGTCAATCCACTGGCAC
PenLyc_lacA_GbID-MG550090_NA-OG8                  GAC---GAGTCG------------------CTTGCTCTTGTGACTTCAATTCATTGGCAT
PenCBMAI_NA_ProtID-VDB85211.1_Scaf117-OG8         GAC---GAGTCT------------------CTCGCCCTTGTAACTTCGGTTCACTGGCAC
PenCONTA_NA_ProtID-613815_Scaf14-OG9              ATCTCGGATGGC------------------CTCGACGTTGTCACTACGGTTCATTGGCAC
PenSpv1_NA_ProtID-684578_Scaf54-OG9               ATCTCGGATGGC------------------CTCGACGTTGTCACTACGGTTCATTGGCAC
PenCONTA_NA_ProtID-665656_Scaf14-OG9              ATCTCGAAGGGC------------------CTCGACTTATTCACCACGATTCATTGGCAC
PenSpv1_NA_ProtID-734113_Scaf54-OG9               ATCTCGAAGGGC------------------CTCGACGTGTTCACCACGATTCACTGGCAC
PenCBMAI_NA_ProtID-VDB98171.1_Scaf28-OG9          ATCACGGATGGC------------------CTTGACGTCGTGACAACCGTGCACTGGCAC
PenCONTA_NA_ProtID-667684_Scaf21-OG10             GAATCGAACGGT------------------CTCGACTTGGTTACTACAGTGCACTGGCAC
PenSpv1_NA_ProtID-684307_Scaf50-OG10              GAATCGAACGGT------------------CTTGACTTGGTTACGACAGTGCACTGGCAC
PenCBMAI_lcc6_ProtID-VDB95718.1_Scaf232-OG10      CAATCGAACGGT------------------CTCGACTTGGTCACGACAGTGCACTGGCAC
PenCONTA_NA_ProtID-615966_Scaf23-OG11             GATGAGTCT---------------------ATGGACGTATTGACAACGATCCACTGGCAT
PenSpv1_NA_ProtID-693375_Scaf317-OG11             GATGAGTCT---------------------ATGGACGTATTGACAACGATCCACTGGCAT
PenCBMAI_lcc7_ProtID-VDB96280.1_Scaf25-OG11       GATGAGTCT---------------------ATGGATGCATTGACGACGATCCACTGGCAC
PenCONTA_NA_ProtID-147302_Scaf17-OG12             GAC---GAACGC------------------ATGGACCTTGTAACGAGTATCCATTGGCAC
PenSpv1_NA_ProtID-342248_Scaf4-OG12               GAC---GAACGC------------------ATGGACCTTGTAACGAGTATCCATTGGCAC
PenCBMAI_lcc5_ProtID-VDB92393.1_Scaf2-OG12        GAC---CAACGT------------------ATGGACGTCGTGACGAGCATCCACTGGCAT
PenCONTA_NA_ProtID-617799_Scaf35-OG13             GAC---AATGAC------------------CTCGACACCGTCACGTCCATCCATTGGCAC
PenSpv1_NA_ProtID-594659_Scaf466-OG13             GAC---AATGAC------------------CTCGACACTGTCACGTCCATCCATTGGCAC
PenCBMAI_lcc8_ProtID-VDB95407.1_Scaf222-OG13      GAC---AACCAG------------------CTTGATACCGTCACGTCCATCCATTGGCAC
PenCONTA_NA_ProtID-670195_Scaf35-OG14             GAC---AAGGAG------------------CTCGACACTGTGACTTCGATCCACTGGCAC
PenSpv1_NA_ProtID-686668_Scaf88-OG14              GAC---AAGGAG------------------CTCGACACTGTGACTTCGATCCATTGGCAC
PenCONTA_NA_ProtID-686860_Scaf21-OG15             GAC---AAGAGC------------------CTTGACACGGTGACGTCCATTCACTGGCAC
PenSpv1_NA_ProtID-686202_Scaf79-OG15              GAC---AAGAGC------------------CTTGACACGGTGACGTCGATTCACTGGCAC
PenCBMAI_NA_ProtID-VDC00639.1_Scaf338-OG15        GAC---AAGAGT------------------CTCGACACGGTGACCTCGATTCACTGGCAC
PenCONTA_NA_ProtID717194_Scaf24-OG16              GATACGGAT---------------------CTCGATACGGTTACGTCCGTGCATTGGCAC
PenSpv1_NA_ProtID36665_Scaf11-OG16                GATACGGAT---------------------CTCGATACGGTTACGTCCGTGCATTGGCAC
PenLyc_lacC_GbID-MG550092_NA-OG16                 GATACAGAT---------------------CTTGATACGGTTACGTCTGTGCACTGGCAC
PenCBMAI_NA_ProtID-VDB92219.1_Scaf2-OG16          GATACAGAC---------------------TTTGGCACCCCTACCTCGGTCCACTGGCAC
PenCONTA_NA_ProtID-579219_Scaf24-OG17             GAC---CCGGCT------------------CTTGATACCGTCACCTCCATTCACTGGCAC
PenSpv1_NA_ProtID-208735_Scaf222-OG17             GAC---CCGGCT------------------CTTGATACCGTCACCTCCATTCACTGGCAC
PenCBMAI_NA_ProtID-VDB90317.1_Scaf174-OG17        GAC---GGCGCG------------------CTGGACACGGTCACCTCTATTCACTGGCAT
PenSpv1_NA_ProtID-654934_Scaf141-OG18             GAC---GACTCT------------------ATGGACTTGGTGACCTCCATCCACTGGCAC
PenCONTA_NA_ProtID-612982_Scaf11-OG18             GAC---GACTCT------------------ATGGACTTGGTGACCTCCATCCACTGGCAC
PenCBMAI_Pnh_lac1_ProtID-VDC04696_Scaf6-OG18      GAC---ACCACA------------------ATGGACTTGGTGACATCCATCCATTGGCAC
TraHir_lacA_GbID-KP027478_Out                     AACCATACC---------------------ATGCTCAAGTCGACCAGTATCCACTGGCAC
TraHir_lacB_GbID-KP027484_Out                     AACCATACG---------------------ATGTTAAAGACCACCAGCATACACTGGCAC
TraHir_lacC_GbID-KP027479_Out                     AACTCCACG---------------------ATGCTCAAGACAACTACCATCCACTGGCAT
TraHir_lacD_GbID-KP027480_Out                     AATGAGACC---------------------ATGCTTACGTCGACCACCATTCATTGGCAC
TraHir_lacE_GbID-KP027481_Out                     AATCATTCT---------------------ATGCTGAAGACAACTAGTATCCATTGGCAC
TraHir_lacF_GbID-KP027482_Out                     AACCATACG---------------------ATGCTCAAGTCCACCAGCATCCATTGGCAT
TraHir_lacG_GbID-KP027483_Out                     AACGAGACC---------------------ATGCTCAAATCAACTACCGTCCATTGGCAC
                                                                                 *          **     * ** ***** 

PenCONTA_NA_ProtID-158007_Scaf18-OG1              GGCTTCTTTCAGAAGGGGTCGAATGAGATGGATGGTGTCGACTCGGTCACGCAGTGCCCT
PenSpv1_NA_ProtID-81172_Scaf134-OG1               GGCTTCTTTCAGAAGGGGTCGAATGAGATGGATGGTGTCGACTCGGTCACACAGTGCCCT
PenCBMAI_lcc1_ProtID-VDC02847.1_Scaf45-OG1        GGTCTCTTCCAGAAGGGTAGCAACGAGATGGACGGCGTAGACTCTGTGACGCAGTGCCCC
PenCONTA_NA_ProtID-685758_Scaf2-OG2               GGCCTCTCTCAGGCGGGTACCAACGAGATGGACGGCGTCGACATGGTGACGCAGTGCCCA
PenSpv1_NA_ProtID-685261_Scaf64-OG2               GGCCTCTCTCAGGCGGGTGCTAACGAGATGGACGGCGTCGACATGGTGACGCAGTGCCCA
PenLyc_lacB_GbID-MG550091_NA-OG2                  GGCCTCTCTCAGGCGGGTACCAACGAGATGGACGGCGTTGACATGGTGACGCAGTGCCCA
PenCBMAI_lcc2_ProtID-VDB95254.1_Scaf22-OG2        GGCCTCTTTCAAAATCATACCAATGAAATGGATGGAGTAGACTCGGTCACGCAATGCCCA
PenCONTA_NA_ProtID-604824_Scaf66-OG3              GGCATCTTTCAGGGTGGCAGTAACGAATACGACGGCGTCGCAGACGTGACTCAGTGCCCT
PenSpv1_NA_ProtID-585626_Scaf144-OG3              GGTATCTTTCAGGGCGGTAGCAGCGAATACGATGGTGTCGCAGATGTCACTCAGTGCCCT
PenCBMAI_lcc3B_ProtID-VDC05858.1_Scaf71-OG3       GGTATCTTCCAGGGTGGTAGCAACGAGTACGACGGCGTCGCGGATGTTACGCAGTGCCCT
PenCONTA_NA_ProtID-13951_Scaf1-OG4                GGAATTTTTCAGACTGATAATGTCGAGATGGACGGCGTGGACACCGTCACCCAGTGCCCA
PenSpv1_NA_ProtID-572185_Scaf17-OG4               GGAATCTTCCAGACTGATAATGTCGAGATGGACGGCGTGGACACTGTCACACAGTGCCCG
PenCBMAI_lac4_ProtID-VDB83149.1_Scaf10-OG4        GGACTCTTCCAAACCGACAATAACCAGATGGACGGTGTGGACACAGTGACACAGTGCCCC
PenCONTA_NA_ProtID-582306_Scaf44-OG5              GGATTCTTCCAGACTGGGACTAACGAGATGGATGGTGTCGACACCGTCACGCAGTGCCCA
PenSpv1_NA_ProtID-628028_Scaf37-OG5               GGATTCTTTCAAACAGGGACCAACGAGATGGATGGTGTCGACACTGTCACGCAGTGCCCA
PenLyc_lac5_GbID-MW172826_NA-OG5                  GGATTCTTCCAGACCGGGACTAACGAGATGGATGGCGTCGACACCGTCACGCAGTGCCCA
PenCBMAI_NA_ProtID-VDC06586.1_Scaf8-OG5           GGGTTCTTTCAACAAGGTACCAATGAGATGGACGGAGTAGACACTGTCACGCAGTGCCCT
PenCONTA_NA_ProtID-582671_Scaf47-OG6              GGTCTCTTTCAGACCGGTACAAACGAAATGGATGGCGTTGATCGGCGGAGTCCAAGCACA
PenSpv1_NA_ProtID-644385_Scaf412-OG6              GGTCTCTTTCAGACCGGTACAAACGAAATGGATGGCGTTGATCGGCGGAGTCCAAGCACA
PenCONTA_NA_ProtID-614710_Scaf17-OG7              GGATTCTCTCAGATGGGCACGGCCGAGATGGATGGCGTGGATACCGTCACCCAATGCCCC
PenSpv1_NA_ProtID-679847_Scaf4-OG7                GGATTCTCTCAGATGGGCACGGCCGAGATGGATGGCGTGGATACCGTCACCCAATGCCCC
PenCONTA_NA_ProtID-672875_Scaf63-OG8              GGTTTCTTCCAGAAAGGAACAAACGAGATGGACGGCGTGGCGACGGTCACTCAGTGCCCT
PenSpv1_NA_ProtID-679847_Scaf85AND112-OG8         GGTTTCTTCCAGAAAGGAACAAACGAGATGGACGGCGTGGCCACGGTCACCCAGTGCCCT
PenLyc_lacA_GbID-MG550090_NA-OG8                  GGTTTCTTCCAGAAAGGAACAAACGAGATGGACGGCGTCGCCACGGTCACCCAGTGCCCT
PenCBMAI_NA_ProtID-VDB85211.1_Scaf117-OG8         GGTTTCTTTCAACATGGAACGAACGAAATGGATGGAGTGGCTACTGTGAACCAATGTCCC
PenCONTA_NA_ProtID-613815_Scaf14-OG9              GGCATCGATCAGCTTCACTCAAACTGGGCCGACGGCGTCGACAGTGTTACACAGTGCCCC
PenSpv1_NA_ProtID-684578_Scaf54-OG9               GGCATCGATCAGCTTCACTCAAACTGGGCCGACGGCGTCGACAGTGTTACACAGTGCCCC
PenCONTA_NA_ProtID-665656_Scaf14-OG9              GGCATTGACCAGAAGCACTCAAACTGGGCCGATGGTGTCGACGGCGTAACGCAGTGCCCC
PenSpv1_NA_ProtID-734113_Scaf54-OG9               GGCATTGACCAGAAGCACTCGAACTGGGCCGATGGTGTTGACGGCGTAACACAGTGCCCC
PenCBMAI_NA_ProtID-VDB98171.1_Scaf28-OG9          GGCATTGATCAGCTTCACTCAAACTGGGCCGATGGCGTCGACAGCGTGACACAGTGCCCT
PenCONTA_NA_ProtID-667684_Scaf21-OG10             GGCATAGATCAACTTCAGTCGAACTGGGCTGATGGCGTCGCAAGCGTGACACAATGCCCA
PenSpv1_NA_ProtID-684307_Scaf50-OG10              GGTATCGATCAACTTCAGTCGAACTGGGCTGATGGCGTCGCAAGCGTGACACAATGCCCA
PenCBMAI_lcc6_ProtID-VDB95718.1_Scaf232-OG10      GGTATTGACCAGCTTCGGTCAAACTGGGCCGACGGTGTAGCTAGCGTGACACAGTGTCCG
PenCONTA_NA_ProtID-615966_Scaf23-OG11             GGTATTGACCAGAAGCACACCGCTTGGGCTGATGGCGTCGCCAGCGTCACACAATGTCCC
PenSpv1_NA_ProtID-693375_Scaf317-OG11             GGTATTGACCAGAAGCACACCGCTTGGGCTGATGGCGTCGCCAGCGTCACACAATGTCCC
PenCBMAI_lcc7_ProtID-VDB96280.1_Scaf25-OG11       GGTATTGACCAGAAGCATACCGCGTGGGCCGACGGCGTAGCTAGCGTCACCCAATGCCCA
PenCONTA_NA_ProtID-147302_Scaf17-OG12             GGCATCGATCAGCGTCATTCGAATTGGGCGGACGGTGTCGACTCCATCACTCAGTGTCCT
PenSpv1_NA_ProtID-342248_Scaf4-OG12               GGCATCGATCAGCGTCATTCGAATTGGGCGGACGGTGTCGACTCCATCACTCAGTGTCCT
PenCBMAI_lcc5_ProtID-VDB92393.1_Scaf2-OG12        GGAATTGATCAATTGCACTCAAATTGGGCGGACGGTGTTGACTCGATCACTCAGTGCCCT
PenCONTA_NA_ProtID-617799_Scaf35-OG13             GGTCTCTTCCAGCATGGCACACCCCACGCGGATGGCCCGTCCTTTGTCACTCAGTGTCCG
PenSpv1_NA_ProtID-594659_Scaf466-OG13             GGTCTCTTCCAGCATGGCACACCCCACGCGGATGGCCCGTCCTTTGTCACTCAATGTCCC
PenCBMAI_lcc8_ProtID-VDB95407.1_Scaf222-OG13      GGACTTTTCCAACATGGTTCACCTCATGCGGATGGGCCATCCTTTGTTACGCAGTGCCCT
PenCONTA_NA_ProtID-670195_Scaf35-OG14             GGTATCTTCCAGAACCACTACAACCACGCAGATGGCCCGGCTTTCATTACCCAATGCCCG
PenSpv1_NA_ProtID-686668_Scaf88-OG14              GGTATCTTCCAGAACCACTACAACCACGCAGATGGCCCGGCTTTCATTACCCAATGCCCG
PenCONTA_NA_ProtID-686860_Scaf21-OG15             GGTCTCTTCCAGAAGGGCACCAACTGGGCCGATGGGCCATCTCAGATCAATCAATGTCCC
PenSpv1_NA_ProtID-686202_Scaf79-OG15              GGTCTCTTCCAGAAGGGCACCAACTGGGCCGATGGGCCATCTCAGATCAATCAATGTCCC
PenCBMAI_NA_ProtID-VDC00639.1_Scaf338-OG15        GGCCTGTTCCAGAAAGGCACAAACTGGGCAGATGGCCCTTCTCAGATCAATCAGTGCCCG
PenCONTA_NA_ProtID717194_Scaf24-OG16              GGTCTTTTCCAGCGTGGCTCGGCGCACGCAGACGGGCCAGCCTTCGTCGCTCAGTGTCCG
PenSpv1_NA_ProtID36665_Scaf11-OG16                GGTCTTTTCCAGCGTGGCTCGGCGCACGCAGACGGGCCAGCTTTCGTCGCACAGTGTCCG
PenLyc_lacC_GbID-MG550092_NA-OG16                 GGTCTTTTCCAGCGTGGCTCGGCGCACGCAGACGGGCCAGCCTTCGTCGCGCAGTGTCCG
PenCBMAI_NA_ProtID-VDB92219.1_Scaf2-OG16          GGTCTCTTTCAGCACGGCTCGGCCTACGCAGATGGGCCTGCCTTTGTGACGCAGTGTCCG
PenCONTA_NA_ProtID-579219_Scaf24-OG17             GGTCTATTTCAACATACCACCAATCACGCCGACGGCGTTGCGTTCGTCACTCAGTGCCCG
PenSpv1_NA_ProtID-208735_Scaf222-OG17             GGTCTATTTCAACATACCACCAATCACGCCGACGGCGTTGCGTTCGTCACTCAGTGCCCG
PenCBMAI_NA_ProtID-VDB90317.1_Scaf174-OG17        GGGCTCTTTCAACACACTACGAATCATGCCGACGGCGTTGCGTTTGTTACCCAGTGCCCG
PenSpv1_NA_ProtID-654934_Scaf141-OG18             GGCCTTTTCCAGCAGAACACCGCCTACGCCGACGGTGTTTCAGGAGTCACTCAGTGCCCG
PenCONTA_NA_ProtID-612982_Scaf11-OG18             GGCCTTTTCCAGCAGAACACCGCCTACGCCGACGGTGTTTCAGGAGTCACTCAGTGCCCG
PenCBMAI_Pnh_lac1_ProtID-VDC04696_Scaf6-OG18      GGCCTCTTCCAGAAGAGCACGAACTACGCCGACGGTGTCTCAGGCGTCACCCAGTGCCCG
TraHir_lacA_GbID-KP027478_Out                     GGCTTCTTCCAGCATGGCACGAACTGGGCTGATGGTCCGGCGTTCATTAACCAGTGCCCC
TraHir_lacB_GbID-KP027484_Out                     GGATTCTTCCAAGAAGGCACCAATTGGGCAGATGGCCCAGCCTTCGTGAATCAATGTCCC
TraHir_lacC_GbID-KP027479_Out                     GGTATTTTCCAGGAGGGCACGAATTGGGCCGACGGCGCGGCCTTTGTGAACCAGTGCCCC
TraHir_lacD_GbID-KP027480_Out                     GGTCTTTTCCAACACACTACCAACTGGGCCGACGGCCCTGCGTTCGTCACGCAGTGCCCT
TraHir_lacE_GbID-KP027481_Out                     GGATTCTTCCAAGAGGGCACAAATTGGGCCGATGGACCCGCATTCGTCAACCAATGCCCC
TraHir_lacF_GbID-KP027482_Out                     GGCTTCTTTCAGAAGGGCACGAACTGGGCGGACGGTCCTGCGTTCGTGAATCAGTGCCCG
TraHir_lacG_GbID-KP027483_Out                     GGCTTCTTCCAGAGCGGCACAAACTGGGCTGATGGGGGTGCCTTTGTCAATCAGTGCCCT
                                                  **  *    **                   ** **                *   *  * 

PenCONTA_NA_ProtID-158007_Scaf18-OG1              ATC------ACCCCG------TCC---AAC---TCCTACCTCTACAACTTCGACGTCCCG
PenSpv1_NA_ProtID-81172_Scaf134-OG1               ATC------ACCCCG------TCC---AAC---TCCTACCTCTACAACTTCGACGTCCCG
PenCBMAI_lcc1_ProtID-VDC02847.1_Scaf45-OG1        ATC------ATTCCG------GAC---AAC---TCCTATCTATACAACTTCAATGTTCCC
PenCONTA_NA_ProtID-685758_Scaf2-OG2               ATC------ATCCCC------GGT---AAC---TCATTCTTGTACAACTTCACTGTTCCT
PenSpv1_NA_ProtID-685261_Scaf64-OG2               ATC------GTCCCG------GGC---AAC---TCATTCTTGTACAACTTCACCGTTCCG
PenLyc_lacB_GbID-MG550091_NA-OG2                  ATC------ATCCCG------GGT---AAC---TCATTCTTGTACAACTTCACCGTTCCG
PenCBMAI_lcc2_ProtID-VDB95254.1_Scaf22-OG2        ATC------ATCCCG------GGA---AAC---TCATTCTTGTACAACTTCAGTGTTCCG
PenCONTA_NA_ProtID-604824_Scaf66-OG3              ATC------ATTCCT------GGC---GAA---TCCTTCCTTTACAACTTTACCGTTCCG
PenSpv1_NA_ProtID-585626_Scaf144-OG3              ATC------ATTCCT------GGC---GAA---TCTTTCCTTTACAACTTCACCGTCCCG
PenCBMAI_lcc3B_ProtID-VDC05858.1_Scaf71-OG3       ATT------ATTCCT------GGC---GAA---TCTTTCCTTTACAACTTCACTGTTCCC
PenCONTA_NA_ProtID-13951_Scaf1-OG4                ATCGCGCCCACTCCC------GGCTCCAAC---TCGTTCACCTACAGATTCAACAGCGGA
PenSpv1_NA_ProtID-572185_Scaf17-OG4               ATCGCGCCCACTCCC------GGCTCCAAC---TCGTTCACCTACAGATTCAACAGCGGA
PenCBMAI_lac4_ProtID-VDB83149.1_Scaf10-OG4        ATCTCGCCCACGCCT------GGATCCAAT---GCGTTCACGTATAAGTTCAACACCGGG
PenCONTA_NA_ProtID-582306_Scaf44-OG5              ATC------ACGCCT---------TCCAAC---TCGTTCACCTACACGTTTAACACTGGA
PenSpv1_NA_ProtID-628028_Scaf37-OG5               ATC------ACGCCT---------TCCAAC---TCGTTCACCTACACGTTCAACACTGGA
PenLyc_lac5_GbID-MW172826_NA-OG5                  ATC------ACGCCT------------TCCAACTCGTTCACCTACACGTTCAACACTGGC
PenCBMAI_NA_ProtID-VDC06586.1_Scaf8-OG5           ATC------ACGCCGACGTCTGGATCGAAC---TCGTTCACGTACAAGTTCAACTCTGGT
PenCONTA_NA_ProtID-582671_Scaf47-OG6              ACTCGAACGGCAAGT---------TCCAAC---CCGTTCACTTACAGGTTTACC---GGA
PenSpv1_NA_ProtID-644385_Scaf412-OG6              ACTCGAACGGCAAGT---------TCCAAC---CCGTTCACTTACAGGTTTATC---GGA
PenCONTA_NA_ProtID-614710_Scaf17-OG7              ATT------ACCCCC------------GGTAATCAGTTCACCTACAAGTTTCCCGTCAAG
PenSpv1_NA_ProtID-679847_Scaf4-OG7                ATT------ACCCCC------------GGTAATCAGTTCACCTACAAGTTTCCCGTCAAG
PenCONTA_NA_ProtID-672875_Scaf63-OG8              ATT------ACTCCT------GGC---AAC---GAGTTTACCTACAAGTTCTCCTCCGCT
PenSpv1_NA_ProtID-679847_Scaf85AND112-OG8         ATT------ACTCCT------GGC---AAC---GAGTTTACCTACAAGTTCTCCTCCGCG
PenLyc_lacA_GbID-MG550090_NA-OG8                  ATT------ACTCCT------GGC---AAC---GAGTTTACCTATAAGTTTTCCTCCGCT
PenCBMAI_NA_ProtID-VDB85211.1_Scaf117-OG8         ATT------GTACCC------GGC---AAA---GAGTTCACCTATAAGTTCGATGTGACC
PenCONTA_NA_ProtID-613815_Scaf14-OG9              ATT------ATCCCT------GGC---AAC---TCTTTTGTTTACAACTTCACTATCCCC
PenSpv1_NA_ProtID-684578_Scaf54-OG9               ATT------ATCCCT------GGC---AAC---TCTTTTGTTTACAACTTCACTATTCCC
PenCONTA_NA_ProtID-665656_Scaf14-OG9              ATT------GTTCCT------GGC---AAC---TCCTTTGTTTACAGCTTCACT---GCC
PenSpv1_NA_ProtID-734113_Scaf54-OG9               ATT------GTTCCG------GGC---AAC---TCCTTTCTTTACAGCTTCACT---GCT
PenCBMAI_NA_ProtID-VDB98171.1_Scaf28-OG9          ATC------ATTCCC------GGC---AAC---TCTTTCCTTTACAACTTTACCATTCCT
PenCONTA_NA_ProtID-667684_Scaf21-OG10             ATC------ATCCCG------GGC---AAC---TCGTTCCTTTACAATTTCACCATCCCC
PenSpv1_NA_ProtID-684307_Scaf50-OG10              ATC------GTCCCG------GGC---AAC---TCGTTCCTTTACAATTTCACCATCCCC
PenCBMAI_lcc6_ProtID-VDB95718.1_Scaf232-OG10      ATC------ATCCCA------GGC---AAT---TCATTCGTTTACAATTTTACTGTCCCT
PenCONTA_NA_ProtID-615966_Scaf23-OG11             ATC------GTACCA------------GGTGGCTCTTTCGAATACAAGTTCAAAGTGGAC
PenSpv1_NA_ProtID-693375_Scaf317-OG11             ATC------GTACCA------------GGTGGCTCTTTCGAATACAAGTTCAAAGTGGAC
PenCBMAI_lcc7_ProtID-VDB96280.1_Scaf25-OG11       ATC------GTACCA------------GGTGGCGCTTTCGAGTACAAGTTCAAGGTCGAC
PenCONTA_NA_ProtID-147302_Scaf17-OG12             ATC------ATACCA------GGT---CAT---AGCTTCCGATACAAGTTCAACGTTCAT
PenSpv1_NA_ProtID-342248_Scaf4-OG12               ATC------ATACCA------GGT---CAT---AGCTTCCGATACAAGTTCAACGTTCAT
PenCBMAI_lcc5_ProtID-VDB92393.1_Scaf2-OG12        ATA------ATTCCA------GGA---CGC---ACCTTTCGCTACAAGTTTAACATCCAT
PenCONTA_NA_ProtID-617799_Scaf35-OG13             ATA------GTACCG------------CTTGAGAACTTTGACTACAAGTTCCAGGTCCCT
PenSpv1_NA_ProtID-594659_Scaf466-OG13             ATC------GTACCG------------CTTGAGAACTTCGACTACAAGTTCCAAGTACCT
PenCBMAI_lcc8_ProtID-VDB95407.1_Scaf222-OG13      ATA------GTACCG------------CTCGAGAACTTCGACTACAAGTTCCAAGTACCT
PenCONTA_NA_ProtID-670195_Scaf35-OG14             ATC------ATCCCG------------CAGGAGGATTTCGACTACAAGTTTCAGGTTCCT
PenSpv1_NA_ProtID-686668_Scaf88-OG14              ATC------ATCCCG------------CAGGAGGATTTCGACTACAAGTTTCAGGTTCCT
PenCONTA_NA_ProtID-686860_Scaf21-OG15             ATC------ATTCCG------------AAGGAAGACTTTGATTACAAGTTCAAGGTTCCT
PenSpv1_NA_ProtID-686202_Scaf79-OG15              ATC------ATTCCG------------AAGGAAGACTTTGATTACAAGTTCAAGGTTCCT
PenCBMAI_NA_ProtID-VDC00639.1_Scaf338-OG15        ATC------ATCCCA------------AAGGAGGATTTCGACTACAAGTTTTCGGTCCCC
PenCONTA_NA_ProtID717194_Scaf24-OG16              ATC------GTCCCG---------TTTGAA---TCTTTCAACTATCAGTTCTCCGTACCC
PenSpv1_NA_ProtID36665_Scaf11-OG16                ATT------GTGCCG---------TTTGAA---TCTTTCAATTATCAGTTCTCCGTACCC
PenLyc_lacC_GbID-MG550092_NA-OG16                 ATC------GTGCCG---------TTGGAA---TCTTTCAATTATCAGTTCTCCGTACCC
PenCBMAI_NA_ProtID-VDB92219.1_Scaf2-OG16          ATC------GTGCCG---------TATGAG---TCGTTTGACTACAAGTTCTCTGTGCCC
PenCONTA_NA_ProtID-579219_Scaf24-OG17             CTT------ATACCG------------AAAGAGTCCTTCCTCCACCAGTTCAGTGTACCC
PenSpv1_NA_ProtID-208735_Scaf222-OG17             CTT------ATACCG------------AAAGAGTCCTTCCTCCACCAGTTCAGCGTACCC
PenCBMAI_NA_ProtID-VDB90317.1_Scaf174-OG17        CTT------ATCCCG------------AATGAGTCTTTCCTTCATCAGTTCAGCGTGCCC
PenSpv1_NA_ProtID-654934_Scaf141-OG18             ATC------ATCCCG------------AATAACAGCTTTGACTACGCCTTTGTCGCTCCT
PenCONTA_NA_ProtID-612982_Scaf11-OG18             ATC------ATCCCG------------AACAACAGCTTTGACTACGCCTTTGTCGCTCCT
PenCBMAI_Pnh_lac1_ProtID-VDC04696_Scaf6-OG18      ATT------GTTCCG------------GACAACAGCTTTGAGTACGCCTTCTCCGTTCCC
TraHir_lacA_GbID-KP027478_Out                     ATC------TCTCCT------------GGGCACTCGTTCTTGTACGACTTCCAGGTACCT
TraHir_lacB_GbID-KP027484_Out                     ATC------GCATCG------------GGGCATTCATTCCTGTATGACTTCCACGTGCCC
TraHir_lacC_GbID-KP027479_Out                     ATT------GCGTCT------------GGGAACTCATTCCTCTACGACTTCAATGTTACC
TraHir_lacD_GbID-KP027480_Out                     ATC------ATCGCT------------GGAAACGACTTCCTGTACAATTTCCAGGTCCCC
TraHir_lacE_GbID-KP027481_Out                     ATA------GCTTCC------------GGTAATTCGTTCCTCTATGATTTTCAAGTGCCC
TraHir_lacF_GbID-KP027482_Out                     ATC------GCCACC------------GGACATTCGTTCCTTTATGACTTCCACGTGCCG
TraHir_lacG_GbID-KP027483_Out                     ATC------GCCACT------------GGTAACTCGTTCTTGTATGATTTTACCGCTAAG
                                                                                      *      *    **          

PenCONTA_NA_ProtID-158007_Scaf18-OG1              GATCAGGC----------------------------------------------------
PenSpv1_NA_ProtID-81172_Scaf134-OG1               GATCAGGC----------------------------------------------------
PenCBMAI_lcc1_ProtID-VDC02847.1_Scaf45-OG1        GACCAGGC----------------------------------------------------
PenCONTA_NA_ProtID-685758_Scaf2-OG2               GACCAGGC----------------------------------------------------
PenSpv1_NA_ProtID-685261_Scaf64-OG2               GACCAGGC----------------------------------------------------
PenLyc_lacB_GbID-MG550091_NA-OG2                  GACCAGGC----------------------------------------------------
PenCBMAI_lcc2_ProtID-VDB95254.1_Scaf22-OG2        GATCAGGC----------------------------------------------------
PenCONTA_NA_ProtID-604824_Scaf66-OG3              GAGCAGTA----------------------------------------------------
PenSpv1_NA_ProtID-585626_Scaf144-OG3              GAGCACCT----------------------------------------------------
PenCBMAI_lcc3B_ProtID-VDC05858.1_Scaf71-OG3       GAGCAATA----------------------------------------------------
PenCONTA_NA_ProtID-13951_Scaf1-OG4                AGCCAAGC----------------------------------------------------
PenSpv1_NA_ProtID-572185_Scaf17-OG4               AACCAAGC----------------------------------------------------
PenCBMAI_lac4_ProtID-VDB83149.1_Scaf10-OG4        AGCCAGGC----------------------------------------------------
PenCONTA_NA_ProtID-582306_Scaf44-OG5              AACCAGGC----------------------------------------------------
PenSpv1_NA_ProtID-628028_Scaf37-OG5               AACCAGGC----------------------------------------------------
PenLyc_lac5_GbID-MW172826_NA-OG5                  AACCAGGC----------------------------------------------------
PenCBMAI_NA_ProtID-VDC06586.1_Scaf8-OG5           GATCAGGC----------------------------------------------------
PenCONTA_NA_ProtID-582671_Scaf47-OG6              AACCGGGC----------------------------------------------------
PenSpv1_NA_ProtID-644385_Scaf412-OG6              AACCGGGC----------------------------------------------------
PenCONTA_NA_ProtID-614710_Scaf17-OG7              GATCAAGC----------------------------------------------------
PenSpv1_NA_ProtID-679847_Scaf4-OG7                GATCAAGC----------------------------------------------------
PenCONTA_NA_ProtID-672875_Scaf63-OG8              AATCAGGC----------------------------------------------------
PenSpv1_NA_ProtID-679847_Scaf85AND112-OG8         AACCAAGC----------------------------------------------------
PenLyc_lacA_GbID-MG550090_NA-OG8                  AACCAGGC----------------------------------------------------
PenCBMAI_NA_ProtID-VDB85211.1_Scaf117-OG8         GACCAAGC----------------------------------------------------
PenCONTA_NA_ProtID-613815_Scaf14-OG9              GACCAAGC----------------------------------------------------
PenSpv1_NA_ProtID-684578_Scaf54-OG9               GACCAAGC----------------------------------------------------
PenCONTA_NA_ProtID-665656_Scaf14-OG9              GATCAAGC----------------------------------------------------
PenSpv1_NA_ProtID-734113_Scaf54-OG9               GATCAAGC----------------------------------------------------
PenCBMAI_NA_ProtID-VDB98171.1_Scaf28-OG9          GATCAGGCGTACGTCTATCAGTTCATACATTTTGAGCGCCCGCTGACGAGTGTTACTTCC
PenCONTA_NA_ProtID-667684_Scaf21-OG10             GATCAAGC----------------------------------------------------
PenSpv1_NA_ProtID-684307_Scaf50-OG10              AATCAAGC----------------------------------------------------
PenCBMAI_lcc6_ProtID-VDB95718.1_Scaf232-OG10      GATCAAGC----------------------------------------------------
PenCONTA_NA_ProtID-615966_Scaf23-OG11             GGCCAGGC----------------------------------------------------
PenSpv1_NA_ProtID-693375_Scaf317-OG11             GGCCAGGC----------------------------------------------------
PenCBMAI_lcc7_ProtID-VDB96280.1_Scaf25-OG11       GGTCAGGC----------------------------------------------------
PenCONTA_NA_ProtID-147302_Scaf17-OG12             GAGCAAGC----------------------------------------------------
PenSpv1_NA_ProtID-342248_Scaf4-OG12               GAGCAAGC----------------------------------------------------
PenCBMAI_lcc5_ProtID-VDB92393.1_Scaf2-OG12        GAACAAGC----------------------------------------------------
PenCONTA_NA_ProtID-617799_Scaf35-OG13             GATCAGGC----------------------------------------------------
PenSpv1_NA_ProtID-594659_Scaf466-OG13             GATCAAGC----------------------------------------------------
PenCBMAI_lcc8_ProtID-VDB95407.1_Scaf222-OG13      GATCAAGC----------------------------------------------------
PenCONTA_NA_ProtID-670195_Scaf35-OG14             GAGCAGGC----------------------------------------------------
PenSpv1_NA_ProtID-686668_Scaf88-OG14              GAGCAGGC----------------------------------------------------
PenCONTA_NA_ProtID-686860_Scaf21-OG15             GACCAGGC----------------------------------------------------
PenSpv1_NA_ProtID-686202_Scaf79-OG15              GACCAGGC----------------------------------------------------
PenCBMAI_NA_ProtID-VDC00639.1_Scaf338-OG15        GACCAAGC----------------------------------------------------
PenCONTA_NA_ProtID717194_Scaf24-OG16              GATCAAGC----------------------------------------------------
PenSpv1_NA_ProtID36665_Scaf11-OG16                GATCAAGC----------------------------------------------------
PenLyc_lacC_GbID-MG550092_NA-OG16                 GATCAAGC----------------------------------------------------
PenCBMAI_NA_ProtID-VDB92219.1_Scaf2-OG16          GGTCAGGC----------------------------------------------------
PenCONTA_NA_ProtID-579219_Scaf24-OG17             GGGCAAGC----------------------------------------------------
PenSpv1_NA_ProtID-208735_Scaf222-OG17             GGACAAGC----------------------------------------------------
PenCBMAI_NA_ProtID-VDB90317.1_Scaf174-OG17        GGCCAGGC----------------------------------------------------
PenSpv1_NA_ProtID-654934_Scaf141-OG18             GGTCAGGC----------------------------------------------------
PenCONTA_NA_ProtID-612982_Scaf11-OG18             GGTCAGGC----------------------------------------------------
PenCBMAI_Pnh_lac1_ProtID-VDC04696_Scaf6-OG18      GGTCAGGC----------------------------------------------------
TraHir_lacA_GbID-KP027478_Out                     GACCAAGC----------------------------------------------------
TraHir_lacB_GbID-KP027484_Out                     GACCAAGC----------------------------------------------------
TraHir_lacC_GbID-KP027479_Out                     GACCAAGC----------------------------------------------------
TraHir_lacD_GbID-KP027480_Out                     GACCAGAC----------------------------------------------------
TraHir_lacE_GbID-KP027481_Out                     GATCAGGC----------------------------------------------------
TraHir_lacF_GbID-KP027482_Out                     GGCCAGGC----------------------------------------------------
TraHir_lacG_GbID-KP027483_Out                     AACCAAGC----------------------------------------------------
                                                     *                                                        

PenCONTA_NA_ProtID-158007_Scaf18-OG1              -----T---------------------------------------------GGTACG---
PenSpv1_NA_ProtID-81172_Scaf134-OG1               -----T---------------------------------------------GGTACG---
PenCBMAI_lcc1_ProtID-VDC02847.1_Scaf45-OG1        -----T---------------------------------------------GGCACCTAC
PenCONTA_NA_ProtID-685758_Scaf2-OG2               -----TG-----------------------------------------------------
PenSpv1_NA_ProtID-685261_Scaf64-OG2               -----TGTTCCTACTTTGACGGTTTCCTTACCTGACCCCATGTACACT---ATCTCTGCA
PenLyc_lacB_GbID-MG550091_NA-OG2                  -----TGGCACCTAC---------------------------------------------
PenCBMAI_lcc2_ProtID-VDB95254.1_Scaf22-OG2        -----TGGCACATATTGCACGTATA-----------------------------------
PenCONTA_NA_ProtID-604824_Scaf66-OG3              -----C---------------------------------------------GGGACGTAC
PenSpv1_NA_ProtID-585626_Scaf144-OG3              -----A---------------------------------------ACA---GGGACATAC
PenCBMAI_lcc3B_ProtID-VDC05858.1_Scaf71-OG3       -----C---------------------------------------------GGGACGTAC
PenCONTA_NA_ProtID-13951_Scaf1-OG4                -----C---------------------------------------------GGAACATAC
PenSpv1_NA_ProtID-572185_Scaf17-OG4               -----C---------------------------------------------GGAACATAC
PenCBMAI_lac4_ProtID-VDB83149.1_Scaf10-OG4        -----T---------------------------------------------GGGACGTAC
PenCONTA_NA_ProtID-582306_Scaf44-OG5              -----C---------------------------------------------GGAACATAC
PenSpv1_NA_ProtID-628028_Scaf37-OG5               -----C---------------------------------------------GGAACGTAC
PenLyc_lac5_GbID-MW172826_NA-OG5                  -----T---------------------------------------------GGAACGTAC
PenCBMAI_NA_ProtID-VDC06586.1_Scaf8-OG5           -----G---------------------------------------------GGAACTTAC
PenCONTA_NA_ProtID-582671_Scaf47-OG6              -----C---------------------------------------------GGCACATTT
PenSpv1_NA_ProtID-644385_Scaf412-OG6              -----C---------------------------------------------GGCACATTT
PenCONTA_NA_ProtID-614710_Scaf17-OG7              -----C---------------------------------------------GGGACGTAT
PenSpv1_NA_ProtID-679847_Scaf4-OG7                -----C---------------------------------------------GGGACGTAT
PenCONTA_NA_ProtID-672875_Scaf63-OG8              -----C---------------------------------------------GGGACTTAC
PenSpv1_NA_ProtID-679847_Scaf85AND112-OG8         -----C---------------------------------------------GGAACTTAC
PenLyc_lacA_GbID-MG550090_NA-OG8                  -----C---------------------------------------------GGGACGTAC
PenCBMAI_NA_ProtID-VDB85211.1_Scaf117-OG8         -----C---------------------------------------------GGAACTTAC
PenCONTA_NA_ProtID-613815_Scaf14-OG9              -----C---------------------------------------------GGGACCTTC
PenSpv1_NA_ProtID-684578_Scaf54-OG9               -----C---------------------------------------------GGGACCTTC
PenCONTA_NA_ProtID-665656_Scaf14-OG9              -----C---------------------------------------------GGGACCCTC
PenSpv1_NA_ProtID-734113_Scaf54-OG9               -----C---------------------------------------------GGGACCCTC
PenCBMAI_NA_ProtID-VDB98171.1_Scaf28-OG9          CTTAGT---------------------------------------------GGGACTTTC
PenCONTA_NA_ProtID-667684_Scaf21-OG10             -----A---------------------------------------------GGAACATTC
PenSpv1_NA_ProtID-684307_Scaf50-OG10              -----A---------------------------------------------GGAACATTC
PenCBMAI_lcc6_ProtID-VDB95718.1_Scaf232-OG10      -----A---------------------------------------------GGAACATTC
PenCONTA_NA_ProtID-615966_Scaf23-OG11             -----G---------------------------------------------GGAACATAT
PenSpv1_NA_ProtID-693375_Scaf317-OG11             -----G---------------------------------------------GGAACATAT
PenCBMAI_lcc7_ProtID-VDB96280.1_Scaf25-OG11       -----G---------------------------------------------GGAACGTAT
PenCONTA_NA_ProtID-147302_Scaf17-OG12             -----T---------------------------------------------GGCACGTAT
PenSpv1_NA_ProtID-342248_Scaf4-OG12               -----T---------------------------------------------GGCACGTAT
PenCBMAI_lcc5_ProtID-VDB92393.1_Scaf2-OG12        -----T---------------------------------------------GGCACCTTT
PenCONTA_NA_ProtID-617799_Scaf35-OG13             -----C---------------------------------------------GGGACGTAC
PenSpv1_NA_ProtID-594659_Scaf466-OG13             -----C---------------------------------------------GGAACGTAC
PenCBMAI_lcc8_ProtID-VDB95407.1_Scaf222-OG13      -----C---------------------------------------------GGCACGTAC
PenCONTA_NA_ProtID-670195_Scaf35-OG14             -----C---------------------------------------------GGCACGTTC
PenSpv1_NA_ProtID-686668_Scaf88-OG14              -----C---------------------------------------------GGCACGTTC
PenCONTA_NA_ProtID-686860_Scaf21-OG15             -----T---------------------------------------------GGGACGTTC
PenSpv1_NA_ProtID-686202_Scaf79-OG15              -----T---------------------------------------------GGGACGTTC
PenCBMAI_NA_ProtID-VDC00639.1_Scaf338-OG15        -----T---------------------------------------------GGAACTTTC
PenCONTA_NA_ProtID717194_Scaf24-OG16              -----G---------------------------------------------GGAACGTAC
PenSpv1_NA_ProtID36665_Scaf11-OG16                -----G---------------------------------------------GGAACGTAC
PenLyc_lacC_GbID-MG550092_NA-OG16                 -----G---------------------------------------------GGGACGTAC
PenCBMAI_NA_ProtID-VDB92219.1_Scaf2-OG16          -----A---------------------------------------------GGAACGTAC
PenCONTA_NA_ProtID-579219_Scaf24-OG17             -----C---------------------------------------------GGAACATTC
PenSpv1_NA_ProtID-208735_Scaf222-OG17             -----C---------------------------------------------GGAACATTC
PenCBMAI_NA_ProtID-VDB90317.1_Scaf174-OG17        -----T---------------------------------------------GGAACGTTC
PenSpv1_NA_ProtID-654934_Scaf141-OG18             -----G---------------------------------------------GGCACGTTC
PenCONTA_NA_ProtID-612982_Scaf11-OG18             -----G---------------------------------------------GGCACGTTC
PenCBMAI_Pnh_lac1_ProtID-VDC04696_Scaf6-OG18      -----C---------------------------------------------GGCACTTTC
TraHir_lacA_GbID-KP027478_Out                     -----C---------------------------------------------GGTACCTTC
TraHir_lacB_GbID-KP027484_Out                     -----A---------------------------------------------GGAACATTC
TraHir_lacC_GbID-KP027479_Out                     -----C---------------------------------------------GGGACTTTC
TraHir_lacD_GbID-KP027480_Out                     -----T---------------------------------------------GGGACATAC
TraHir_lacE_GbID-KP027481_Out                     -----G---------------------------------------------GGCACCTTC
TraHir_lacF_GbID-KP027482_Out                     -----C---------------------------------------------GGGACGTTC
TraHir_lacG_GbID-KP027483_Out                     -----T---------------------------------------------GGTACGTTC
                                                                                                              

PenCONTA_NA_ProtID-158007_Scaf18-OG1              CGGTATCACAGCCATTACCACAAC------CAGTATTGCGATGGC---------------
PenSpv1_NA_ProtID-81172_Scaf134-OG1               CGGTATCACAGCCATTACCACAAC------CAGTATTGCGATGGC---------------
PenCBMAI_lcc1_ProtID-VDC02847.1_Scaf45-OG1        TGGTACCACAGTCATTACCATAAC------CAGTACTGCGATGGT---------------
PenCONTA_NA_ProtID-685758_Scaf2-OG2               -GGTACCACAGTCATTATCATAAT------CAATACTGCGACGGT---------------
PenSpv1_NA_ProtID-685261_Scaf64-OG2               GGGTACCACAGTCACTATCACAAC------CAATACTGCGACGGCAAGTGTCTTCCGTTG
PenLyc_lacB_GbID-MG550091_NA-OG2                  TGGTACCACAGTCACTATCATAAT------CAATACTGCGACGGT---------------
PenCBMAI_lcc2_ProtID-VDB95254.1_Scaf22-OG2        ----------GCCATTACCATGAC------CAGTACTGTGACGGT---------------
PenCONTA_NA_ProtID-604824_Scaf66-OG3              TGGTACCACAGTCACTACAAGACG------CAGTACTGCGATGGC---------------
PenSpv1_NA_ProtID-585626_Scaf144-OG3              TGGTACCACAGTCACTACAAGACC------CAGTACTGCGATGGT---------------
PenCBMAI_lcc3B_ProtID-VDC05858.1_Scaf71-OG3       TGGTACCACAGCCACTACAAGACC------CAGTACTGTGATGGC---------------
PenCONTA_NA_ProtID-13951_Scaf1-OG4                TGGTATCACTCGCACTACAAGACT------CAGTATTGCGATGGA---------------
PenSpv1_NA_ProtID-572185_Scaf17-OG4               TGGTATCACTCGCACTACAAGACT------CAGTATTGCGATGGA---------------
PenCBMAI_lac4_ProtID-VDB83149.1_Scaf10-OG4        TGGTATCACTCGCATTACAAGACT------CAATACTGCGATGGG---------------
PenCONTA_NA_ProtID-582306_Scaf44-OG5              TGGTATCACTCGCACTACAAGACT------CAGTACTGCGATGGA---------------
PenSpv1_NA_ProtID-628028_Scaf37-OG5               TGGTATCACTCGCACTACAAAACT------CAATATTGCGACGGG---------------
PenLyc_lac5_GbID-MW172826_NA-OG5                  TGGTATCACTCGCACTACAAGACT------CAGTACTGTGACGGA---------------
PenCBMAI_NA_ProtID-VDC06586.1_Scaf8-OG5           TGGTATCACTCGCATTACAAGACC------CAGTATTGTGACGGA---------------
PenCONTA_NA_ProtID-582671_Scaf47-OG6              TGGTATTACTCAGAGAACGGAACT------CAGTCTTTTGACGGA---------------
PenSpv1_NA_ProtID-644385_Scaf412-OG6              TGGTATTACTCAGAGAACGGAACT------CAGTCTTGTGACGGA---------------
PenCONTA_NA_ProtID-614710_Scaf17-OG7              TGGTACCACTCGCACTATAAGACC------CAGTATTGCGATGGA---------------
PenSpv1_NA_ProtID-679847_Scaf4-OG7                TGGTACCACTCGCACTATAAGACC------CAGTATTGCGATGGA---------------
PenCONTA_NA_ProtID-672875_Scaf63-OG8              TGGTATCACTCACACTACTCCACG------CAGTATTGCGACGGA---------------
PenSpv1_NA_ProtID-679847_Scaf85AND112-OG8         TGGTACCACTCACACTACTCCACG------CAGTATTGCGATGGA---------------
PenLyc_lacA_GbID-MG550090_NA-OG8                  TGGTACCACTCACACTACTCCACG------CAGTACTGTGATGGA---------------
PenCBMAI_NA_ProtID-VDB85211.1_Scaf117-OG8         TGGTATCACTCACATTACTCTACC------CAATACTGCGATGGA---------------
PenCONTA_NA_ProtID-613815_Scaf14-OG9              TTCTACCACAGTCACTACAGCGAT------CAATATTGCGATGGA---------------
PenSpv1_NA_ProtID-684578_Scaf54-OG9               TTCTACCACAGCCACTACAGCGAT------CAATATTGCGATGGA---------------
PenCONTA_NA_ProtID-665656_Scaf14-OG9              TTTTACCACAGCCACTATAGCGCT------CAATATTGCGATGGA---------------
PenSpv1_NA_ProtID-734113_Scaf54-OG9               TTTTACCACAGCCACTATAGCGCT------CAATATTGCGATGGA---------------
PenCBMAI_NA_ProtID-VDB98171.1_Scaf28-OG9          CTCTATCACAGCCATTACAGCAAC------CAATACTGCGATGGA---------------
PenCONTA_NA_ProtID-667684_Scaf21-OG10             TTTTACCATTCCCATTACGGCGGT------CAGATGTGCGATGGT---------------
PenSpv1_NA_ProtID-684307_Scaf50-OG10              TTTTACCACTCTCATTACGGCGGT------CAGATGTGCGATGGT---------------
PenCBMAI_lcc6_ProtID-VDB95718.1_Scaf232-OG10      TTTTACCACTCCCACTACGGCGGC------CAGATGTGCGATGGC---------------
PenCONTA_NA_ProtID-615966_Scaf23-OG11             TGGTGGCACTCGCATTACTCAGAG------CAATACTGTGATGGC---------------
PenSpv1_NA_ProtID-693375_Scaf317-OG11             TGGTGGCACTCGCATTACTCAGAG------CAATACTGTGATGGC---------------
PenCBMAI_lcc7_ProtID-VDB96280.1_Scaf25-OG11       TGGTGGCACTCACATTACTCGGAA------CAATACTGCGACGGA---------------
PenCONTA_NA_ProtID-147302_Scaf17-OG12             TGGTACCACTCTCACTATGCAAAC------CAGTACTGTGAGGCC---------------
PenSpv1_NA_ProtID-342248_Scaf4-OG12               TGGTACCACTCTCACTATGCAAAC------CAGTACTGTGAGGCC---------------
PenCBMAI_lcc5_ProtID-VDB92393.1_Scaf2-OG12        TGGTACCACTCGCACTATGCAAAT------CAGTACTGCGAAGCT---------------
PenCONTA_NA_ProtID-617799_Scaf35-OG13             TGGTATCATAGTCATTACAGGAAT------CAGTACTGTGATGGC---------------
PenSpv1_NA_ProtID-594659_Scaf466-OG13             TGGTATCACAGTCACTATAGGAAT------CAGTATTGTGACGGC---------------
PenCBMAI_lcc8_ProtID-VDB95407.1_Scaf222-OG13      TGGTACCACAGTCACTACAAGAAC------CAGTACTGCGATGGT---------------
PenCONTA_NA_ProtID-670195_Scaf35-OG14             TGGTATCATAGTCATTACAAGAAC------CAGTACTGCGATGGC---------------
PenSpv1_NA_ProtID-686668_Scaf88-OG14              TGGTATCATAGTCATTACAAGAAC------CAGTACTGCGATGGC---------------
PenCONTA_NA_ProtID-686860_Scaf21-OG15             TGGTACCATAGTCACTACCGCAAC------CAATACTGTGATGGG---------------
PenSpv1_NA_ProtID-686202_Scaf79-OG15              TGGTACCACAGTCACTACCGCAAC------CAATACTGTGATGGG---------------
PenCBMAI_NA_ProtID-VDC00639.1_Scaf338-OG15        TGGTACCACAGTCATTACCGCAAC------CAGTACTGCGATGGG---------------
PenCONTA_NA_ProtID717194_Scaf24-OG16              TGGTATCACAGTCATTACAAGTTG------CAGTACTGTCAGGGC---------------
PenSpv1_NA_ProtID36665_Scaf11-OG16                TGGTACCACAGTCATTACAAGCTG------CAATACTGCCAGGGC---------------
PenLyc_lacC_GbID-MG550092_NA-OG16                 TGGTATCACAGTCATTATAAGCTT------CAATACTGCCAGGGC---------------
PenCBMAI_NA_ProtID-VDB92219.1_Scaf2-OG16          TGGTATCACAGCCATTACAAGCTG------CAGTACTGCCAGGGT---------------
PenCONTA_NA_ProtID-579219_Scaf24-OG17             TGGTATCATAGTCACTACAAGACT------CAGTACTGTGATGGA---------------
PenSpv1_NA_ProtID-208735_Scaf222-OG17             TGGTATCATAGTCACTACAAGACT------CAGTACTGTGATGGA---------------
PenCBMAI_NA_ProtID-VDB90317.1_Scaf174-OG17        TGGTATCACAGCCATTACAAGACG------CAGTACTGCGATGGA---------------
PenSpv1_NA_ProtID-654934_Scaf141-OG18             TGGTACTACAGCCATTACCACGCG------CAATACTGTGATGGT---------------
PenCONTA_NA_ProtID-612982_Scaf11-OG18             TGGTACTACAGCCATTACCACGCG------CAATACTGTGATGGT---------------
PenCBMAI_Pnh_lac1_ProtID-VDC04696_Scaf6-OG18      TGGTATCATAGGC-TAGTCGAGCATGATTTCGATACTGTGATGGT---------------
TraHir_lacA_GbID-KP027478_Out                     TGGTACCACAGTCACTTGTCGACC------CAGTACTGTGATGGT---------------
TraHir_lacB_GbID-KP027484_Out                     TGGTACCATAGCCATCTGTCAACT------CAATACTGTGACGGG---------------
TraHir_lacC_GbID-KP027479_Out                     TGGTACCACAGTCATCTGTCTACT------CAATACTGCGACGGA---------------
TraHir_lacD_GbID-KP027480_Out                     TGGTATCATAGCCACCTAGCTACT------CAGTACTGCGATGGT---------------
TraHir_lacE_GbID-KP027481_Out                     TGGTATCATAGCCATCTTTCCACG------CAATATTGCGACGGT---------------
TraHir_lacF_GbID-KP027482_Out                     TGGTACCACAGTCACTTGTCTACT------CAATACTGTGATGGG---------------
TraHir_lacG_GbID-KP027483_Out                     TGGTACCACAGCCACCTTTCGACG------CAGTACTGTGATGGC---------------
                                                                                *     *   * *                 

PenCONTA_NA_ProtID-158007_Scaf18-OG1              ------GTT---------------------------------------------------
PenSpv1_NA_ProtID-81172_Scaf134-OG1               ------GTT---------------------------------------------------
PenCBMAI_lcc1_ProtID-VDC02847.1_Scaf45-OG1        ------GTT---------------------------------------------------
PenCONTA_NA_ProtID-685758_Scaf2-OG2               ------GTG---------------------------------------------------
PenSpv1_NA_ProtID-685261_Scaf64-OG2               ACACGTGTG---------------------------------------------------
PenLyc_lacB_GbID-MG550091_NA-OG2                  ------GTG---------------------------------------------------
PenCBMAI_lcc2_ProtID-VDB95254.1_Scaf22-OG2        ------GTC---------------------------------------------------
PenCONTA_NA_ProtID-604824_Scaf66-OG3              ------GTT---------------------------------------------------
PenSpv1_NA_ProtID-585626_Scaf144-OG3              ------GTT---------------------------------------------------
PenCBMAI_lcc3B_ProtID-VDC05858.1_Scaf71-OG3       ------GTC---------------------------------------------------
PenCONTA_NA_ProtID-13951_Scaf1-OG4                ------CTT---------------------------------------------------
PenSpv1_NA_ProtID-572185_Scaf17-OG4               ------CTT---------------------------------------------------
PenCBMAI_lac4_ProtID-VDB83149.1_Scaf10-OG4        ------CTT---------------------------------------------------
PenCONTA_NA_ProtID-582306_Scaf44-OG5              ------CTT---------------------------------------------------
PenSpv1_NA_ProtID-628028_Scaf37-OG5               ------CTT---------------------------------------------------
PenLyc_lac5_GbID-MW172826_NA-OG5                  ------CTT---------------------------------------------------
PenCBMAI_NA_ProtID-VDC06586.1_Scaf8-OG5           ------CTC---------------------------------------------------
PenCONTA_NA_ProtID-582671_Scaf47-OG6              ------ATA---------------------------------------------------
PenSpv1_NA_ProtID-644385_Scaf412-OG6              ------ATA---------------------------------------------------
PenCONTA_NA_ProtID-614710_Scaf17-OG7              ------CTA---------------------------------------------------
PenSpv1_NA_ProtID-679847_Scaf4-OG7                ------CTA---------------------------------------------------
PenCONTA_NA_ProtID-672875_Scaf63-OG8              ------CTG---------------------------------------------------
PenSpv1_NA_ProtID-679847_Scaf85AND112-OG8         ------CTA---------------------------------------------------
PenLyc_lacA_GbID-MG550090_NA-OG8                  ------TTG---------------------------------------------------
PenCBMAI_NA_ProtID-VDB85211.1_Scaf117-OG8         ------CTT---------------------------------------------------
PenCONTA_NA_ProtID-613815_Scaf14-OG9              ------CTT---------------------------------------------------
PenSpv1_NA_ProtID-684578_Scaf54-OG9               ------CTT---------------------------------------------------
PenCONTA_NA_ProtID-665656_Scaf14-OG9              ------CTT---------------------------------------------------
PenSpv1_NA_ProtID-734113_Scaf54-OG9               ------CTT---------------------------------------------------
PenCBMAI_NA_ProtID-VDB98171.1_Scaf28-OG9          ------CTC---------------------------------------------------
PenCONTA_NA_ProtID-667684_Scaf21-OG10             ------CTG---------------------------------------------------
PenSpv1_NA_ProtID-684307_Scaf50-OG10              ------CTG---------------------------------------------------
PenCBMAI_lcc6_ProtID-VDB95718.1_Scaf232-OG10      ------CTG---------------------------------------------------
PenCONTA_NA_ProtID-615966_Scaf23-OG11             ------GAG---------------------------------------------------
PenSpv1_NA_ProtID-693375_Scaf317-OG11             ------GAG---------------------------------------------------
PenCBMAI_lcc7_ProtID-VDB96280.1_Scaf25-OG11       ------GAA---------------------------------------------------
PenCONTA_NA_ProtID-147302_Scaf17-OG12             ------CTT---------------------------------------------------
PenSpv1_NA_ProtID-342248_Scaf4-OG12               ------CTT---------------------------------------------------
PenCBMAI_lcc5_ProtID-VDB92393.1_Scaf2-OG12        ------CTT---------------------------------------------------
PenCONTA_NA_ProtID-617799_Scaf35-OG13             ------TTG---------------------------------------------------
PenSpv1_NA_ProtID-594659_Scaf466-OG13             ------TTG---------------------------------------------------
PenCBMAI_lcc8_ProtID-VDB95407.1_Scaf222-OG13      ------CTG---------------------------------------------------
PenCONTA_NA_ProtID-670195_Scaf35-OG14             ------CTT---------------------------------------------------
PenSpv1_NA_ProtID-686668_Scaf88-OG14              ------CTT---------------------------------------------------
PenCONTA_NA_ProtID-686860_Scaf21-OG15             ------CTC---------------------------------------------------
PenSpv1_NA_ProtID-686202_Scaf79-OG15              ------CTC---------------------------------------------------
PenCBMAI_NA_ProtID-VDC00639.1_Scaf338-OG15        ------CTT---------------------------------------------------
PenCONTA_NA_ProtID717194_Scaf24-OG16              ------TTG---------------------------------------------------
PenSpv1_NA_ProtID36665_Scaf11-OG16                ------TTG---------------------------------------------------
PenLyc_lacC_GbID-MG550092_NA-OG16                 ------TTG---------------------------------------------------
PenCBMAI_NA_ProtID-VDB92219.1_Scaf2-OG16          ------CTG---------------------------------------------------
PenCONTA_NA_ProtID-579219_Scaf24-OG17             ------TTA---------------------------------------------------
PenSpv1_NA_ProtID-208735_Scaf222-OG17             ------TTA---------------------------------------------------
PenCBMAI_NA_ProtID-VDB90317.1_Scaf174-OG17        ------TTA---------------------------------------------------
PenSpv1_NA_ProtID-654934_Scaf141-OG18             ------CTC---------------------------------------------------
PenCONTA_NA_ProtID-612982_Scaf11-OG18             ------CTC---------------------------------------------------
PenCBMAI_Pnh_lac1_ProtID-VDC04696_Scaf6-OG18      ------CTCAGGAAAGTTTTCTATTCAATTGTATGTACGCGGCGCTTACCTTTTAATCTC
TraHir_lacA_GbID-KP027478_Out                     ------TTG---------------------------------------------------
TraHir_lacB_GbID-KP027484_Out                     ------CTC---------------------------------------------------
TraHir_lacC_GbID-KP027479_Out                     ------TTG---------------------------------------------------
TraHir_lacD_GbID-KP027480_Out                     ------CTG---------------------------------------------------
TraHir_lacE_GbID-KP027481_Out                     ------TTG---------------------------------------------------
TraHir_lacF_GbID-KP027482_Out                     ------CTA---------------------------------------------------
TraHir_lacG_GbID-KP027483_Out                     ------CTG---------------------------------------------------
                                                                                                              

PenCONTA_NA_ProtID-158007_Scaf18-OG1              ---------CGTGGCGCGTTCGTTGTCTACGACCCGTCGGACCCGCACGCGGATCTGTAC
PenSpv1_NA_ProtID-81172_Scaf134-OG1               ---------CGTGGCGCGTTCGTTGTCTACGACCCGTCGGACCCGCACGCGGATCTGTAC
PenCBMAI_lcc1_ProtID-VDC02847.1_Scaf45-OG1        ---------CGTGGCGCCTTCGTCGTATACGACCCTTCTGATCCGAATGCGGACTTGTAC
PenCONTA_NA_ProtID-685758_Scaf2-OG2               ---------CGAGGGGCCCTGGTTGTCTACGACCCCTCGGATCCTCAGGCAGACCTCTAC
PenSpv1_NA_ProtID-685261_Scaf64-OG2               ---------CGAGGCGCCCTAGTTGTCTACGATCCCTCGGACCCTCAGGCGGACCTCTAC
PenLyc_lacB_GbID-MG550091_NA-OG2                  ---------CGAGGCGCCCTAGTTGTCTATGATCCCTCGGATCCTCAGGCGGACCTCTAC
PenCBMAI_lcc2_ProtID-VDB95254.1_Scaf22-OG2        ---------CGTGGCGCTTTAGTTATCTACGACCCCTCGGATCCGCACGCAGATCTCTAT
PenCONTA_NA_ProtID-604824_Scaf66-OG3              ---------CGCGGCGTGTTCGTGATTTATGACCCTAATGATCCCCACAAGGCCCTCTAC
PenSpv1_NA_ProtID-585626_Scaf144-OG3              ---------CGCGGCGTATTTGTGATTTACGACCCTAATGACCCCCACAAAGCCCTCTAC
PenCBMAI_lcc3B_ProtID-VDC05858.1_Scaf71-OG3       ---------CGCGGCGTCTTCGTTATTTACGACCCTAATGACCCACACAAAGCTCTTTAC
PenCONTA_NA_ProtID-13951_Scaf1-OG4                ---------CGCGGCGCCCTTGTTGTCTACGACCCCAACGATCCCCACAAGAACCTGTAC
PenSpv1_NA_ProtID-572185_Scaf17-OG4               ---------CGCGGTGCCCTTGTGGTCTACGACCCCAACGATCCCCACAAGAACCTGTAC
PenCBMAI_lac4_ProtID-VDB83149.1_Scaf10-OG4        ---------CGCGGCGCCCTGGTCGTCTATGATCCTCATGATCCCCAGAAACATCTATAC
PenCONTA_NA_ProtID-582306_Scaf44-OG5              ---------CGCGGCGCGCTTGTCGTGTACGATCCCAACGATCCTCACAAGAGCCTGTAT
PenSpv1_NA_ProtID-628028_Scaf37-OG5               ---------CGCGGCGCACTTGTCGTGTACGATCCCAACGACCCTCACAAGAGCCTGTAC
PenLyc_lac5_GbID-MW172826_NA-OG5                  ---------CGCGGCGCGCTCGTTGTCTACGATCCCAACGACCCTCATAAGAGCCTGTAC
PenCBMAI_NA_ProtID-VDC06586.1_Scaf8-OG5           ---------CGCGGCGCTTTGGTCGTCTACGATCCCAATGACCCCCATAAGAGTCTATAT
PenCONTA_NA_ProtID-582671_Scaf47-OG6              ---------CGCGGTCCTGCTGTGGTCTACGACCCAAACGATCCGCACCGGAGCCTGTAC
PenSpv1_NA_ProtID-644385_Scaf412-OG6              ---------CGCGGTCCTGCTGTGGTCTACGACCCAAACGATCCGCACCGGAGCCTGTAC
PenCONTA_NA_ProtID-614710_Scaf17-OG7              ---------CGTGGCCCGCTCGTTATTTACGATCCCAATGACCCTCAGAAGAGCCTGTAC
PenSpv1_NA_ProtID-679847_Scaf4-OG7                ---------CGTGGCCCGCTCGTTATTTACGATCCCAATGACCCTCAGAAGAGCCTGTAC
PenCONTA_NA_ProtID-672875_Scaf63-OG8              ---------CGTGGCCCTCTCGTGGTCTACGATCCCAACGACCCGCACAAGAGTCTATAC
PenSpv1_NA_ProtID-679847_Scaf85AND112-OG8         ---------CGTGGCCCTCTCGTGGTCTACGATCCCAACGACCCGCACAAGAGTCTGTAC
PenLyc_lacA_GbID-MG550090_NA-OG8                  ---------CGTGGCCCTCTCGTGGTCTACGATCCCCACGACCCGCACAAGAGTCTGTAC
PenCBMAI_NA_ProtID-VDB85211.1_Scaf117-OG8         ---------CGTGGCCCTCTTGTTGTTTACGACCCTCATGACCCGCACAAACATCTATAC
PenCONTA_NA_ProtID-613815_Scaf14-OG9              ---------CGAGGTGCGCTGATCGTGCGTGATCCTCAGGATCCTCAGAGGGATCTATAC
PenSpv1_NA_ProtID-684578_Scaf54-OG9               ---------CGAGGTGCGCTGATCGTGCGTGATCCTCAGGATCCTCAGAGGGATCTATAC
PenCONTA_NA_ProtID-665656_Scaf14-OG9              ---------CGAGGTGCGCTGATCGTGCGTGATCCCCAGGATCCTCAGAAGGATCTATAC
PenSpv1_NA_ProtID-734113_Scaf54-OG9               ---------CGAGGTGCGCTGATCGTGCGTGATCCCCATGATCCTCAGAAGGATCTATAC
PenCBMAI_NA_ProtID-VDB98171.1_Scaf28-OG9          ---------CGGGGCGCTTTGATCGTGCGCGATCCGGAGGACCCTCAGAAGCACCTATAC
PenCONTA_NA_ProtID-667684_Scaf21-OG10             ---------AAAGGCGCGCTCATAGTGCGCGACCCTAACGATCCTCTCAAGTATCTCTAC
PenSpv1_NA_ProtID-684307_Scaf50-OG10              ---------AAGGGCGCTCTCATTGTGCGCGACCCCAACGATCCTCTGAAGTACCTCTAC
PenCBMAI_lcc6_ProtID-VDB95718.1_Scaf232-OG10      ---------AAGGGTGCACTCATTGTGCGAGACCCTAATGACCCTCTGCAGTACCTGTAT
PenCONTA_NA_ProtID-615966_Scaf23-OG11             ---------CGCGGCGCGCTCATTGTTCGCGATCCACAGGACCCTCATCGTCACCTCTAT
PenSpv1_NA_ProtID-693375_Scaf317-OG11             ---------CGCGGCGCGCTCATTGTTCGCGATCCACAGGACCCTCATCGTCACCTCTAT
PenCBMAI_lcc7_ProtID-VDB96280.1_Scaf25-OG11       ---------CGTGGCGTGCTTGTGGTCCGCGACCCGCAAGATCCCCACCGTTACCTCTAT
PenCONTA_NA_ProtID-147302_Scaf17-OG12             ---------CGCGGAGTATTTGTAATTTATGACCAACACGATCCTCACGGTGCTCTCTAT
PenSpv1_NA_ProtID-342248_Scaf4-OG12               ---------CGCGGAGTATTTGTAATTTATGACCAACACGATCCTCACGGTGCTCTCTAT
PenCBMAI_lcc5_ProtID-VDB92393.1_Scaf2-OG12        ---------CGCGGAGTATTTGTTGTTTATGACCCCGAAGACCCCCACGCGCATCTCTAC
PenCONTA_NA_ProtID-617799_Scaf35-OG13             ---------CGCGGGCCTCTGGTCGTATATGATCCCAATGACCCGCAGAAGTCACTTTAC
PenSpv1_NA_ProtID-594659_Scaf466-OG13             ---------CGCGGGCCTCTGGTCGTATATGATCCCAATGACCCGCAGAAGTCACTCTAC
PenCBMAI_lcc8_ProtID-VDB95407.1_Scaf222-OG13      ---------CGTGGGCCCTTGGTCGTATATGACCCGAATGATCCGCAGAAGTCGCTGTAC
PenCONTA_NA_ProtID-670195_Scaf35-OG14             ---------CGCGGTGCTCTTGTCGTGTATGACCCTGATGACCCGCAGAAGTCGCTATAT
PenSpv1_NA_ProtID-686668_Scaf88-OG14              ---------CGCGGTGCTCTTGTCGTGTATGACCCTGATGACCCGCAGAAGTCGCTATAT
PenCONTA_NA_ProtID-686860_Scaf21-OG15             ---------CGTGGTCCCCTCGTTGTCTACGACAACAATGACCCTCAGAAGTCGCTGTAC
PenSpv1_NA_ProtID-686202_Scaf79-OG15              ---------CGTGGTCCCCTCGTTGTTTACGACAACAATGACCCTCAGAAGTCGCTGTAC
PenCBMAI_NA_ProtID-VDC00639.1_Scaf338-OG15        ---------CGTGGTCCTCTTGTCGTGTATGACAAGAATGACCCACAGAAGTCGCTCTAC
PenCONTA_NA_ProtID717194_Scaf24-OG16              ---------CGAGGGCCGATTGTCATTTATGACCCTGAGGATCCGCAGAAGCATCTCTAC
PenSpv1_NA_ProtID36665_Scaf11-OG16                ---------CGAGGGCCGATTGTCATTTATGACCCTGAGGATCCGCAGAAGCATCTCTAC
PenLyc_lacC_GbID-MG550092_NA-OG16                 ---------CGAGGGCCGATTGTTATCTATGACCCCGAGGATCCGCAGAAGCACCTCTAC
PenCBMAI_NA_ProtID-VDB92219.1_Scaf2-OG16          ---------CGCGGACCCATCGTGATATATGACCCGAATGACCCGCAGAAGCACCTCTAC
PenCONTA_NA_ProtID-579219_Scaf24-OG17             ---------CGCGGCCCGCTAGTCATCTACGACCCCTACGATCCACAAGCTCATCTATAC
PenSpv1_NA_ProtID-208735_Scaf222-OG17             ---------CGCGGCCCACTAGTCATCTACGACCCCTACGACCCACAAGCTCATCTGTAC
PenCBMAI_NA_ProtID-VDB90317.1_Scaf174-OG17        ---------CGTGGCCCGTTGGTTATCTACGACCCCAATGACGCCCAGGCTGACCTTTAC
PenSpv1_NA_ProtID-654934_Scaf141-OG18             ---------AGGGGTGCTCTCGTAATCTATGATCCCCAAGATCCCGCGGCCAGCCTCTAC
PenCONTA_NA_ProtID-612982_Scaf11-OG18             ---------AGGGGTGCTCTCGTCATCTATGATCCCCAAGATCCCGCGGCCAGTCTCTAC
PenCBMAI_Pnh_lac1_ProtID-VDC04696_Scaf6-OG18      CGTTTCC--AGGGGTGCCCTTGTCATCTACGACCCTGCTGATCCCGCTGCCTCGCTCTAC
TraHir_lacA_GbID-KP027478_Out                     ---------AGGGGCCCCTTCGTTGTCTACGACCCGAACGATCCCCATGCCAGCCGCTAC
TraHir_lacB_GbID-KP027484_Out                     ---------AGAGGACCCATGGTGGTGTACGACCCTAAGGATCCTCAGGCATATCTCTAT
TraHir_lacC_GbID-KP027479_Out                     ---------CGAGGCCCTATGGTCGTCTACGACCCGAACGACCCGCACGCTGATTTGTAT
TraHir_lacD_GbID-KP027480_Out                     ---------CGGGGTCCACTAGTGATCTACGACCCCCATGATCCGCACAAGCATCTTTAC
TraHir_lacE_GbID-KP027481_Out                     ---------AGGGGTGCCATGGTCGTGTATGACCCCTTCGATTTCCAGCGACACTTGTAT
TraHir_lacF_GbID-KP027482_Out                     ---------CGGGGCCCGATGGTTGTTTACGACCCCAACGACCCTCACAAGAGCCGTTAC
TraHir_lacG_GbID-KP027483_Out                     ---------CGTGGTCCGATGGTCGTGTATGATCCCGACGACCCACATGCCAGCCTCTAT
                                                              **        *  *    **       **                ** 

PenCONTA_NA_ProtID-158007_Scaf18-OG1              GATGTCGACGACG-----------------------------------------------
PenSpv1_NA_ProtID-81172_Scaf134-OG1               GATGTCGACGACG-----------------------------------------------
PenCBMAI_lcc1_ProtID-VDC02847.1_Scaf45-OG1        GACGTTGACGATG-----------------------------------------------
PenCONTA_NA_ProtID-685758_Scaf2-OG2               GATGTCGACGACG-----------------------------------------------
PenSpv1_NA_ProtID-685261_Scaf64-OG2               GATATCGACGACG-----------------------------------------------
PenLyc_lacB_GbID-MG550091_NA-OG2                  GATATCGACGATG-----------------------------------------------
PenCBMAI_lcc2_ProtID-VDB95254.1_Scaf22-OG2        GATGTCGACGACG-----------------------------------------------
PenCONTA_NA_ProtID-604824_Scaf66-OG3              GACGTCGATGACG-----------------------------------------------
PenSpv1_NA_ProtID-585626_Scaf144-OG3              GATGTCGATGATG-----------------------------------------------
PenCBMAI_lcc3B_ProtID-VDC05858.1_Scaf71-OG3       GATGTCGACGATG-----------------------------------------------
PenCONTA_NA_ProtID-13951_Scaf1-OG4                GACGTGGATGACG-----------------------------------------------
PenSpv1_NA_ProtID-572185_Scaf17-OG4               GACGTGGATGACG-----------------------------------------------
PenCBMAI_lac4_ProtID-VDB83149.1_Scaf10-OG4        GACGTGGACGACG-----------------------------------------------
PenCONTA_NA_ProtID-582306_Scaf44-OG5              GACGTCGACGACG-----------------------------------------------
PenSpv1_NA_ProtID-628028_Scaf37-OG5               GACGTCGACGACG-----------------------------------------------
PenLyc_lac5_GbID-MW172826_NA-OG5                  GACGTCGACGACG-----------------------------------------------
PenCBMAI_NA_ProtID-VDC06586.1_Scaf8-OG5           GACGTCGACGACG-----------------------------------------------
PenCONTA_NA_ProtID-582671_Scaf47-OG6              GACGTGGATGACG-----------------------------------------------
PenSpv1_NA_ProtID-644385_Scaf412-OG6              GACGTGGATGACG-----------------------------------------------
PenCONTA_NA_ProtID-614710_Scaf17-OG7              GACGTAGACGACG-----------------------------------------------
PenSpv1_NA_ProtID-679847_Scaf4-OG7                GACGTAGACGACG-----------------------------------------------
PenCONTA_NA_ProtID-672875_Scaf63-OG8              GACGTCGACGACG-----------------------------------------------
PenSpv1_NA_ProtID-679847_Scaf85AND112-OG8         GACGTCGACGATG-----------------------------------------------
PenLyc_lacA_GbID-MG550090_NA-OG8                  GACGTCGACGATG-----------------------------------------------
PenCBMAI_NA_ProtID-VDB85211.1_Scaf117-OG8         GAAGTTGACAATG-----------------------------------------------
PenCONTA_NA_ProtID-613815_Scaf14-OG9              GATGTCGATGACG-----------------------------------------------
PenSpv1_NA_ProtID-684578_Scaf54-OG9               GATGTCGATGACG-----------------------------------------------
PenCONTA_NA_ProtID-665656_Scaf14-OG9              GATGTAGATGACGGTATGTTACAACATTATCTCGTACTGCATAACTTGCTGGACGCTATC
PenSpv1_NA_ProtID-734113_Scaf54-OG9               GATGTGGATGACG-----------------------------------------------
PenCBMAI_NA_ProtID-VDB98171.1_Scaf28-OG9          GATGTGGACGACG-----------------------------------------------
PenCONTA_NA_ProtID-667684_Scaf21-OG10             GACGTCGATGATG-----------------------------------------------
PenSpv1_NA_ProtID-684307_Scaf50-OG10              GACGTCGATGATG-----------------------------------------------
PenCBMAI_lcc6_ProtID-VDB95718.1_Scaf232-OG10      GATGTCGATGATG-----------------------------------------------
PenCONTA_NA_ProtID-615966_Scaf23-OG11             GATGTGGACGACG-----------------------------------------------
PenSpv1_NA_ProtID-693375_Scaf317-OG11             GATGTGGACGACG-----------------------------------------------
PenCBMAI_lcc7_ProtID-VDB96280.1_Scaf25-OG11       GACGTGGATGATG-----------------------------------------------
PenCONTA_NA_ProtID-147302_Scaf17-OG12             GACGTGGACGATG-----------------------------------------------
PenSpv1_NA_ProtID-342248_Scaf4-OG12               GACGTGGACGATG-----------------------------------------------
PenCBMAI_lcc5_ProtID-VDB92393.1_Scaf2-OG12        GACATTGACGATG-----------------------------------------------
PenCONTA_NA_ProtID-617799_Scaf35-OG13             GACGTGGACAATG-----------------------------------------------
PenSpv1_NA_ProtID-594659_Scaf466-OG13             GACGTGGACAATG-----------------------------------------------
PenCBMAI_lcc8_ProtID-VDB95407.1_Scaf222-OG13      GACGTCGACAACG-----------------------------------------------
PenCONTA_NA_ProtID-670195_Scaf35-OG14             GACGTTGACAACG-----------------------------------------------
PenSpv1_NA_ProtID-686668_Scaf88-OG14              GACGTCGACAACG-----------------------------------------------
PenCONTA_NA_ProtID-686860_Scaf21-OG15             GACGTCGATAACG-----------------------------------------------
PenSpv1_NA_ProtID-686202_Scaf79-OG15              GATGTCGATAACG-----------------------------------------------
PenCBMAI_NA_ProtID-VDC00639.1_Scaf338-OG15        GACGTTGACAACG-----------------------------------------------
PenCONTA_NA_ProtID717194_Scaf24-OG16              GACGTTGATAATG-----------------------------------------------
PenSpv1_NA_ProtID36665_Scaf11-OG16                AACGTTGATAATG-----------------------------------------------
PenLyc_lacC_GbID-MG550092_NA-OG16                 GACGTTGATAATG-----------------------------------------------
PenCBMAI_NA_ProtID-VDB92219.1_Scaf2-OG16          GATGTCGATAACG-----------------------------------------------
PenCONTA_NA_ProtID-579219_Scaf24-OG17             GATGTTGACAACG-----------------------------------------------
PenSpv1_NA_ProtID-208735_Scaf222-OG17             GATGTTGACAACG-----------------------------------------------
PenCBMAI_NA_ProtID-VDB90317.1_Scaf174-OG17        GACGTCGACAATG-----------------------------------------------
PenSpv1_NA_ProtID-654934_Scaf141-OG18             GACGTGGACGATG-----------------------------------------------
PenCONTA_NA_ProtID-612982_Scaf11-OG18             GACGTGGACGATG-----------------------------------------------
PenCBMAI_Pnh_lac1_ProtID-VDC04696_Scaf6-OG18      GACGTTGACGACG-----------------------------------------------
TraHir_lacA_GbID-KP027478_Out                     GACGTCGACAACG-----------------------------------------------
TraHir_lacB_GbID-KP027484_Out                     GATGTCGATAATG-----------------------------------------------
TraHir_lacC_GbID-KP027479_Out                     GACGTGGACGACG-----------------------------------------------
TraHir_lacD_GbID-KP027480_Out                     GATGTCGATGATG-----------------------------------------------
TraHir_lacE_GbID-KP027481_Out                     GATGTTGACAATG-----------------------------------------------
TraHir_lacF_GbID-KP027482_Out                     GACGTAGACAACG-----------------------------------------------
TraHir_lacG_GbID-KP027483_Out                     GATGTTGATGATG-----------------------------------------------
                                                   *  * **  * *                                               

PenCONTA_NA_ProtID-158007_Scaf18-OG1              ----------------ACACCACGGTGATCACTCTAGCGGATTG----------------
PenSpv1_NA_ProtID-81172_Scaf134-OG1               ----------------ACACCACGGTGATCACTCTAGCGGATTG----------------
PenCBMAI_lcc1_ProtID-VDC02847.1_Scaf45-OG1        ----------------AGTCGACTGTCATTACTCTGGCGGACTG----------------
PenCONTA_NA_ProtID-685758_Scaf2-OG2               ----------------CCTCGACAGTCATAACACTCGCGGATTG----------------
PenSpv1_NA_ProtID-685261_Scaf64-OG2               ----------------CCTCGACTGTCATAACACTCGCGGATTG----------------
PenLyc_lacB_GbID-MG550091_NA-OG2                  ----------------CCTCGACTGTCATAACACTCGCGGATTG----------------
PenCBMAI_lcc2_ProtID-VDB95254.1_Scaf22-OG2        ----------------AATCAACAATCATCACTCTTTCGGATTG----------------
PenCONTA_NA_ProtID-604824_Scaf66-OG3              ----------------AGACCACGATTCTCACCTTGTCCGACTG----------------
PenSpv1_NA_ProtID-585626_Scaf144-OG3              ----------------AAACCACGATTCTCACTCTGTCCGACTG----------------
PenCBMAI_lcc3B_ProtID-VDC05858.1_Scaf71-OG3       ----------------AGACGACCATTCTCACGCTCTCCGACTG----------------
PenCONTA_NA_ProtID-13951_Scaf1-OG4                ----------------AGTCCACTATTATCTCACTTAGCGATTG----------------
PenSpv1_NA_ProtID-572185_Scaf17-OG4               ----------------AGTCCACTATCATATCACTTAGTGATTG----------------
PenCBMAI_lac4_ProtID-VDB83149.1_Scaf10-OG4        ----------------AGTCCACGATAATCTCTCTCAGTGATTG----------------
PenCONTA_NA_ProtID-582306_Scaf44-OG5              ----------------AGTCGACGATCATCACCCTGGGTGACTG----------------
PenSpv1_NA_ProtID-628028_Scaf37-OG5               ----------------AGTCGACGATCATCACCTTGGGCGACTG----------------
PenLyc_lac5_GbID-MW172826_NA-OG5                  ----------------AGTCGACGATCATCACCTTGGGCGACTG----------------
PenCBMAI_NA_ProtID-VDC06586.1_Scaf8-OG5           ----------------AGACAACGATCATCACCCTTGGCGACTG----------------
PenCONTA_NA_ProtID-582671_Scaf47-OG6              ----------------AAACAACGATCATCACTCTTGCAACTTG----------------
PenSpv1_NA_ProtID-644385_Scaf412-OG6              ----------------AAACAACGATCATCACTCTTGCAACTTG----------------
PenCONTA_NA_ProtID-614710_Scaf17-OG7              ----------------AGTCTACCGTCTGGACGCTTTCAGATTG----------------
PenSpv1_NA_ProtID-679847_Scaf4-OG7                ----------------AGTCTACCGTCTGGACGCTTTCAGATTG----------------
PenCONTA_NA_ProtID-672875_Scaf63-OG8              ----------------AGTCGACGGTGATCACGCTTGCAGACTG----------------
PenSpv1_NA_ProtID-679847_Scaf85AND112-OG8         ----------------AGTCGACGGTCATCACGCTCGCAGNNNN----------------
PenLyc_lacA_GbID-MG550090_NA-OG8                  ----------------AGTCGACGGTGATCACGCTCGCAGACTG----------------
PenCBMAI_NA_ProtID-VDB85211.1_Scaf117-OG8         ----------------AAGAGACGATCATTACCCTCAGCGACTG----------------
PenCONTA_NA_ProtID-613815_Scaf14-OG9              ----------------ACACCACGGTCATCACCCTCAGCGACTG----------------
PenSpv1_NA_ProtID-684578_Scaf54-OG9               ----------------ACACCACGGTCATCACCCTCAGCGATTG----------------
PenCONTA_NA_ProtID-665656_Scaf14-OG9              GTGCATGCAATCTCAGACACCACCGTCATCAGCCTCGGCGACTG----------------
PenSpv1_NA_ProtID-734113_Scaf54-OG9               ----------------ACACCACCGTCATCAGCCTCGGCGACTG----------------
PenCBMAI_NA_ProtID-VDB98171.1_Scaf28-OG9          ----------------ACAGCACAGTCATTACTCTGAACGACTG----------------
PenCONTA_NA_ProtID-667684_Scaf21-OG10             ----------------ACAGCACCGTCATTAGTGTCAGCGACTG----------------
PenSpv1_NA_ProtID-684307_Scaf50-OG10              ----------------ACAGCACCGTCATCAGTATTAGCGACTG----------------
PenCBMAI_lcc6_ProtID-VDB95718.1_Scaf232-OG10      ----------------ATAGCACGGTACTCAGTCTCAGTGACTG----------------
PenCONTA_NA_ProtID-615966_Scaf23-OG11             ----------------ATGATACCATCATCACACTCGCGGACTG----------------
PenSpv1_NA_ProtID-693375_Scaf317-OG11             ----------------ATGATACCATCATCGCACTCGCGGACTG----------------
PenCBMAI_lcc7_ProtID-VDB96280.1_Scaf25-OG11       ----------------ATGATACAATCATCACCTTGGCGGACTG----------------
PenCONTA_NA_ProtID-147302_Scaf17-OG12             ----------------AATCAACCATCCTGACGTTGGGAGATTG----------------
PenSpv1_NA_ProtID-342248_Scaf4-OG12               ----------------AATCAACCATCCTGACGTTGGGAGATTG----------------
PenCBMAI_lcc5_ProtID-VDB92393.1_Scaf2-OG12        ----------------AATCGACAGTACTCACACTAGGCGACTG----------------
PenCONTA_NA_ProtID-617799_Scaf35-OG13             ----------------ACGATACTGTGATCACCCTCGCTGATTG----------------
PenSpv1_NA_ProtID-594659_Scaf466-OG13             ----------------ACGATACTGTGATCACCCTAGCCGATTG----------------
PenCBMAI_lcc8_ProtID-VDB95407.1_Scaf222-OG13      ----------------ATGACACGGTCATCACGCTCGCTGACTG----------------
PenCONTA_NA_ProtID-670195_Scaf35-OG14             ----------------ACGATACTGTCATTACGCTTGCTGACTG----------------
PenSpv1_NA_ProtID-686668_Scaf88-OG14              ----------------ACGATACTGTCATTACGCTTGCTGACTG----------------
PenCONTA_NA_ProtID-686860_Scaf21-OG15             ----------------ATGCCACTGTCATCACTCTTGGGGACTGGTACGAACGCCTGCAT
PenSpv1_NA_ProtID-686202_Scaf79-OG15              ----------------ACGCCACTGTCATCACTCTTGGGGACTG----------------
PenCBMAI_NA_ProtID-VDC00639.1_Scaf338-OG15        ----------------ATTCGACCGTCATTACTCTCGGTGACTG----------------
PenCONTA_NA_ProtID717194_Scaf24-OG16              ----------------AGGGAACTGTGATTACGCTAGCCGACTG----------------
PenSpv1_NA_ProtID36665_Scaf11-OG16                ----------------AGGGAACAGTGATCACGCTAGCTGACTG----------------
PenLyc_lacC_GbID-MG550092_NA-OG16                 ----------------AGGGAACTGTGATCACGCTAGCCGACTG----------------
PenCBMAI_NA_ProtID-VDB92219.1_Scaf2-OG16          ----------------AGGGCACTGTGATCACTCTCGCCGACTG----------------
PenCONTA_NA_ProtID-579219_Scaf24-OG17             ----------------AGGACACGGTGATCACCCTTGCTGATTG----------------
PenSpv1_NA_ProtID-208735_Scaf222-OG17             ----------------AGGACACGGTGATCACACTTGCCGATTG----------------
PenCBMAI_NA_ProtID-VDB90317.1_Scaf174-OG17        ----------------ACGATACAGTCATCACGCTTGCGGACTG----------------
PenSpv1_NA_ProtID-654934_Scaf141-OG18             ----------------ATTCGACCGTCATCACTCTGGCGGATTG----------------
PenCONTA_NA_ProtID-612982_Scaf11-OG18             ----------------ATTCGACCGTCATCACTCTGGCGGATTG----------------
PenCBMAI_Pnh_lac1_ProtID-VDC04696_Scaf6-OG18      ----------------ACTCAACTGTCATCACTTTGGCGGACTG----------------
TraHir_lacA_GbID-KP027478_Out                     ----------------ACGACACGGTCATTACTCTGGCCGACTG----------------
TraHir_lacB_GbID-KP027484_Out                     ----------------AGGGCACTGTGATTACTCTCGCCGACTG----------------
TraHir_lacC_GbID-KP027479_Out                     ----------------ATTCGACCGTCATCACCCTGTCTGATTG----------------
TraHir_lacD_GbID-KP027480_Out                     ----------------AGAGCACCGTGATCACCCTGGCCGATTG----------------
TraHir_lacE_GbID-KP027481_Out                     ----------------AGCACACCGTGATCACATTGGCCGATTG----------------
TraHir_lacF_GbID-KP027482_Out                     ----------------ATGACACTGTCATCACCCTTGCCGACTG----------------
TraHir_lacG_GbID-KP027483_Out                     ----------------AGTCGACCGTCATTACCCTCTCTGACTG----------------
                                                                       **  *        *                         

PenCONTA_NA_ProtID-158007_Scaf18-OG1              --------------------------------------GTACCACTTCTCTAGTCTT---
PenSpv1_NA_ProtID-81172_Scaf134-OG1               --------------------------------------GTACCACTTCTCCAGTCTT---
PenCBMAI_lcc1_ProtID-VDC02847.1_Scaf45-OG1        --------------------------------------GTACCACTTCTCCAGTACC---
PenCONTA_NA_ProtID-685758_Scaf2-OG2               --------------------------------------GTACCACTTCGCTGGCCCT---
PenSpv1_NA_ProtID-685261_Scaf64-OG2               --------------------------------------GTACCACTTCGCTGGCCCT---
PenLyc_lacB_GbID-MG550091_NA-OG2                  --------------------------------------GTACCACTTCGCTGGCCCT---
PenCBMAI_lcc2_ProtID-VDB95254.1_Scaf22-OG2        --------------------------------------GTACCACTTTGTTAGCCCA---
PenCONTA_NA_ProtID-604824_Scaf66-OG3              --------------------------------------GTACCATTTCCCCGGCCCG---
PenSpv1_NA_ProtID-585626_Scaf144-OG3              --------------------------------------GTACCATTTCCCCGGCCCT---
PenCBMAI_lcc3B_ProtID-VDC05858.1_Scaf71-OG3       --------------------------------------GTATCACTTCCCCGGCCCC---
PenCONTA_NA_ProtID-13951_Scaf1-OG4                --------------------------------------GTACCACTTCAATTCTCCT---
PenSpv1_NA_ProtID-572185_Scaf17-OG4               --------------------------------------GTACCATTTTAATTCTCCT---
PenCBMAI_lac4_ProtID-VDB83149.1_Scaf10-OG4        --------------------------------------GTACCATTTTGCATCCCCA---
PenCONTA_NA_ProtID-582306_Scaf44-OG5              --------------------------------------GTACCACTTTAACTCTCCT---
PenSpv1_NA_ProtID-628028_Scaf37-OG5               --------------------------------------GTACCACTTTAACTCTCCT---
PenLyc_lac5_GbID-MW172826_NA-OG5                  --------------------------------------GTACCACTTCAACTCTCCTCAG
PenCBMAI_NA_ProtID-VDC06586.1_Scaf8-OG5           --------------------------------------GTATCATTTCAACTCCCCG---
PenCONTA_NA_ProtID-582671_Scaf47-OG6              --------------------------------------GTACCAACTCAACTCTCCT---
PenSpv1_NA_ProtID-644385_Scaf412-OG6              --------------------------------------GTACCAACTCAACTCTCCT---
PenCONTA_NA_ProtID-614710_Scaf17-OG7              --------------------------------------GTATCATTTCCCGTCTCCT---
PenSpv1_NA_ProtID-679847_Scaf4-OG7                --------------------------------------GTATCATTTCCCGTCTCCT---
PenCONTA_NA_ProtID-672875_Scaf63-OG8              --------------------------------------GTACCACTTTCCCTCCACT---
PenSpv1_NA_ProtID-679847_Scaf85AND112-OG8         --------------------------------------NNNNNNNNNNNNNNNNNNN---
PenLyc_lacA_GbID-MG550090_NA-OG8                  --------------------------------------GTACCACTTTCCATCCACT---
PenCBMAI_NA_ProtID-VDB85211.1_Scaf117-OG8         --------------------------------------GTATCACTTTGCTTCTCCC---
PenCONTA_NA_ProtID-613815_Scaf14-OG9              --------------------------------------GTATCACTACCTCAGCAAG---
PenSpv1_NA_ProtID-684578_Scaf54-OG9               --------------------------------------GTATCATTACCTCAGCAAG---
PenCONTA_NA_ProtID-665656_Scaf14-OG9              --------------------------------------GTACCACTACCTAAGCAAG---
PenSpv1_NA_ProtID-734113_Scaf54-OG9               --------------------------------------GTACCACTACCTGAGCAAG---
PenCBMAI_NA_ProtID-VDB98171.1_Scaf28-OG9          --------------------------------------GTACCACTACTTGAGCAAG---
PenCONTA_NA_ProtID-667684_Scaf21-OG10             --------------------------------------GTACCACTTCGCCAGTCAG---
PenSpv1_NA_ProtID-684307_Scaf50-OG10              --------------------------------------GTATCACTTTGCCAGTCAC---
PenCBMAI_lcc6_ProtID-VDB95718.1_Scaf232-OG10      --------------------------------------GTACCACTTCCCGAGCCAG---
PenCONTA_NA_ProtID-615966_Scaf23-OG11             --------------------------------------GTATCACTATACCAGCCAC---
PenSpv1_NA_ProtID-693375_Scaf317-OG11             --------------------------------------GTATCACTATACCAGCCAC---
PenCBMAI_lcc7_ProtID-VDB96280.1_Scaf25-OG11       --------------------------------------GTATCATTACACAAGCCAC---
PenCONTA_NA_ProtID-147302_Scaf17-OG12             --------------------------------------GTATCACTATTTCAGTCAT---
PenSpv1_NA_ProtID-342248_Scaf4-OG12               --------------------------------------GTATCACTATTTCAGTCAT---
PenCBMAI_lcc5_ProtID-VDB92393.1_Scaf2-OG12        --------------------------------------GTACCACTATCTTAGCCAC---
PenCONTA_NA_ProtID-617799_Scaf35-OG13             --------------------------------------GTACCACTACCTATCCACT---
PenSpv1_NA_ProtID-594659_Scaf466-OG13             --------------------------------------GTATCACTACCTGTCGACT---
PenCBMAI_lcc8_ProtID-VDB95407.1_Scaf222-OG13      --------------------------------------GTACCACTACCTCTCAACC---
PenCONTA_NA_ProtID-670195_Scaf35-OG14             --------------------------------------GTATCATTATCTATCTACATCC
PenSpv1_NA_ProtID-686668_Scaf88-OG14              --------------------------------------GTATCATTATCTATCTACATCC
PenCONTA_NA_ProtID-686860_Scaf21-OG15             CTTGAATTCACTCGTCACATTGCTGATCACCCTGACAGGTACCACTACCTGTCTACG---
PenSpv1_NA_ProtID-686202_Scaf79-OG15              --------------------------------------GTACCACTACCTGTCTACG---
PenCBMAI_NA_ProtID-VDC00639.1_Scaf338-OG15        --------------------------------------GTATCATTACTTATCTACA---
PenCONTA_NA_ProtID717194_Scaf24-OG16              --------------------------------------GTACCAT------ACGACC---
PenSpv1_NA_ProtID36665_Scaf11-OG16                --------------------------------------GTACCAT------ACGACC---
PenLyc_lacC_GbID-MG550092_NA-OG16                 --------------------------------------GTACCAT------ACGACC---
PenCBMAI_NA_ProtID-VDB92219.1_Scaf2-OG16          --------------------------------------GTATCAC------ACTACC---
PenCONTA_NA_ProtID-579219_Scaf24-OG17             --------------------------------------GTATCACTACCTGAGCAAC---
PenSpv1_NA_ProtID-208735_Scaf222-OG17             --------------------------------------GTATCACTACCTGAGCAAC---
PenCBMAI_NA_ProtID-VDB90317.1_Scaf174-OG17        --------------------------------------GTATCACTATCTGAGCACC---
PenSpv1_NA_ProtID-654934_Scaf141-OG18             --------------------------------------GTACCACTACACCTCAAAG---
PenCONTA_NA_ProtID-612982_Scaf11-OG18             --------------------------------------GTACCACTACACCTCGAAG---
PenCBMAI_Pnh_lac1_ProtID-VDC04696_Scaf6-OG18      --------------------------------------GTACCACTACACCTCGAAG---
TraHir_lacA_GbID-KP027478_Out                     --------------------------------------GTATCATACCGCTGCCAAGCTC
TraHir_lacB_GbID-KP027484_Out                     --------------------------------------GTATCACGTTGCCGCTAAACTC
TraHir_lacC_GbID-KP027479_Out                     --------------------------------------GTACCATACCGCAGCCGCTTTG
TraHir_lacD_GbID-KP027480_Out                     --------------------------------------GTACCACACGGCAGCCCCGATC
TraHir_lacE_GbID-KP027481_Out                     --------------------------------------GTATCATGTTGCTGCTCGGCTG
TraHir_lacF_GbID-KP027482_Out                     --------------------------------------GTATCACGTCGCGGCGAGGCTC
TraHir_lacG_GbID-KP027483_Out                     --------------------------------------GTATCACACCGCAGCCAAGCTT
                                                                                                              

PenCONTA_NA_ProtID-158007_Scaf18-OG1              ---CAGGCT---GCGGCGGTTAACACG---GCGAACTCGACTCTGATCAATGGCAAGGGC
PenSpv1_NA_ProtID-81172_Scaf134-OG1               ---CAGGCT---GCGGCGGTTAACACG---GCGAACTCGACTCTGATCAATGGCAAGGGC
PenCBMAI_lcc1_ProtID-VDC02847.1_Scaf45-OG1        ---CAGGCT---GCGATCGTTAACACG---GCGAACTCCACACTCATCAACGGAAAGGGC
PenCONTA_NA_ProtID-685758_Scaf2-OG2               ---CAAGCC---GCGGCGGTGAACACG---GCAAATTCGACTCTCATCAACGGAAAGGGC
PenSpv1_NA_ProtID-685261_Scaf64-OG2               ---CAAGCT---GCTGCGGTGAACACG---GCAAACTCAACCTTAATCAACGGAAAGGGT
PenLyc_lacB_GbID-MG550091_NA-OG2                  ---CAAGCC---GCTGCGGTGAACACG---GCAAATTCGACTCTAATCAACGGAAAGGGT
PenCBMAI_lcc2_ProtID-VDB95254.1_Scaf22-OG2        ---CAGGCT---GCAGCGGTGAACACA---GCAAATTCGACACTCATCAACGGGCTTGGT
PenCONTA_NA_ProtID-604824_Scaf66-OG3              ---CAGCAC---CCTGTCATTACCTTC---TTCAACTCCACGCTCATCAACGGTCGCGGG
PenSpv1_NA_ProtID-585626_Scaf144-OG3              ---CAGCAC---CCTGTCATTACCTTC---TTCAACTCTACGCTCATCAACGGTCGCGGT
PenCBMAI_lcc3B_ProtID-VDC05858.1_Scaf71-OG3       ---CAGCAC---CCCGTGATTACCTTC---TTCAACTCGACGCTCATCAATGGCCGCGGG
PenCONTA_NA_ProtID-13951_Scaf1-OG4                ---CAGGCT---CCCGTCATCGTCTTC---TTTAACTCTACCCTCATCAACGGCAAAGGC
PenSpv1_NA_ProtID-572185_Scaf17-OG4               ---CAGGCT---CCCGTCATCGTTTTC---TTCAACTCTACCCTCATCAACGGCAAAGGC
PenCBMAI_lac4_ProtID-VDB83149.1_Scaf10-OG4        ---CAGGCT---CCCATTATTGTATTC---TTCAACTCTACTCTCATCAACGGAAAAGGC
PenCONTA_NA_ProtID-582306_Scaf44-OG5              ---CAGGCT---CCCATCATCGTCTTC---TTCAACTCGACATTGATCAACGGGAAGGGC
PenSpv1_NA_ProtID-628028_Scaf37-OG5               ---CAGGCT---CCCATCATCGTCTTC---TTCAACTCGACATTGATCAACGGGAAGGGC
PenLyc_lac5_GbID-MW172826_NA-OG5                  ------------GCTCCCATCATCGTCTTCTTCAACTCGACATTGATCAACGGGAAGGGC
PenCBMAI_NA_ProtID-VDC06586.1_Scaf8-OG5           ---CAGGCG---CCCATCATCGTATAT---TTCAACTCTACTGTCATCAACGGGAAAGGA
PenCONTA_NA_ProtID-582671_Scaf47-OG6              ------GAGTCCCCTCAATCCGGTTCG---TTCAATCCCACGTTGATCAACGGGAAAGGC
PenSpv1_NA_ProtID-644385_Scaf412-OG6              ------GAGTCCCCTCAATCCGGTTCG---TTCAATCCCACGTTGATCAACGGGAAAGGC
PenCONTA_NA_ProtID-614710_Scaf17-OG7              ---CAGGCT---CCTATCATCGTCTTC---TTCAATTCGACCTTGATCAACGGGAAGGGG
PenSpv1_NA_ProtID-679847_Scaf4-OG7                ---CAGGCT---CCTATCATCGTCTTC---TTCAATTCGACCCTGATCAACGGGAAGGGG
PenCONTA_NA_ProtID-672875_Scaf63-OG8              ---CAAGCT---CCAGCTATCGTGAAC---TTCAATTCCACCCTCATCAATGGACTCGGC
PenSpv1_NA_ProtID-679847_Scaf85AND112-OG8         ---NNNNNN---NNNNNNNNNNTGAAC---TTCAATTCCACCCTCATCAATGGACTCGGC
PenLyc_lacA_GbID-MG550090_NA-OG8                  ---CAAGCT---CCTGCTATCGTGAAC---TTCAATTCCACCCTCATCAATGGACTGGGC
PenCBMAI_NA_ProtID-VDB85211.1_Scaf117-OG8         ---CAGGCA---CCGGCCATTGTTTAC---TTCAATAGCACGCTCATTAACGGAAAAGGC
PenCONTA_NA_ProtID-613815_Scaf14-OG9              ------GACGCAGGCGGCATACCGGCG---CCAAACTCGACGCTCATCAACGGTGTGGGC
PenSpv1_NA_ProtID-684578_Scaf54-OG9               ------GACGCAGGCGGCATACCAGCG---CCAAACTCGACCCTCATCAACGGTGTGGGT
PenCONTA_NA_ProtID-665656_Scaf14-OG9              ------GACGCCAGCGGTGTACCAGCC---CCGAGCTCGACGCTCATCAACGGAGCTGGA
PenSpv1_NA_ProtID-734113_Scaf54-OG9               ------GACGCAAGTGGTGTACCAGCC---CCGAGCTCGACGCTCATCAACGGAGTTGGA
PenCBMAI_NA_ProtID-VDB98171.1_Scaf28-OG9          ------GACGCTAGCGGTGTGCCGTCT---CCGAACTCCACGCTCATCAATGGTGTCGGC
PenCONTA_NA_ProtID-667684_Scaf21-OG10             ---AATATC---GCCAAGATTCCCGAG---TTTGACTCTGTCGTCATCAATGGCATCGGC
PenSpv1_NA_ProtID-684307_Scaf50-OG10              ---AATGTT---GCCAAGATTCCCGAG---TTCGACTCAGTCGTCATCAATGGCATCGGC
PenCBMAI_lcc6_ProtID-VDB95718.1_Scaf232-OG10      ---AAGATG---TCTGGCGTTCCTGAG---TTTGACTCTGTGCTCATCAACGGCATCGGT
PenCONTA_NA_ProtID-615966_Scaf23-OG11             GAGAACTCCCCTACCTATGCTCCAACG---CCCTCGTCGACGCTCATCAACGGGAAGGCG
PenSpv1_NA_ProtID-693375_Scaf317-OG11             GAGAACTCCCCTACCTATGCTCCAACG---CCCTCGTCGACGCTCATCAACGGGAAGGCG
PenCBMAI_lcc7_ProtID-VDB96280.1_Scaf25-OG11       GAGACTGCCCCGAACTATACCCCGACG---CCTTCATCAACACTCATCAACGGGAAGGCA
PenCONTA_NA_ProtID-147302_Scaf17-OG12             ---GAGCAG---TCGGTTGTCCCGACT---CCTAACTCGTCGTTAATCAACGGGTTGGGC
PenSpv1_NA_ProtID-342248_Scaf4-OG12               ---GAGCAG---TCGGTTGTCCCGACT---CCTAACTCGTCGTTGATCAACGGGTTGGGC
PenCBMAI_lcc5_ProtID-VDB92393.1_Scaf2-OG12        ---GAACAA---CCGAACATCCCTGCT---CCCAATTCCTCGCTTATCAACGGATTGGGG
PenCONTA_NA_ProtID-617799_Scaf35-OG13             ---CAAGCGGGAACTGGCGCACCCACG---CCCAATACTACTTTGATCAATGGCAAGGGC
PenSpv1_NA_ProtID-594659_Scaf466-OG13             ---CAAGCGGGACCTGGCGCTCCCACG---CCTAATACTACCCTGATCAATGGCAAGGGC
PenCBMAI_lcc8_ProtID-VDB95407.1_Scaf222-OG13      ---GACGCTCCTGCGGGCAAGCCGCAA---CCGAACACTACCTTGATCAACGGAAAGGGG
PenCONTA_NA_ProtID-670195_Scaf35-OG14             GACGAAGCGAAGGTCGGCCCTCCCATG---CCTAACACGACTTTGATCAACGGAAAGGGT
PenSpv1_NA_ProtID-686668_Scaf88-OG14              GACGAAGCGAAGGTCGGCCCTCCCATG---CCTAACACGACTCTGATCAACGGAAAGGGT
PenCONTA_NA_ProtID-686860_Scaf21-OG15             ---CAAGCA---CCTGGTGTTCCCGCG---CCCAATACCACTTTGATTAACGGCAAGGGA
PenSpv1_NA_ProtID-686202_Scaf79-OG15              ---CAAGCA---CCTGGTGTTCCCGCG---CCCAATACCACTTTGATTAACGGCAAGGGA
PenCBMAI_NA_ProtID-VDC00639.1_Scaf338-OG15        ---CAGGCG---CCAGGTATACCCGCT---CCGAACACCACTCTTATCAATGGAAAGGGG
PenCONTA_NA_ProtID717194_Scaf24-OG16              ---AAATTTGCGCCTGGCCCGCAAAAG---CCAGACTCGACATTGATCAACGGAAAGGGG
PenSpv1_NA_ProtID36665_Scaf11-OG16                ---AAATTTGCGCCTGGCCCGCAAAAG---CCAGACTCGACATTGATCAACGGAAAGGGG
PenLyc_lacC_GbID-MG550092_NA-OG16                 ---AAATTTGCGCCTGGCCCACAAAAG---CCAGACTCGACATTGATCAATGGTAAGGGT
PenCBMAI_NA_ProtID-VDB92219.1_Scaf2-OG16          ---CAACTTGGGCCCCCTCCGCATACA---GCAGACTCAGTACTGATCAACGGGAAAGGG
PenCONTA_NA_ProtID-579219_Scaf24-OG17             ---CAAGCACCTCCGGGAGGGCAATCT---CCCAACACCACACTCATCAATGGACACGGA
PenSpv1_NA_ProtID-208735_Scaf222-OG17             ---CAAGCACCTCCAGGAGGACAATCC---CCTAATACCACACTCATCAATGGACACGGA
PenCBMAI_NA_ProtID-VDB90317.1_Scaf174-OG17        ---GTCGCGCCCCCAGGAGCAGCGCAT---CCAAACACCACACTCGTGAATGGGCTCGGA
PenSpv1_NA_ProtID-654934_Scaf141-OG18             ---AACGCA---CCCGCCGTCCCTGCG---CCCAGCTCGACTTTGATCAACGGCCTTGGC
PenCONTA_NA_ProtID-612982_Scaf11-OG18             ---AATGCA---CCCGCCGTCCCTGCG---CCCAGCTCGACTTTGATTAACGGCCTTGGC
PenCBMAI_Pnh_lac1_ProtID-VDC04696_Scaf6-OG18      ---AATGCG---CCCGCTATTCCGGCG---CCAAGCGCGACGCTGATCAACGGTCTCGGG
TraHir_lacA_GbID-KP027478_Out                     ---------GGTCCCCGGTTCCCGTTGGGCGCGGACGCGACTCTCATCAACGGCAAGGGC
TraHir_lacB_GbID-KP027484_Out                     ---------GGTCCAAAGTTCCCTTTAGGGGCCCAATCAACGCTCATCAACGGGTTCGGG
TraHir_lacC_GbID-KP027479_Out                     ---------GGCGCGGCATTCCCAGCCGGCGCCGACTCAACTCTTATTAACGGTCTGGGC
TraHir_lacD_GbID-KP027480_Out                     GAGGCCAACGGGCCCGGTATCCCGACC---TCGGACAGTACGCTGATCAATGGGCTTGGT
TraHir_lacE_GbID-KP027481_Out                     ---------GGCTCCAGGTTCCCAAAG---TCGGATGCTACCCTGATCAATGGGCGTGGC
TraHir_lacF_GbID-KP027482_Out                     ---------GGACCTGCTTTCCCCCCCAGGTCTGATGCTACTCTCATCAACGGCCGTGGC
TraHir_lacG_GbID-KP027483_Out                     ---------GGTGCCGCCTTCCCGACCGGGCCAGACTCGGTTTTGATTAACGGTTTGGGC
                                                                                             *  * ** **    *  

PenCONTA_NA_ProtID-158007_Scaf18-OG1              CGGTACACCGATAACGTCGGCAGCGACCTTACTTCTGATCTGAGTGTAATTTCGGTCACC
PenSpv1_NA_ProtID-81172_Scaf134-OG1               CGGTACACCGATAACGTCGGCAGCGACCTTACTTCTGATCTGAGTGTAATTTCGGTCACC
PenCBMAI_lcc1_ProtID-VDC02847.1_Scaf45-OG1        CGTTACACCGACGACGTCGGCAGCGACCTGACGGCAGATCTCGCGGTCATTTCTGTCACC
PenCONTA_NA_ProtID-685758_Scaf2-OG2               CGCTACAGCGACGATTTTGGTAGCGATCTCAGTGCGGAGCTCGCTGTTATCACAGTCAAT
PenSpv1_NA_ProtID-685261_Scaf64-OG2               CGCTACAGTGACGATTTCGGTAGCGACCTCAGTGCGGACCTCGCTGTGATCACAGTCAAT
PenLyc_lacB_GbID-MG550091_NA-OG2                  CGCTACAGTGACGACTTTGGTAGCGACCTCAGCGCGGAACTCGCTGTAATCACAGTCAAT
PenCBMAI_lcc2_ProtID-VDB95254.1_Scaf22-OG2        CGATGGAGCGATAGCACGGGAAGCGACCTCACAGCAGACCTTGCAGTGATCACGGTCACC
PenCONTA_NA_ProtID-604824_Scaf66-OG3              CGTTACCAGGACGCCTTTGGCTCTGACTTCAACACCTCTCTTTCCATTGTTTCGGTTGAG
PenSpv1_NA_ProtID-585626_Scaf144-OG3              CGCTACCAGGATGCCTTTGGCTCTGACTTTAATACCTCTCTTTCCATCGTCTCGGTGGAG
PenCBMAI_lcc3B_ProtID-VDC05858.1_Scaf71-OG3       CGCTACCAGGACGCCTTCGGCTCTGACCTGACCGTGCCCCTTTCTATCGTGTCCGTCGAG
PenCONTA_NA_ProtID-13951_Scaf1-OG4                CGCTACATCGACGCCTTTGGCGAGAATCTGACGAACGAGCTTGCCATTGTGAACGTTAGG
PenSpv1_NA_ProtID-572185_Scaf17-OG4               CGCTACATTGACGCCTTTGGTGAGAATCTGACGAACGAGCTTGCCATTGTGAACGTTAGA
PenCBMAI_lac4_ProtID-VDB83149.1_Scaf10-OG4        CGTTACCTAGATCCATTTGGCAAGGATCTGACTAGCGAGCTTGCTGTTGTGAATGTGAAG
PenCONTA_NA_ProtID-582306_Scaf44-OG5              CGCTACATCGACGAGTTCGGCTCGAACTTGACCAACGAACTCGCCGTTGTGAATGTAAAG
PenSpv1_NA_ProtID-628028_Scaf37-OG5               CGCTACATCGACGAGTTTGGCTCGAACTTCGCCAACGAACTCGCCGTTGTGAACGTAAAG
PenLyc_lac5_GbID-MW172826_NA-OG5                  CGCTACATCGACGAGTTTGGCTCGAACTTGACCAACGAACTCGCTGTTGTGAATGTCAAG
PenCBMAI_NA_ProtID-VDC06586.1_Scaf8-OG5           CGTTATATCGATGAATTTGGCTCGAACCTCACGAACGAGCTTGCTGTTGTCAATGTCAAG
PenCONTA_NA_ProtID-582671_Scaf47-OG6              CGTGACAGCGTCGCCTTCGGTGAGAACCTCGCGAATGAGCTTTCCGTCGTCAGCGTCGAG
PenSpv1_NA_ProtID-644385_Scaf412-OG6              CGTGACAGCGTCGCCTTCGGTGAGAACCTCGCGAATGAGCTTTCCGTCGTCAGCGTCGAG
PenCONTA_NA_ProtID-614710_Scaf17-OG7              CGCTACATCGACGCCTTTGGGGAGAACCTCACGAATGAACTCGCCGTGGTCAACGTCGTC
PenSpv1_NA_ProtID-679847_Scaf4-OG7                CGCTACATCGACGCCTTTGGAGAGAACCTCACGAATGAACTCGCCGTGGTCAACGTCGTC
PenCONTA_NA_ProtID-672875_Scaf63-OG8              CGTTACAATGATCCTATCGGGTCTGATCTCACTCAGCCTCTGGCGGTCGTCAATGTTGTG
PenSpv1_NA_ProtID-679847_Scaf85AND112-OG8         CGTTACAATGATCCTATCGGGTCTGATCTCACTCAGCCTCTGGCGGTCGTCAATGTTGTG
PenLyc_lacA_GbID-MG550090_NA-OG8                  CGTTACAATGATCCTATCGGGTCCGATCTCACTCAGCCTCTGGCGGTTGTCAATGTTGTG
PenCBMAI_NA_ProtID-VDB85211.1_Scaf117-OG8         CGCTACATTGACCCGGTTGGAGAGAACCTTGGCCATGATCTCGCTGTCATCAACGTCGAG
PenCONTA_NA_ProtID-613815_Scaf14-OG9              CGCTACCCTGGT------GGT---CCGACCAATGTCTCGCTTGCTATCGTGAACGTGAAG
PenSpv1_NA_ProtID-684578_Scaf54-OG9               CGCTACCCTGGT------GGT---CCGACCAATGTCTCGCTTGCTATCGTGAACGTGAAG
PenCONTA_NA_ProtID-665656_Scaf14-OG9              CGCTACCCTGGT------GGC---CCGACCAACCAATCACTTGCTATCGTTAACGTAAAG
PenSpv1_NA_ProtID-734113_Scaf54-OG9               CGCTACCCTGGT------GGC---CCGACCGACCAACCGCTCGCCATCGTGAACGTGAAG
PenCBMAI_NA_ProtID-VDB98171.1_Scaf28-OG9          CGTTATCCTGGT------GGT---CCGACCAACAACTCGCTCGCTGTTGTCAATGTGAAG
PenCONTA_NA_ProtID-667684_Scaf21-OG10             CGCTACGTTGAC------GGA---CCGACCGACAATGCTCTAGCCGTCGTCAATGTGAAA
PenSpv1_NA_ProtID-684307_Scaf50-OG10              CGCTACGTTAAC------GGG---CCAACCGACAATGCTCTCGCCGTCGTCAATGTGAAA
PenCBMAI_lcc6_ProtID-VDB95718.1_Scaf232-OG10      CGCTACGTGGAC------GGA---CCGACTGATAACGCTCTCGCTGTTGTTAATGTGAAG
PenCONTA_NA_ProtID-615966_Scaf23-OG11             CGCTATTCCGGTGCA------------CTGAATATCGATCTTGCGGTGGTGGGCGTAAAG
PenSpv1_NA_ProtID-693375_Scaf317-OG11             CGCTATTCCGGTGCA------------CTGAATATCGATCTTGCGGTGGTGGGCGTAAAG
PenCBMAI_lcc7_ProtID-VDB96280.1_Scaf25-OG11       CGGTACTGGGGCGGA------------CCTAACCTTGATCTCGCGGTTGTGAATGTTAAG
PenCONTA_NA_ProtID-147302_Scaf17-OG12             CGCTACCCAGGA------GGC------CCTGAATCGCCGCTGGCTGTTGTACATGTGCAG
PenSpv1_NA_ProtID-342248_Scaf4-OG12               CGCTACCCAGGA------GGC------CCTGAATCGCCGCTGGCTGTTGTACATGTGCAG
PenCBMAI_lcc5_ProtID-VDB92393.1_Scaf2-OG12        CGGTATGCGGGT------GGT------CCCGCCTCTCCACTCGCGATCGTGCATGTCCGG
PenCONTA_NA_ProtID-617799_Scaf35-OG13             CGCAACATCAAC------GAG---ACTTCCTCTGTTCCTCTCGCAGTCGTGAACGTCGTG
PenSpv1_NA_ProtID-594659_Scaf466-OG13             CGCAACATCAAT------GAG---ACCTCTTCTCTTCCTCTCGCAGTTGTGAACGTCGTG
PenCBMAI_lcc8_ProtID-VDB95407.1_Scaf222-OG13      CGCAACATTGAC------GTC---GGAACCAATACCCCGCTCGCAATTGTGAACGTTGTA
PenCONTA_NA_ProtID-670195_Scaf35-OG14             CGCTATCTTGAT------GGA------CCTGACGCTCGGCTTGCGGTCGTGAATGTTGAA
PenSpv1_NA_ProtID-686668_Scaf88-OG14              CGCTATCTTGAT------GGA------CCTGACGCTCGGCTTGCGGTCGTGAATGTTGAA
PenCONTA_NA_ProtID-686860_Scaf21-OG15             CGCTACGCCGGT------GGT------CCTGCCGCTCCTCTGTCGGTCGTGAATGTTCAA
PenSpv1_NA_ProtID-686202_Scaf79-OG15              CGCTACGCCGGT------GGT------CCTGCCGCTCCTTTGTCGGTCGTAAATGTTCAA
PenCBMAI_NA_ProtID-VDC00639.1_Scaf338-OG15        CGCTATTCTGGG------GGT------CCTGCTGCACCTCTCTCCGTCATCAACGTCCAA
PenCONTA_NA_ProtID717194_Scaf24-OG16              CGCTACTCCGGC------GAC------CTTTCAACTCCCCTTTCCGTCGTAAACGTCAAG
PenSpv1_NA_ProtID36665_Scaf11-OG16                CGCTACTCCGGC------GAC------CTTTCAGCTCCCCTTTCCGTCGTAAACGTCGAG
PenLyc_lacC_GbID-MG550092_NA-OG16                 CGCTACTCCGGC------GAC------TTTTCAGCTCCCCTTTCGGTCGTGAACGTGAAG
PenCBMAI_NA_ProtID-VDB92219.1_Scaf2-OG16          CGCTACGCTGGC------AAC------CTCACCGCGCCTCTTGCCGTCGTGAACGTCAAG
PenCONTA_NA_ProtID-579219_Scaf24-OG17             CGTTACGCTGGC------GGT------CCGCTCACCGACTTGGCCATCGTGAACGTGTAT
PenSpv1_NA_ProtID-208735_Scaf222-OG17             CGTTACGCTGGT------GGT------CCGCTCACTGACTTGGCGATCGTGAACGTGTAT
PenCBMAI_NA_ProtID-VDB90317.1_Scaf174-OG17        CGATATGCGGGC------GGG------CCTCTCACCGACCTTGCGGTTGTCAATGTACAA
PenSpv1_NA_ProtID-654934_Scaf141-OG18             CGTTACTCGGGT------GGC------CCCGCCTCGGACCTTGCAGTGGTCAACGTTGTG
PenCONTA_NA_ProtID-612982_Scaf11-OG18             CGTTACTCGGGT------GGC------CCCGCCTCGGACCTTGCAGTGGTCAACGTTGTG
PenCBMAI_Pnh_lac1_ProtID-VDC04696_Scaf6-OG18      CGCTACTCTGGT------GGT------CCTGCATCAGACCTTGCCGTGATCAACGTCACG
TraHir_lacA_GbID-KP027478_Out                     CGCGCTCCC---------AGT---GACACTACCGCCGAGCTGTCGGTGATCAAGGTCACG
TraHir_lacB_GbID-KP027484_Out                     CGTTCCGCG---------GAA---ACCCCTACCGCACAATTGGCGGTCATCAATGTACAG
TraHir_lacC_GbID-KP027479_Out                     CGCTTTACC---------GGGGGTAACAGC---ACGAACCTCACGGTAATTACAGTCGAG
TraHir_lacD_GbID-KP027480_Out                     CGCTGGGCC---------GGT---AATCCCACCTCTGAGCTCGCCGTCATTAACGTCGAG
TraHir_lacE_GbID-KP027481_Out                     CGCTCGAAT---------GGC---ACTCTCACCGCGGAGCTCGCTGTGATTAATATCCAG
TraHir_lacF_GbID-KP027482_Out                     CGTACGACC---------ACC---AACACGGATGCGGAGGTGAGCGTCATCTCAGTCACG
TraHir_lacG_GbID-KP027483_Out                     CGGTTCACT---------GGCGGCAACAGT---ACAGACCTCGCGGTCATCACTGTCGAG
                                                  **                                      *     *  *     *    

PenCONTA_NA_ProtID-158007_Scaf18-OG1              GCTGGCACCAAGTACCGGATGCGCCTGGTCTCCATGTCTTGCGACCCGAACTACGAGTTC
PenSpv1_NA_ProtID-81172_Scaf134-OG1               GCTGGCACCAAGTACCGGATGCGCCTGGTCTCCATGTCTTGCGACCCGAACTACGAGTTC
PenCBMAI_lcc1_ProtID-VDC02847.1_Scaf45-OG1        GCCGGCACCAAGTACCGTATGCGTTTGGTCTCATTGTCCTGCGATCCTAACTACTTGTTC
PenCONTA_NA_ProtID-685758_Scaf2-OG2               TCGGGCTCTCGCTACCGCATGCGTCTAGTCTCCATATCCTGTGACCCAAACTTCGAGTTC
PenSpv1_NA_ProtID-685261_Scaf64-OG2               TCGGGCTCTCGCTACCGCATGCGCCTGATCTCTATATCATGTGACCCGAACTTCGAGTTC
PenLyc_lacB_GbID-MG550091_NA-OG2                  TCGGGCTCTCGCTACCGCATGCGCCTGATCTCCATATCCTGTGACCCAAACTTTGAGTTC
PenCBMAI_lcc2_ProtID-VDB95254.1_Scaf22-OG2        TCGGGTTCCCGCTACCGCATGCGCCTTATCTCTTTGTCTTGCGACCCCAACTTCGAATTC
PenCONTA_NA_ProtID-604824_Scaf66-OG3              CAAGGCGTACGCTACCGCATGCGCATTGTCTCCATCTCTTGCGACCCCAACTTTACCTTC
PenSpv1_NA_ProtID-585626_Scaf144-OG3              CAAGGTATGCGCTACCGCATGCGCATCGTCTCCATCTCCTGCGACCCCAACTTCACTTTC
PenCBMAI_lcc3B_ProtID-VDC05858.1_Scaf71-OG3       CAGGGTGTACGCTACCGCATGCGCATCGTTTCCCTCTCCTGCGATCCCAACTTCACGTTC
PenCONTA_NA_ProtID-13951_Scaf1-OG4                AAAGGCACCCGCTACCGCATGCGCTTGATCTCCATGTCCTGCGACCCGAACTATACCTTC
PenSpv1_NA_ProtID-572185_Scaf17-OG4               AAGGGTACCCGCTATCGCATGCGCTTGATCTCCATGTCCTGCGACCCGAACCATACCTTC
PenCBMAI_lac4_ProtID-VDB83149.1_Scaf10-OG4        AAAGGCACCCGCTATCGTATGCGCCTGATCTCCATGTCTTGCGACCCGAATTATACATTC
PenCONTA_NA_ProtID-582306_Scaf44-OG5              GCTGGTACCAGGTATCGCATGCGCTTGATCTCCATGTCCTGCGACCCGAACTACACCTTC
PenSpv1_NA_ProtID-628028_Scaf37-OG5               GCTGGTACGAAGTACCGCATGCGTGTGATCTCCATGTCCTGCGACCCCAACTATACCTTC
PenLyc_lac5_GbID-MW172826_NA-OG5                  GCTGGTACGAAGTACCGCATGCGCGTGATCTCAGTGTCCTGCGACCCGAACTATACCTTC
PenCBMAI_NA_ProtID-VDC06586.1_Scaf8-OG5           GCTGGAACTAGGTACCGCATGCGGCTGATCTCCATGTCTTGCGACCCGAACTACACGTTC
PenCONTA_NA_ProtID-582671_Scaf47-OG6              GCTGGTACCCGCTACCGTATGCGTTTGATATCCATGTCTTGCGATCCTAGCCACACCTTC
PenSpv1_NA_ProtID-644385_Scaf412-OG6              GCTGGTACCCGCTACCGTATGCGTTTGATATCCATGTCTTGCGATCCTTACTCGATGTAT
PenCONTA_NA_ProtID-614710_Scaf17-OG7              GCGGGTACTCGCTATCGTATTCGCTTGGTCTCAATGTCCTGTGATCCTAACTTCATCTTC
PenSpv1_NA_ProtID-679847_Scaf4-OG7                GCGGGTACTCGCTATCGTATTCGCTTGGTCTCAATGTCCTGTGACCCTAACTTCATCTTT
PenCONTA_NA_ProtID-672875_Scaf63-OG8              AAAGGAACTCGGTACCGCATGCGCTTGGTCTCTATCTCGTGTGACCCGAACTTCATCTTC
PenSpv1_NA_ProtID-679847_Scaf85AND112-OG8         AAAGGAACTCGGTACCGCATGCGCTTGGTCTCTATCTCGTGTGACCCGAACTTCATCTTC
PenLyc_lacA_GbID-MG550090_NA-OG8                  AAAGGAACTCGGTACCGCATGCGCTTGGTCTCTATCTTGTGTGACCCGAACTTCATCTTC
PenCBMAI_NA_ProtID-VDB85211.1_Scaf117-OG8         TACGGCACGAAGTATCGCATGCGCTTAATCTCCATGTCGTGCGATCCGAACTTCATCTTT
PenCONTA_NA_ProtID-613815_Scaf14-OG9              GCAGGGACTCGGTACCGTTTCAGGCTAATCTCTATGAGCTGCGACCCGAACTTCGTGTTC
PenSpv1_NA_ProtID-684578_Scaf54-OG9               GCAGGGACTCGGTACCGTTTCAGGCTAATTTCTATGAGCTGCGACCCGAACTTCGTGTTC
PenCONTA_NA_ProtID-665656_Scaf14-OG9              GCAGGGACCCGG------------CTGATATCCATGAGCTGCGACTGGAACTTCGTATTT
PenSpv1_NA_ProtID-734113_Scaf54-OG9               GCAGGGACTCGG------------CTGATATCCATGAGCTGCGACTGGAACTTCGTATTT
PenCBMAI_NA_ProtID-VDB98171.1_Scaf28-OG9          TCTGGCACTCGGTACCGCTTCAGGTTGATCTCGATCAGCTGCGACCCCAACTTCATGTTC
PenCONTA_NA_ProtID-667684_Scaf21-OG10             GCTGGTACTCGTTATCGCTTCCGCTTGATCGCCATGAGCTGCCTACCCAACTTCGTCTTC
PenSpv1_NA_ProtID-684307_Scaf50-OG10              GCTGGTACTCGGCGAGTACCGCGT---ATCTTT------GGTCTACCCAACTTCGTCTTC
PenCBMAI_lcc6_ProtID-VDB95718.1_Scaf232-OG10      GCCGGGACTAGATACCGGTTCCGTCTGATATCCATGAGCTGTCTGCCCAACTTCGTCTTC
PenCONTA_NA_ProtID-615966_Scaf23-OG11             AAGGGTCTGCGCTATCGCATGCGCCTCATCTCGATGGCCTGTGACCCAAATTTCCTCTTC
PenSpv1_NA_ProtID-693375_Scaf317-OG11             AAGGGTCTGCGCTATCGCATGCGCCTCATCTCGATGGCCTGTGACCCAAATTTCCTCTTC
PenCBMAI_lcc7_ProtID-VDB96280.1_Scaf25-OG11       AAGGGTCTCCGCTACCGCATGCGCCTCGTCTCCACAGCATGTGATCCCAGCTACCTCTTT
PenCONTA_NA_ProtID-147302_Scaf17-OG12             TATGGTGTTCGGTACCGTTTTCGACTGGTGAATATTGCTTGCGATCCGGATTTCATCTTT
PenSpv1_NA_ProtID-342248_Scaf4-OG12               TATGGTGTTCGGTACCGTTTTCGACTGGTGAATATTGCTTGCGATCCGGATTTCATCTTT
PenCBMAI_lcc5_ProtID-VDB92393.1_Scaf2-OG12        AAGGGGATACGGTATCGCTTCCGGCTTGTCAATATAGCATGCGACCCGAATTTCCTGTTT
PenCONTA_NA_ProtID-617799_Scaf35-OG13             GCAGGAAAACGTTATCGCTTCCGCCTAGTGTCTATCTCTTGCGATACGAACTTCGTCTTC
PenSpv1_NA_ProtID-594659_Scaf466-OG13             GCTGGAAAACGTTACCGTTTCCGCTTAGTGTCCATCTCTTGCGATACGAACTTCGTCTTC
PenCBMAI_lcc8_ProtID-VDB95407.1_Scaf222-OG13      GCTGGCAAGCGCTACCGTTTCCGCTTAGTGTCGATCTCCTGCGATGCGAGCTGGTTCTTC
PenCONTA_NA_ProtID-670195_Scaf35-OG14             GCTGGGAAGCGCTATCGCTTCCGTTTAGTTTCCATCTCTTGCGACACGAACTTTGTCTTC
PenSpv1_NA_ProtID-686668_Scaf88-OG14              GCTGGGAAGCGCTATCGCTTCCGTTTAGTTTCCATCTCTTGCGACACAAACTTTGTCTTC
PenCONTA_NA_ProtID-686860_Scaf21-OG15             GCCGGGAAGCGTTACCGATTCCGTCTTGTGTCGATCTCCTGCGACACAAACTTCATCTTC
PenSpv1_NA_ProtID-686202_Scaf79-OG15              GCCGGGAAGCGTTACCGATTCCGCCTTGTGTCGATCTCCTGCGACACGAACTTCATCTTC
PenCBMAI_NA_ProtID-VDC00639.1_Scaf338-OG15        GCTGGCAAGCGCTATCGGTTCCGTCTTGTCTCAATCTCCTGCGACACAAACTTCATCTTC
PenCONTA_NA_ProtID717194_Scaf24-OG16              CAGGGCCTTCGTTACCGGTTCAGACTCATCTCCATTTCTTGCGACGCGAATTTCGTTTTC
PenSpv1_NA_ProtID36665_Scaf11-OG16                CAGGGCCTTCGTTACCGGTTCAGACTCATTTCCATTTCTTGCGACGCGAATTTCGTTTTC
PenLyc_lacC_GbID-MG550092_NA-OG16                 CAGGGCCTTCGTTACCGGTTCAGACTCATCTCCATTTCTTGCGACACGAATTTTGTCTTC
PenCBMAI_NA_ProtID-VDB92219.1_Scaf2-OG16          CATGGCCTTCGCTACCGGTTCCGTTTGGTATCCATGGCTTGCGACGCGAACTTCGTCTTC
PenCONTA_NA_ProtID-579219_Scaf24-OG17             GCTGGCAAGCGCTACCGATTCCGCCTCATCAGCATCTCGTGCGACACCTACTTCACGTTC
PenSpv1_NA_ProtID-208735_Scaf222-OG17             GCTGGCAAGCGTTACCGATTCCGCCTCATCAGCATCTCGTGCGACACCTACTTCACGTTC
PenCBMAI_NA_ProtID-VDB90317.1_Scaf174-OG17        GCCGGCAAGCGTTACCGATTCCGCCTTATCAGCATCTCATGCGACACATACTTCACGTTC
PenSpv1_NA_ProtID-654934_Scaf141-OG18             AAGGGAACTCGCTACCGCTTCCGTCTGGTATCGATCTCCTGCGACACCAACTTCATCTTC
PenCONTA_NA_ProtID-612982_Scaf11-OG18             AAGGGAACTCGCTACCGCTTCCGTCTGGTATCGATCTCCTGCGACACCAACTTCATCTTC
PenCBMAI_Pnh_lac1_ProtID-VDC04696_Scaf6-OG18      AAGGGCACTCGCTACCGCTTCCGTTTGGTGTCGATCTCCTGCGACACCAACTTTATCTTC
TraHir_lacA_GbID-KP027478_Out                     AAGGGCAAACGCTACCGTTTCCGCTTGGTCTCGCTGTCATGCGACCCCAACCATACCTTC
TraHir_lacB_GbID-KP027484_Out                     CGGGGGAAACGGTACCGCTTTCGATTGGTGTCGCTGTCGTGCGATCCAAACCACACATTC
TraHir_lacC_GbID-KP027479_Out                     CAAGGAAAGCGGTACCGTTTCCGCTTAGTTTCGCTCTCGTGCGATCCCAACCACACGTTC
TraHir_lacD_GbID-KP027480_Out                     CATGGCAAGCGCTACCGCTTCCGCCTCATCAACATCGCTTGCGACCCGCGTTACAACTTC
TraHir_lacE_GbID-KP027481_Out                     CATGGCAAACGCTACCGATTCCGTCTCGTCTCACTCTCGTGCAATCCTAACTACGTGTTT
TraHir_lacF_GbID-KP027482_Out                     GCCGGCAAGCGGTACCGCTTCCGTCTTGTCTCTTTGTCGTGCGACCCGGCGTACACTTTC
TraHir_lacG_GbID-KP027483_Out                     CAGGGCAAGCGCTACCGTTTCCGCCTCGTCTCTCTCTCATGCGACCCCAACTTCACGTTC
                                                     **                       *           *                *  

PenCONTA_NA_ProtID-158007_Scaf18-OG1              TCCATCGACGGCCATACTATGACGATCATCGAGGTTGACGGCGTGAACGTGCAACCCCTC
PenSpv1_NA_ProtID-81172_Scaf134-OG1               TCCATCGACGGCCATACTATGACGATCATCGAGGTGGACGGCGTGAACGTGCAACCCCTC
PenCBMAI_lcc1_ProtID-VDC02847.1_Scaf45-OG1        TCGATTGACGGACACACGATGACCATCATCGAGGTGGACGGCGTGAACGTGCAGCCGCAC
PenCONTA_NA_ProtID-685758_Scaf2-OG2               TCAATTGATGGCCACCAGTTGACTATCATCGAGGTCGAGGGCGTGAACGTACAGCCACTC
PenSpv1_NA_ProtID-685261_Scaf64-OG2               TCAATTGACGGCCACCAGTTGACCATCATCGAGGTCGAGGGTGTGAACGTACAGCCACTC
PenLyc_lacB_GbID-MG550091_NA-OG2                  TCAATTGACGGTCACCAGTTGACTATCATCGAGGTGGAGGGTGTGAACGTACAGCCACTC
PenCBMAI_lcc2_ProtID-VDB95254.1_Scaf22-OG2        TCCATCGATGGACACAACATGACTATCATCGAGGTGGAAGGCGTGAACGTGCAGCCGCTC
PenCONTA_NA_ProtID-604824_Scaf66-OG3              AGCATTGACGGCCATAACATGACTGTCATCGAGGTCGAGGGCGTTAACACCCAGCCACAT
PenSpv1_NA_ProtID-585626_Scaf144-OG3              AGCATCGATGGCCACAACATGACTGTTATTGAAGTTGAGGGCGTCAATACCCAGCCGCTT
PenCBMAI_lcc3B_ProtID-VDC05858.1_Scaf71-OG3       AGCATTGATGGCCACAACATGACGGTTATCGAGGTTGAGGGCGTTAACACCCAGCCTTTG
PenCONTA_NA_ProtID-13951_Scaf1-OG4                AGCATTGACAAGCACCAGATGACCATTATTGAAGTCGAAGGCACCAATGTCCAACCGCTC
PenSpv1_NA_ProtID-572185_Scaf17-OG4               AGCATTGATAGGCACCAGATGACCATTATTGAAGTCGAAGGCACCAATGTCCAACCACTC
PenCBMAI_lac4_ProtID-VDB83149.1_Scaf10-OG4        AGCATCGACAAGCATCAGATGACCATCATCGAAGTTGAAGGGACGAACGTTCAACCACTC
PenCONTA_NA_ProtID-582306_Scaf44-OG5              AGCATCGACAAGCATCAGATGACCATCATCGAAGTTGAAGGCACCAATGTCGACCCGCTC
PenSpv1_NA_ProtID-628028_Scaf37-OG5               AGCATCGACAAGCATCAGATGACCATCATCGAAGTTGAAGGCACCAATGTGGACCCGCTC
PenLyc_lac5_GbID-MW172826_NA-OG5                  AGCATCGACAAGCATCAGATGACCATTATCGAAGTCGAGGGCACCAATGTCGACCCGCTC
PenCBMAI_NA_ProtID-VDC06586.1_Scaf8-OG5           AGCATTGACAAGCATCAGATGACTATCATCGAAGTTGAAGGGACCAATGTCCAGCCGCTC
PenCONTA_NA_ProtID-582671_Scaf47-OG6              AGCATCGACAAGCATCAAATGACGATAATCGAAGTTGAGGGTACCAATGTCGAGCCACTC
PenSpv1_NA_ProtID-644385_Scaf412-OG6              ACCCTGTATGTACATCAAATGACGATAATCGAAGTTGAGGGTACCAATGTCGAGCCACTC
PenCONTA_NA_ProtID-614710_Scaf17-OG7              TCTATCGATAATCACCAAATGACCATCATCGAAGTCGAAGGCACGAATGTTCAGCCGCTT
PenSpv1_NA_ProtID-679847_Scaf4-OG7                TCTATTGATAATCACCAAATGACCATCATCGAAGTCGAAGGCACGAATGTTCAGCCGCTT
PenCONTA_NA_ProtID-672875_Scaf63-OG8              AGCATCGATCAGCACCAGATGACGGTTATCGAAGCCGACGGAAACAATGTCCAGCCGCTC
PenSpv1_NA_ProtID-679847_Scaf85AND112-OG8         AGCATCGATCAGCACCAGATGACGGTTATCGAAGCCGACGGAAACAATGTCCAGCCGCTC
PenLyc_lacA_GbID-MG550090_NA-OG8                  AGCATCGATCAGCACCAAATGACAGTAATCGAAGCCGATGGAGGCAATACTCAACCGCTC
PenCBMAI_NA_ProtID-VDB85211.1_Scaf117-OG8         TCCATTGACAACCATGACATGACGGTCATTGAAGCTGATGGTTCCAACGTTGAACCGCTC
PenCONTA_NA_ProtID-613815_Scaf14-OG9              AGCATTGATCAGCACGTTCTTACGGTCATCGAGGCCGATGGCAACGCTGTTAAGCCGCAC
PenSpv1_NA_ProtID-684578_Scaf54-OG9               AGCATCGATCAGCACGTCCTTACGGTCATCGAGGCCGATGGCAACGCCGTTAAGCCGCAC
PenCONTA_NA_ProtID-665656_Scaf14-OG9              AGCATCGACCAGCACGTCTTGACAGTCATCGAGGCCGATGGTCACGCTGTCAAACCGCAC
PenSpv1_NA_ProtID-734113_Scaf54-OG9               AGCATCGACCAGCACGACTTGACAGTCATTGAGGCCGATGGCCACGCTGTCAAACCGCAC
PenCBMAI_NA_ProtID-VDB98171.1_Scaf28-OG9          AGCATCGACCAACATGTTCTGACTGTCATCGAGGCGGACGGTAACTCTGTCAGGCCACAC
PenCONTA_NA_ProtID-667684_Scaf21-OG10             TCTATTGACAAGCATACGCTCACCGTCATCGAAGCCGATGGCAACTCGGTCATTCCCCAC
PenSpv1_NA_ProtID-684307_Scaf50-OG10              TCTATCGACAAGCATACGCTCACCGTCATCGAGGCTGACGGCAACTCGGTCATTCCTCAC
PenCBMAI_lcc6_ProtID-VDB95718.1_Scaf232-OG10      TCCGTCGACAAGCACACCCTTACCATCATCGAGGCCGATGGTAACTCGGTCATTCCGCAT
PenCONTA_NA_ProtID-615966_Scaf23-OG11             TCGATCGACCAGCATACCCTCAAGATCATCGAGGCTGATGGAACCAACGTGCAGCCTGTC
PenSpv1_NA_ProtID-693375_Scaf317-OG11             TCGATCGACCAGCATACCCTCAAGATCATCGAGGCTGATGGAACCAACGTGCAGCCTGTC
PenCBMAI_lcc7_ProtID-VDB96280.1_Scaf25-OG11       TCAATTGATCAGCATACGCTGAAGATTATCGAAGCGGATGGTACCAACGTTAAGCCCGTC
PenCONTA_NA_ProtID-147302_Scaf17-OG12             TCCATCGACGCGCATGATTTGATGGTTATCGAAGTCGACGGGACGAACGTCAAACCTCTG
PenSpv1_NA_ProtID-342248_Scaf4-OG12               TCCATCGACGCGCATGATTTGATGGTTATCGAAGTCGACGGGACGAACGTCAAACCTCTG
PenCBMAI_lcc5_ProtID-VDB92393.1_Scaf2-OG12        TCCATCGATGCTCATGACCTTACTGTGATCGAAGTCGATGGGACGAACGTGCAGCCTCTG
PenCONTA_NA_ProtID-617799_Scaf35-OG13             AGCATCGACGGGCATACATTCAACGTGATCGAGGTTGACGGAACTAGTCATCAACCTCTC
PenSpv1_NA_ProtID-594659_Scaf466-OG13             AGCATCGACGGGCATACGTTTGACGTGATCGAGGTTGACGGAACCAGTCATCAACCTCTT
PenCBMAI_lcc8_ProtID-VDB95407.1_Scaf222-OG13      AGCATCGACGGGCACACCTTCGATGTCATCGAAGTTGACGGCACAAGCCACCAACCACTC
PenCONTA_NA_ProtID-670195_Scaf35-OG14             TCCATCGATGGTCACGTTTTCGATGTCATCGAGGTCGACGGGACCAGCCACCAGCCTCAC
PenSpv1_NA_ProtID-686668_Scaf88-OG14              TCCATCGATGGTCACGTTTTCGATGTCATCGAGGTCGACGGGACCAGCCACCAGCCTCAC
PenCONTA_NA_ProtID-686860_Scaf21-OG15             TCCATCGACGGCCATAACTTCAGTGTCATCGAGGCGGACGGTGTTAGCCACCACCCTGTC
PenSpv1_NA_ProtID-686202_Scaf79-OG15              TCTATCGACGGCCACAACTTCAGCGTCATCGAGGCGGACGGTGTCAGCCACCACCCTGTC
PenCBMAI_NA_ProtID-VDC00639.1_Scaf338-OG15        TCTATCGACGGTCATACGTTCAATGTCATTGAGGCCGATGGTGTCAGTCACCACCCCGTC
PenCONTA_NA_ProtID717194_Scaf24-OG16              AGCATAGACGGCCACTCGTTCTCTGTGATCGAGGTGGATGGGACCTCTCATCAGCCGCTT
PenSpv1_NA_ProtID36665_Scaf11-OG16                AGCATAGACGGCCACTCGTTCTCTGTGATCGAGGTGGATGGGACCTCTCACCAGCCGCTT
PenLyc_lacC_GbID-MG550092_NA-OG16                 AGCATAGACGGTCACTCGTTTGCTGTGATTGAGGTCGACGGGACCTCTCATCAGCCGCTT
PenCBMAI_NA_ProtID-VDB92219.1_Scaf2-OG16          AGTATCGACGGCCACTCATTCGCCGTGATCGAGGCCGATGGTGTGGCTCATCAACCACTT
PenCONTA_NA_ProtID-579219_Scaf24-OG17             TCTATTGACAACCACAAGTTCAGCGTGATCGAGGTCGATGGAACGGCGCACCAGCCTCTC
PenSpv1_NA_ProtID-208735_Scaf222-OG17             TCTATTGACAACCACAAGTTCAGCGTGATCGAGGTCGATGGAACGGCGCACCAGCCTCTC
PenCBMAI_NA_ProtID-VDB90317.1_Scaf174-OG17        TCTATTGACGGCCACCAGTTTAGTGTCATCGAAGTTGACGGGACGGCGCATCAACCCCTT
PenSpv1_NA_ProtID-654934_Scaf141-OG18             AGCATCGACGGTCACAAGTTCAGCGTTATCGAAGTCGACAGCACGAACCACCACCCCCTC
PenCONTA_NA_ProtID-612982_Scaf11-OG18             AGCATCGACGGCCACAAGTTCAGCGTTATCGAAGTCGACAGCACGAACCACCACCCCCTC
PenCBMAI_Pnh_lac1_ProtID-VDC04696_Scaf6-OG18      AGCATCGACAACCACAAGTTCAGCGTGATCGAAGTCGATGGTGTGAACCACAAGCCCCAA
TraHir_lacA_GbID-KP027478_Out                     AGCATTGATGGTCACAACTTGACTATCATCGAGGTCGACAGTGTCAACTCCCAGCCGCTG
TraHir_lacB_GbID-KP027484_Out                     AGCGTCGATGGACATAATCTTACCATCATTGAAGTCGACGGTGTTAATAGCAAACCTCTC
TraHir_lacC_GbID-KP027479_Out                     TCGATCGACGGTCATAACATGACCATTATCGAGGTCGACGCAGTGAACCACGAGGCTCTC
TraHir_lacD_GbID-KP027480_Out                     ACCATCGATGGCCACAACATGACCATCATCGAGGCTGACGGGGAGAATACCCAACCCCTG
TraHir_lacE_GbID-KP027481_Out                     AAAATCGATGGCCACAACATGACGATAATAGAAGTTGACGGCGTAAGCAGCAGACCCCAC
TraHir_lacF_GbID-KP027482_Out                     AGCATCGACAACCACGACCTGACGGTGATCGAGGCGGATTCCGTTAACACGAAGCCGCTC
TraHir_lacG_GbID-KP027483_Out                     TCGATCGATGACCACAACATGACTGTCATCGAGGTCGATGCCGTCAACCACGAGGCCCTC
                                                      *  *    **     *     * ** ** *  **                 *    

PenCONTA_NA_ProtID-158007_Scaf18-OG1              GTCGTCGACCAGATCCAGATCTTCGCCGGCCAGCGCTACTCCTTCGTTCTCAGCGCCGAC
PenSpv1_NA_ProtID-81172_Scaf134-OG1               GTCGTCGACCAGATCCAGATCTTCGCCGGCCAGCGCTACTCCTTCGTTCTCAGCGCCGAC
PenCBMAI_lcc1_ProtID-VDC02847.1_Scaf45-OG1        GAAGTTGACCAGATCCAGATCTTTGCGGCGCAGCGCTACTCCTTCGTTCTTAGCGCTGAC
PenCONTA_NA_ProtID-685758_Scaf2-OG2               GTTGTCGACCGGATCCAGATCTACGCTGGCCAGCGCTACTCGTTTATTCTCAATGCCGAC
PenSpv1_NA_ProtID-685261_Scaf64-OG2               GTGGTCGACCAGATCCAGATCTACGCCGGCCAGCGCTATTCGTTTATTCTCAGTGCCGAC
PenLyc_lacB_GbID-MG550091_NA-OG2                  GTTGTCGACCAGATCCAAATCTACGCCGGCCAGCGCTACTCGTTTATTCTCAGTGCCGAC
PenCBMAI_lcc2_ProtID-VDB95254.1_Scaf22-OG2        GTTGTCGACCAGATCCAAATTTACGCCGGTCAGCGCTACTCGTTCGTCCTGAACGCCGAC
PenCONTA_NA_ProtID-604824_Scaf66-OG3              GTAGTCGACCAGATGCAGCTCTTTACCGGGCAGCGTGTGTCGGTTGTGCTCAACGCCGAC
PenSpv1_NA_ProtID-585626_Scaf144-OG3              GTGGTCGACCAGATGCAGCTCTTCAGCGGCCAGCGCGTGTCGGTTGTGCTGAACGCCGAC
PenCBMAI_lcc3B_ProtID-VDC05858.1_Scaf71-OG3       GTAGTCGACCAGATGCAGCTCTTCACCGGCCAGCGCGTCTCAGTCGTACTCAACGCGGAC
PenCONTA_NA_ProtID-13951_Scaf1-OG4                GTGGTCCACCAAATCCAGATCTTTGCCGGCCAGCGCTACTCTTTCGTCCTCAACGCCAAC
PenSpv1_NA_ProtID-572185_Scaf17-OG4               GTGGTCGACCAGATTCAGATCTTTGCCGGCCAGCGCTACTCTTTCGTTCTCAACGCCAAC
PenCBMAI_lac4_ProtID-VDB83149.1_Scaf10-OG4        GTAGTTGACCAAATCCAGATATTCGCCGGCCAACGCTACTCATTCGTCCTCAACGCCAAT
PenCONTA_NA_ProtID-582306_Scaf44-OG5              GTCGTCGACCAGATCCAGATCTTTGCCGGCCAGCGCTACTCTTTCGTTCTTGACGCCAAC
PenSpv1_NA_ProtID-628028_Scaf37-OG5               GTCGTCGACCAGATGCAGATATTCGCCGGCCAGCGCTACTCTTTCGTTCTTGACGCCAAC
PenLyc_lac5_GbID-MW172826_NA-OG5                  GTCGTCGACCAGATCCAGATCTTCGCCGGCCAGCGCTATTCATTCGTCCTTAACGCTAAC
PenCBMAI_NA_ProtID-VDC06586.1_Scaf8-OG5           GAGGTCGACCAGATCCAGATCTTCGCTGGCCAGCGCTACTCGTTCGTACTCAATGCCAAC
PenCONTA_NA_ProtID-582671_Scaf47-OG6              GTAGTTGATCAGATACAGATATCTCCTGGCCAGAGATACTCTTTTGTCTTGAATGCCAAC
PenSpv1_NA_ProtID-644385_Scaf412-OG6              GTAGTTGATCAGATACAGATATCTCCTGGCCAGAGATACTCTTTTGTCTTGAATGCCAAC
PenCONTA_NA_ProtID-614710_Scaf17-OG7              GTGGTCGACCAAATCCAAATTTTGGCCGCTCAACGGTACTCTTTTGTGCTGAATGCTAAT
PenSpv1_NA_ProtID-679847_Scaf4-OG7                GTGGTCGACCAAATCCAAATTTTGGCCGCTCAACGATACTCTTTTGTGCTGAATGCCAAT
PenCONTA_NA_ProtID-672875_Scaf63-OG8              GTCGTCGATTCGATCCAGATCTACGCTGGCCAGCGCTACTCCTTTGTTCTTAATGCCGAC
PenSpv1_NA_ProtID-679847_Scaf85AND112-OG8         GTCGTCGATTCAATCCAGATCTACGCTGGCCAGCGCTACTCCTTTGTTCTTAATGCCGAC
PenLyc_lacA_GbID-MG550090_NA-OG8                  GTCGTCGATTCGATCCAGATCTACGCCGGCCAGCGCTACTCCTTCGTTCTCAATGCCAAC
PenCBMAI_NA_ProtID-VDB85211.1_Scaf117-OG8         AAGGTAGACTCAATCCAGATCTACGCAGGACAGCGCTACTCCTTCGTGCTTGATGCCAAC
PenCONTA_NA_ProtID-613815_Scaf14-OG9              GAGGTTTCATCCATCAAGATCTTCGCTGCTCAGCGCTACTCGTTCGTACTCAAGGCTGAC
PenSpv1_NA_ProtID-684578_Scaf54-OG9               GAGGTTTCATCCATCAAGATCTTCGCTGCTCAGCGCTACTCGTTCGTACTCAAGGCTGAC
PenCONTA_NA_ProtID-665656_Scaf14-OG9              GATGTTTCGTCCATTCAGATCTTCGCTGCTCAGCGCTACTCGTTCATACTCAACGCCAAC
PenSpv1_NA_ProtID-734113_Scaf54-OG9               GACGTTTCTTCCATCCAGATCTTCGCTGCTCAGCGCTACTCGTTCATAGTCAACGCCAAC
PenCBMAI_NA_ProtID-VDB98171.1_Scaf28-OG9          AACGTCTCGTCTATCCAGATCTTCGCGGCTCAGCGTTACTCGTTTGTGCTGAATGCCAAT
PenCONTA_NA_ProtID-667684_Scaf21-OG10             GACGTCTCGTCGCTGCAGGTATTTGCGGGTCAGCGCTATTCGGTCGTGTTGAAGGCTGAC
PenSpv1_NA_ProtID-684307_Scaf50-OG10              GACGTCTCGTCGCTTCAGATATTTGCGGGTCAGCGCTATTCGGTCGTGCTGGATGCCGAC
PenCBMAI_lcc6_ProtID-VDB95718.1_Scaf232-OG10      GACGTTTCTTCCTTGCAGATCTTTGCGGGGCAGCGCTATTCCTTCGTGCTGAACGCCAAT
PenCONTA_NA_ProtID-615966_Scaf23-OG11             GAGGTATCGCAGATTCAGATCTTCGCCGGCCAGCGGTACTCCTTTGTCCTTCATGCAAAC
PenSpv1_NA_ProtID-693375_Scaf317-OG11             GAGGTATCGCAGATTCAGATCTTCGCCGGCCAGCGGTACTCCTTTGTCCTTCATGCAAAC
PenCBMAI_lcc7_ProtID-VDB96280.1_Scaf25-OG11       GACGTGTCTCAGCTGCAGATCTTTGCCGGTCAACGATACTCCTTCGTTCTTCACGCGGAC
PenCONTA_NA_ProtID-147302_Scaf17-OG12             CTCGTAACTGAAATCCACATATTCGTGGGTCAACGTTATTCTTTTGTTCTGCATGCCAAC
PenSpv1_NA_ProtID-342248_Scaf4-OG12               CTCGTAACTGAAATCCACATATTCGTGGGTCAACGTTATTCTTTTGTTCTGCATGCCAAC
PenCBMAI_lcc5_ProtID-VDB92393.1_Scaf2-OG12        CATGTAAGCCGGATCCATATATTCATCGGTCAACGCTATTCTTTCATCCTTCATGCCAAC
PenCONTA_NA_ProtID-617799_Scaf35-OG13             GCCATCGATTCCGTTCAGATATACGCAGGCCAGCGCTACTCCCTAGTGATGGCCGCGAAC
PenSpv1_NA_ProtID-594659_Scaf466-OG13             GCCATCGATTCTGTCCAGATATACGCAGGCCAGCGCTACTCCCTAGTGATGGCCGCAAAC
PenCBMAI_lcc8_ProtID-VDB95407.1_Scaf222-OG13      GCCATCGACTCCCTTCAGATCTTCGCCGGTCAACGCTACTCCCTGGTTATGGCCGCAAAC
PenCONTA_NA_ProtID-670195_Scaf35-OG14             AGAATCGACTCTGTGCAGATTTTCGCCGGTCAGCGATACTCCCTCGTGATGGCCGCGGAC
PenSpv1_NA_ProtID-686668_Scaf88-OG14              AGAATCGACTCTGTGCAGATTTTCGCCGGTCAGCGATACTCCCTCGTGATGGCCGCGGAC
PenCONTA_NA_ProtID-686860_Scaf21-OG15             CCGGTGGACTCTGTGCAGATCTTCGCTGCCCAGCGCTATTCGCTCGTCATGGCCGCCAAT
PenSpv1_NA_ProtID-686202_Scaf79-OG15              CCGGTGGACTCCGTGCAGATCTTCGCTGCCCAGCGCTATTCGCTCGTTATGGCCGCCAAC
PenCBMAI_NA_ProtID-VDC00639.1_Scaf338-OG15        CCTGTGGACTCAGTGCAGATATTCGCTGCTCAGCGCTACTCGCTTGTCATGGCCGCCAAT
PenCONTA_NA_ProtID717194_Scaf24-OG16              CCAATCGATTCCTTGCAGATAATGGCCGGTCAACGCTACTCCCTCGTTATGACAGCAGAC
PenSpv1_NA_ProtID36665_Scaf11-OG16                CCAATCGACTCTGTGCAGATCATGGCCGGTCAACGCTACTCCCTCGTTATGGCAGCAGAC
PenLyc_lacC_GbID-MG550092_NA-OG16                 CCAATCGACTCCGTGCAGATCATGGCCGGTCAACGCTACTCCCTCGTTATGGCAGCAGAC
PenCBMAI_NA_ProtID-VDB92219.1_Scaf2-OG16          CCAGTCGACTCCGTACAGATCTTTGCCGGTCAGCGTTACTCGCTTGTTATGGCAGCAAAC
PenCONTA_NA_ProtID-579219_Scaf24-OG17             CTCATAGACTCTTTAGATATTCTCGCAGCTCAACGTTACTCGCTCGTGATGGCCGCTGAT
PenSpv1_NA_ProtID-208735_Scaf222-OG17             CTCATAGACTCTTTAGATATCCTCGCAGCTCAACGTTACTCGCTCGTGATGGCCGCTGAT
PenCBMAI_NA_ProtID-VDB90317.1_Scaf174-OG17        CTCATAGACTCTCTAGATATTCTCGCAGCACAGCGCTACTCACTTGTGATGGCCGCTGAT
PenSpv1_NA_ProtID-654934_Scaf141-OG18             ACGATCGACAGTGTTCAGATCCTCGCTGGTCAACGCTACTCTTTGGTCATGACGGCGGAC
PenCONTA_NA_ProtID-612982_Scaf11-OG18             ACGATCGACAGTGTTCAGATCCTCGCTGGTCAGCGCTACTCTTTGGTCATGACGGCGGAC
PenCBMAI_Pnh_lac1_ProtID-VDC04696_Scaf6-OG18      CCGATCGACAATGTCCAGATCTTTGCTGGTCAGCGCTACTCTCTGGTCATGACTGCGGAT
TraHir_lacA_GbID-KP027478_Out                     GAGGTTGACTCCATCCAGATCTTCGCGGCGCAGCGCTACTCCTTCGTGCTGGATGCCAAC
TraHir_lacB_GbID-KP027484_Out                     ACCGTGGACTCTATCCAAATTTTTGCGGCCCAGCGTTATTCCTTCGTCCTGAATGCCAAC
TraHir_lacC_GbID-KP027479_Out                     ACTGTGGATTCCATCCAGATCTTTGCAGCGCAGAGGTACTCGTTCGTGCTCACCGCGAAC
TraHir_lacD_GbID-KP027480_Out                     AAGGTAGACAAGATCGAAATCCTCGTTGCTCAGAGGTATTCGTTCATTCTGGAGGCCAAC
TraHir_lacE_GbID-KP027481_Out                     GCGGTTGATTCTATCCAGATCTTCGCCGGGCAGCGTTACTCATTTGCGCTGCATGCCAAG
TraHir_lacF_GbID-KP027482_Out                     GAGGTCGACTCGATTCAGATCTTCGCCGGTCAGCGCTACTCGTTCGTGCTTGAGGCGAAT
TraHir_lacG_GbID-KP027483_Out                     ACCGTTGACGAAATTCAAATCTACGCAGGACAGCGTTACTCTTTCGTCCTCACCGCCGAC
                                                      *        *  *  *       *  **  *    **  *     *    **  * 

PenCONTA_NA_ProtID-158007_Scaf18-OG1              CAAACCGCCGATAACTACTGGATCCGTGCGATTCCGAACGTTGGCACCACC---------
PenSpv1_NA_ProtID-81172_Scaf134-OG1               CAAACCGCCGATAACTACTGGATCCGTGCGATTCCGAACGTTGGCACCACC---------
PenCBMAI_lcc1_ProtID-VDC02847.1_Scaf45-OG1        CAAACGCCTGACAACTACTGGATTCGCGCGATCCCAAACACCGGCACGACG---------
PenCONTA_NA_ProtID-685758_Scaf2-OG2               CAAGATGCCGACAACTACTGGATTCGCGCACTCCCGAACATCGTGAACGCC---------
PenSpv1_NA_ProtID-685261_Scaf64-OG2               CAAGATGCGGACAACTACTGGATTCGCGCACTCCCGAACATCGCGAACGCC---------
PenLyc_lacB_GbID-MG550091_NA-OG2                  CAAGACGCCGATAACTATTGGATTCGCGCACTCCCAAACATCGCGAACGCC---------
PenCBMAI_lcc2_ProtID-VDB95254.1_Scaf22-OG2        CAGTCGCCCGATAACTACTGGATCCGCGCACTCCCGAACACCGGCAACACT---------
PenCONTA_NA_ProtID-604824_Scaf66-OG3              CAGCCGGTAGACAATTACTGGATCCGCTCATTCCCCCAGAGCGCCTCTGCCAACGCC---
PenSpv1_NA_ProtID-585626_Scaf144-OG3              CAGCCGGTGGATAACTACTGGATCCGGTCGTTCCCCCAAAGCGCCTCGGCCAACACC---
PenCBMAI_lcc3B_ProtID-VDC05858.1_Scaf71-OG3       CAGCCGGTGGACAACTACTGGATCCGCTCGTTCCCCCAGAGTGCCTCTGCCAACGCC---
PenCONTA_NA_ProtID-13951_Scaf1-OG4                CAACCTGTCGATAACTACTGGATCCGAGCCTTCCCCGACTCGGCAAGCCCGAACACG---
PenSpv1_NA_ProtID-572185_Scaf17-OG4               CAACCTGTCGATAACTACTGGATTCGTGCCTTCCCTGACTCGGCAAGCCCCAACACG---
PenCBMAI_lac4_ProtID-VDB83149.1_Scaf10-OG4        CAGCCTGTTGATAACTACTGGATTCGTGCTTTCCCCGACTCTGCGAGCCCCAACATG---
PenCONTA_NA_ProtID-582306_Scaf44-OG5              CAGCCCGTCGACAACTACTGGATCCGTGCCTTCCCCGACTCGGCAAGCCCGAATACG---
PenSpv1_NA_ProtID-628028_Scaf37-OG5               CAGCCCGTCGACAACTACTGGATCCGTGCCTTCCCCGACTCAGCAAGCCCGAACACG---
PenLyc_lac5_GbID-MW172826_NA-OG5                  CAGCCCGTCGATAACTACTGGATCCGTGCCTTCCCCGACTCTGCAAGCCCAAACACG---
PenCBMAI_NA_ProtID-VDC06586.1_Scaf8-OG5           CAGCCCGTTGATAACTACTGGATCCGCGCCTTCCCTGACTCAGCGAGCCCCAACACG---
PenCONTA_NA_ProtID-582671_Scaf47-OG6              CAGCCCGTCGACAACTACTGGATTCGCGCCTTTCCCGGCTCTACAGGCACCAATACCCTG
PenSpv1_NA_ProtID-644385_Scaf412-OG6              CAGCCCGTCGACAACTACTGGATTCGCGCCTTTCCCGGCTCTACAGGCACCAATACCCTG
PenCONTA_NA_ProtID-614710_Scaf17-OG7              CAGCCTGTCAACAACTATTGGATTCGTGCCTTCCCCGAGTCTGCGAGCCCCAACACC---
PenSpv1_NA_ProtID-679847_Scaf4-OG7                CAGCCCGTCGACAACTATTGGATTCGCGCCTTCCCCGAGTCTGCGAGCCCCAACACA---
PenCONTA_NA_ProtID-672875_Scaf63-OG8              CAGAAGGTGGACAACTACTGGATCCGTTCCTTCCCCAACACGTCGAGTTTCATCCCGGAG
PenSpv1_NA_ProtID-679847_Scaf85AND112-OG8         CAGAAGGTGGACAACTACTGGATCCGTTCCTTCCCCAACACGTCGAGTTTCATCCCGGAG
PenLyc_lacA_GbID-MG550090_NA-OG8                  CAGAAGGTGGACAACTACTGGATCCGTTCCTTCCCCAACACGTCGAGTTTCATCCCGGAG
PenCBMAI_NA_ProtID-VDB85211.1_Scaf117-OG8         CAGAAGCCGGACAACTACTGGATCCACGCTCTGCCTCAGTCTTCTAGCAACAACCCC---
PenCONTA_NA_ProtID-613815_Scaf14-OG9              CAACCTGCGGACAACTACTGGATACGAGCGATCCCTAACTCGGAGACTAACAAC------
PenSpv1_NA_ProtID-684578_Scaf54-OG9               CAACCTGCGGACAACTACTGGATACGAGCGATCCCTAACTCGGAGACTAACAAC------
PenCONTA_NA_ProtID-665656_Scaf14-OG9              CAGCCTGCTGACAACTACTGGATACGCGCAATTCCCAACTCGAAGACGAACAAT------
PenSpv1_NA_ProtID-734113_Scaf54-OG9               CAGCCTGCTTACAACTACTGGATACGCGCAATTCCCAACTCGAAGACGAACAAT------
PenCBMAI_NA_ProtID-VDB98171.1_Scaf28-OG9          CAGCCCGCGGATAACTACTGGATCCGAGCGATTCCCAACTCGGCTACTAACAAC------
PenCONTA_NA_ProtID-667684_Scaf21-OG10             CAACCCAAGGACAACTACTGGATCCGCGCCGCTCCGAACTCGCATATCAACAAC------
PenSpv1_NA_ProtID-684307_Scaf50-OG10              CAACCTAAGGACAACTACTGGATCCGAGCCGCTCCGAACTCGCATACTAACAAC------
PenCBMAI_lcc6_ProtID-VDB95718.1_Scaf232-OG10      CAGCCCAAGGACAACTATTGGATCCGCGCTGCGCCGAACTCGGCCACCAATAAC------
PenCONTA_NA_ProtID-615966_Scaf23-OG11             CAGAAGGTGGACAACTATTGGATTCGTGCCCTCCCTGATATTGGCACAGAC---------
PenSpv1_NA_ProtID-693375_Scaf317-OG11             CAGAAGGTGGACAACTATTGGATTCGTGCCCTCCCTGATATTGGCACAGAC---------
PenCBMAI_lcc7_ProtID-VDB96280.1_Scaf25-OG11       CAGAAGGTTGATAACTATTGGATCCGCGCCCTTCCCGATGTCGGCGCCAAT---------
PenCONTA_NA_ProtID-147302_Scaf17-OG12             CAGCCTGTGAATAACTACTGGATACGGGCGCTACCGAACTTCTACCCCACG---------
PenSpv1_NA_ProtID-342248_Scaf4-OG12               CAGCCTGTGAATAACTACTGGATACGGGCGCTACCGAACTTCTACCCCACG---------
PenCBMAI_lcc5_ProtID-VDB92393.1_Scaf2-OG12        CAACCCGTGGATAACTACTGGATACGGGCACTTCCTAATTTCGATCCTCCG---------
PenCONTA_NA_ProtID-617799_Scaf35-OG13             CAACCCGTGGCAAACTACTGGATTCGCGCTCTACCAAACAACATCGTCAATACCTCC---
PenSpv1_NA_ProtID-594659_Scaf466-OG13             CAACCCGTAGCAAACTACTGGATCCGCGCTCTGCCAAACAACATCGTCAATACCACC---
PenCBMAI_lcc8_ProtID-VDB95407.1_Scaf222-OG13      CAACCCGTCTCGAACTACTGGATCCGCTCTATCCCCGACCCTCAGTCCAGCATCGAC---
PenCONTA_NA_ProtID-670195_Scaf35-OG14             CAACCAGTTTCCAACTACTGGATCCGCGCTCAACCGAATAATATAAACCCGACCTTA---
PenSpv1_NA_ProtID-686668_Scaf88-OG14              CAACCAGTTTCCAACTACTGGATCCGCGCTCAACCGAATAATATAAACCCGACCTTA---
PenCONTA_NA_ProtID-686860_Scaf21-OG15             CAGCCTGTGTCCAACTACTGGATCCGCGCGCAGCCGAACAACATTAACGCT---------
PenSpv1_NA_ProtID-686202_Scaf79-OG15              CAGCCTGTGTCCAACTACTGGATCCGCGCGCAGCCGAACAACATCAATGCC---------
PenCBMAI_NA_ProtID-VDC00639.1_Scaf338-OG15        CAACCAGTCTCGAATTATTGGATCCGCGCTCAGCCTAGCAACATCAACGCT---------
PenCONTA_NA_ProtID717194_Scaf24-OG16              CAAGCGCCGTCAAACTACTGGATACGCGCCCAACCCAATAGC---GGCAAC---------
PenSpv1_NA_ProtID36665_Scaf11-OG16                CAAGCGCCGTCGAACTACTGGATACGAGCCCAGCCCAATAGC---GGCAAT---------
PenLyc_lacC_GbID-MG550092_NA-OG16                 CAAGCACCGTCAAACTACTGGATACGCGCCCAACCCAATAGC---GGCAAC---------
PenCBMAI_NA_ProtID-VDB92219.1_Scaf2-OG16          CAGCCCCCGTCCAACTACTGGATACGCTCCAAGCCCGATAACGCTCGGAAT---------
PenCONTA_NA_ProtID-579219_Scaf24-OG17             CAGCCCGTGGACAACTACTGGATCCGTGCGGCTCCCAGCAACATCGCGCCC---------
PenSpv1_NA_ProtID-208735_Scaf222-OG17             CAGCCCGTGGACAACTACTGGATCCGTGCGGCTCCCAGCAACATCGCGCCC---------
PenCBMAI_NA_ProtID-VDB90317.1_Scaf174-OG17        CAACCAGTTGATAACTATTGGATCCGAGCGGCTCCCAATAACATCGCAAGC---------
PenSpv1_NA_ProtID-654934_Scaf141-OG18             CAGGATGTCGGCAACTACTGGATTCGCGCGCAACCGTCAAACATCAACGCA---------
PenCONTA_NA_ProtID-612982_Scaf11-OG18             CAGGATGTCGGCAATTACTGGATTCGCGCGCAACCGTCAAACATCAACGCA---------
PenCBMAI_Pnh_lac1_ProtID-VDC04696_Scaf6-OG18      CAGGATGTCGGCAACTATTGGGTCCGTGCGCAACCTAACAACATTGCTGCC---------
TraHir_lacA_GbID-KP027478_Out                     CAGGCCGTCGACAACTACTGGATTCGGGCCAACCCCAAC---------TTCGGAAAT---
TraHir_lacB_GbID-KP027484_Out                     CAACCCGTGGACAACTACTGGATTCGTGCGAACCCCAAC---------TTTGGCACG---
TraHir_lacC_GbID-KP027479_Out                     CAAGATATCGACAACTACTGGATCCGTGCCCTCCCGAAC---------ACCGGTACC---
TraHir_lacD_GbID-KP027480_Out                     CAGCCGGTGAACAACTACTGGATTCGTGCACAGCCTGACAGGCAGAACCTCAATGCC---
TraHir_lacE_GbID-KP027481_Out                     CAGCCGGTAGACAACTATTGGATCCGCGCAAACCCTAAC---------ATCGGCCTG---
TraHir_lacF_GbID-KP027482_Out                     CAAGCTGTCGACAACTACTGGATCCGTGCAAACCCTCTG---------TTCGGCACG---
TraHir_lacG_GbID-KP027483_Out                     CAAGACGTTGGTAACTATTGGATCCGTGCCCTTCCTAAC---------GGTGGTACT---
                                                  **          ** ** *** * *   *    **                         

PenCONTA_NA_ProtID-158007_Scaf18-OG1              ---------TCGACTGCCAGCGGTGTCAACAGCGCGATCCTTCGTTACAGCGGTGCCGCC
PenSpv1_NA_ProtID-81172_Scaf134-OG1               ---------TCGACTGCCAGCGGTGTCAACAGCGCGATCCTTCGTTACAGCGGTGCCGCC
PenCBMAI_lcc1_ProtID-VDC02847.1_Scaf45-OG1        ---------TCGACCGACAGCGGCTTGAACAGCGCTATTCTTCGCTACGATACCGCCGAC
PenCONTA_NA_ProtID-685758_Scaf2-OG2               ---------ACATATGATAACGGCCTGAACAGCGCTATTCTCCGCTATAACGGCACTAAC
PenSpv1_NA_ProtID-685261_Scaf64-OG2               ---------ACATATGATAACGGCCTGAACAGCGCCATTCTCCGCTACAACGGTACTGAC
PenLyc_lacB_GbID-MG550091_NA-OG2                  ---------ACATATGATAATGGTCTAAACAGCGCTATTCTCCGTTACAACGGCAGTGAT
PenCBMAI_lcc2_ProtID-VDB95254.1_Scaf22-OG2        ---------ACATACGACGACGGCCTGAACAGTGCTATTCTACGCTACAGCGGGGTTGAT
PenCONTA_NA_ProtID-604824_Scaf66-OG3              ATGGCGCAGACCTACGACAACGGTCTCAACCAGGCCATCCTCCGTTACAAGGGCGCACCG
PenSpv1_NA_ProtID-585626_Scaf144-OG3              ATGGCGCAAACCTACGACAACGGCCTTAACCAGGCTATCCTTCGCTACAAGGGCGCACCA
PenCBMAI_lcc3B_ProtID-VDC05858.1_Scaf71-OG3       TTGGCGCAAACCTACGACAACGGTCTTAACCAGGCTATTCTCCGCTACAAGGGTGCACCA
PenCONTA_NA_ProtID-13951_Scaf1-OG4                CTTGCGCAAACATTCGAGCACGGTCTCAACCAAGCTGTTCTTCGCTATAAGGGTGCTCGG
PenSpv1_NA_ProtID-572185_Scaf17-OG4               CTTGCGCAAACATTCGAGCACGGTCTCAACCAGGCTGTTCTCCGCTATAAGGGCGCTCGG
PenCBMAI_lac4_ProtID-VDB83149.1_Scaf10-OG4        ATGGCACAGACGTTTGAGCACGGTCTCAACCAGGCTATTCTCCGCTACAAAGGCGCTCGC
PenCONTA_NA_ProtID-582306_Scaf44-OG5              CTCGCGCAGACCTTCGACCACGGTCTCAACCAGGCTATCCTTCGTTACAGCGGCGCTCCG
PenSpv1_NA_ProtID-628028_Scaf37-OG5               CTCGCGCAGACCTTCGACCACGGTCTCAACCAAGCCGTCCTTCGCTACAGCGGCGCTCCG
PenLyc_lac5_GbID-MW172826_NA-OG5                  CTCGCGCAGACCTTTGACCACGGTCTCAATCAGGCCATCCTTCGCTACAGCGGCGCTCCC
PenCBMAI_NA_ProtID-VDC06586.1_Scaf8-OG5           CTTGCGCAGACCTTCGATCACGGCCTCAACCAGGCGATCCTCCGTTACGCCGGTGCTGCT
PenCONTA_NA_ProtID-582671_Scaf47-OG6              ---CCGCAGGCATCTGAACACGGTCTCAACCAAGCTATTCTTCGCTACAGCGGGGCCTCC
PenSpv1_NA_ProtID-644385_Scaf412-OG6              ---CCGCAGGCATCTGAACACGGTCTCAGCCAGGCTATTCTTCGCTACAGCGGGGCCTCC
PenCONTA_NA_ProtID-614710_Scaf17-OG7              CTCGCACAGACCTTTGATCATGGCCTCAACCAGGCAATTCTCCGCTACAAGGGTGCACCT
PenSpv1_NA_ProtID-679847_Scaf4-OG7                CTTGCTCAGACCTTCGACCATGGCCTCAACCAGGCGATCCTCCGCTACAAAGGCGCACTT
PenCONTA_NA_ProtID-672875_Scaf63-OG8              AAGGAGCTGACCTTCGACAACGGCCTCAACTCTGCTATCCTCCGTTACAAGGGTGCCAAG
PenSpv1_NA_ProtID-679847_Scaf85AND112-OG8         AAGGAGCTGACCTTCGACAATGGCCTCAACTCTGCTATCCTCCGTTACAAGGGTGCCAAG
PenLyc_lacA_GbID-MG550090_NA-OG8                  AAGGAGCTGACCTTCGACAACGGCCTCAACTCTGCTATCCTCCGTTACAAAGGTGCCAAG
PenCBMAI_NA_ProtID-VDB85211.1_Scaf117-OG8         AACGCTACCACGTTCGAGCATGGCCTTAACTCAGCTATACTCCGCTACAAAGGAGCCCAC
PenCONTA_NA_ProtID-613815_Scaf14-OG9              ---------AACACGAAGAACGGCCTGAATAGCGCCATCCTGAACTACGAAGGCATCGAG
PenSpv1_NA_ProtID-684578_Scaf54-OG9               ---------AACACGAAGAACGGCCTGAATAGCGCCATCCTGAACTACGAAGGCATCGAG
PenCONTA_NA_ProtID-665656_Scaf14-OG9              ---------GACACGGAGAACGGCCTCAACAGTGCTATCTTGAACTATGAAGGCGTCGCC
PenSpv1_NA_ProtID-734113_Scaf54-OG9               ---------GACACGGAGAACGGCCTCAACAGTGCTATCTTGAACTATGAAGGCGTCGCC
PenCBMAI_NA_ProtID-VDB98171.1_Scaf28-OG9          ---------AGCACGAAGAACGGCTTGAACAGCGCTATCCTGAACTACGATGGCATTGAT
PenCONTA_NA_ProtID-667684_Scaf21-OG10             ---------AGCACGGGCAATGGTCTCAACAGCGCCATCCTGAACTACGAGGGTGTTGAC
PenSpv1_NA_ProtID-684307_Scaf50-OG10              ---------AGCACGGGCAATGGCCTCAATAGCGCCATCCTGAACTACGAGGGTGTTGAC
PenCBMAI_lcc6_ProtID-VDB95718.1_Scaf232-OG10      ---------AGCACCGGGGACGGTCTTAACAGCGCTATTTTGAACTACGAGGGCGTCGAC
PenCONTA_NA_ProtID-615966_Scaf23-OG11             ------TTGACGGCCGACGGTGGGCTCAACTCGGCTATCCTGCGCTATAATGGTGCGAAG
PenSpv1_NA_ProtID-693375_Scaf317-OG11             ------TTGACGGCCGACGGTGGGCTCAACTCGGCTATCCTGCGCTATAATGGTGCGAAG
PenCBMAI_lcc7_ProtID-VDB96280.1_Scaf25-OG11       ------CTGACCGCGGACGGTGGGCTTAACTCGGCAATCCTGCGTTACAAAGGCGCAAAG
PenCONTA_NA_ProtID-147302_Scaf17-OG12             ---GCG---AATTTTACGGGCGGGCAGAACAGCGCGATATTTCGATACATCGGAGCCAAG
PenSpv1_NA_ProtID-342248_Scaf4-OG12               ---GCG---AATTTCACGGGCGGGCAGAACAGCGCGATATTTCGATACATCGGAGCCAAG
PenCBMAI_lcc5_ProtID-VDB92393.1_Scaf2-OG12        ---ACC---AATTTCACCAATGGGCTAAATAGCGCGATTCTTCGGTACATTGGAGCCGAA
PenCONTA_NA_ProtID-617799_Scaf35-OG13             ---------------TCGAACGGCATTAACAGTGCCATATTGCGCTATGCTGGCGCACCG
PenSpv1_NA_ProtID-594659_Scaf466-OG13             ---------------TCGAACGGCATTAACAGTGCCATCTTGCGCTATGCTGGCGCACCG
PenCBMAI_lcc8_ProtID-VDB95407.1_Scaf222-OG13      ------CGAAGCACCGACGACGGCCGCAACAGTGCCATCCTGCGCTATGCCGGCGCACCG
PenCONTA_NA_ProtID-670195_Scaf35-OG14             ------CCGCCTTTCACGGGAGGTAGGAACAGTGCGATCCTGCGTTACGCCGGTGCGAAG
PenSpv1_NA_ProtID-686668_Scaf88-OG14              ------CCGCCTTTCACGGGAGGTAGGAACAGTGCGATCCTGCGTTACGCCGGTGCGAAG
PenCONTA_NA_ProtID-686860_Scaf21-OG15             ---------AGCTTTGCAAATGGCATGAACAGCGCCATTCTGCGCTACGCCGGCGCCAAG
PenSpv1_NA_ProtID-686202_Scaf79-OG15              ---------AGCTTTGCAAATGGCATGAACAGTGCCATCCTGCGCTACGCCGGCGCCAAG
PenCBMAI_NA_ProtID-VDC00639.1_Scaf338-OG15        ---------AGTTTCGCGAATGGTATGAACAGCGCTATCCTGCGTTACGCTGGAGCGAAG
PenCONTA_NA_ProtID717194_Scaf24-OG16              ---GCG---TCGTTTGCAGGCGGCTTGAACTCAGCGATCCTGCGATATGCCGGCGCTCCT
PenSpv1_NA_ProtID36665_Scaf11-OG16                ---GCA---TCATTTGCGGGCGGTTTGAACTCAGCCATCCTGCGATATGCCGGTGCTCCT
PenLyc_lacC_GbID-MG550092_NA-OG16                 ---GCG---TCGTTTGCGGGCGGCTTGAACTCAGCGATTCTGCGTTATGCCGGTGCTCCG
PenCBMAI_NA_ProtID-VDB92219.1_Scaf2-OG16          ---ACG---ACGTTCACTAGCGGTTTGAACTCGGCCATCCTTCGTTACGCCGGTGCTCCT
PenCONTA_NA_ProtID-579219_Scaf24-OG17             ---------GGCTTTGTCAACGGCACCAACAGCGCTATCCTTCGGTATGCAGGTGCAAAT
PenSpv1_NA_ProtID-208735_Scaf222-OG17             ---------GGCTTTGTCAACGGCACAAACAGCGCTATCCTTCGGTATGCAGGTGCAAAT
PenCBMAI_NA_ProtID-VDB90317.1_Scaf174-OG17        ---------GGCTTTACCATTGGCACGAACAGCGCCATCCTGCGCTATGCGGGCGCAGGT
PenSpv1_NA_ProtID-654934_Scaf141-OG18             ---------ACGTTTGATGGAGGCCTGAACAGCGCCATTCTGCGCTACAAGGGCGCCACA
PenCONTA_NA_ProtID-612982_Scaf11-OG18             ---------ACGTTTGATGGAGGCCTGAACAGCGCCATTCTGCGCTACAAGGGCGCTACA
PenCBMAI_Pnh_lac1_ProtID-VDC04696_Scaf6-OG18      ---------ACGTTCGATGGCGGTCTCAACAGCGCTATCTTGCGCTACAAGGACGCCACT
TraHir_lacA_GbID-KP027478_Out                     GTTGGA------TTCGACGGGGGTATCAACTCGGCCATCCTGCGCTATGACGGCGCGCCC
TraHir_lacB_GbID-KP027484_Out                     ACCGGG------TTCGCCGGCGGAGTCAACTCCGCTATTCTACGGTACAAGGGAGCTCCC
TraHir_lacC_GbID-KP027479_Out                     ACCGAC------TTCGCCGACGGGATCAACTCCGCAATTCTGCGGTACTCTGGAGCGCCT
TraHir_lacD_GbID-KP027480_Out                     ACTGGG------TTCGCCAACGGCATCAACTCTGCCATCTTGCGTTACAAGGGCGCGCCG
TraHir_lacE_GbID-KP027481_Out                     ACTGCCGGAACATTCGACGGAGGTGTAAACTCCGCCATCTTACGATATGAAGGAGCCCGT
TraHir_lacF_GbID-KP027482_Out                     ACTGGA------TTTGCGGGTGGCATCAACTCGGCCATCTTGCGCTACGACGGTGCGCCT
TraHir_lacG_GbID-KP027483_Out                     GTCTCG------TTCTCTGGCGGTGTCAACTCTGCCATCCTCCGCTACTCCGGCGCTCCC
                                                                       **    *     **  *  *    **             

PenCONTA_NA_ProtID-158007_Scaf18-OG1              GAGTCTGAGCCTACCACGTCGTCT------------TCTGTTTCTTCGGCGCTCGTCGAG
PenSpv1_NA_ProtID-81172_Scaf134-OG1               GAGTCTGAGCCCACCACGTCGTCT------------TCCGTGTCTTCGGCACTCGTTGAG
PenCBMAI_lcc1_ProtID-VDC02847.1_Scaf45-OG1        GAGACCGATCCCACCACCTCGTCC------------TCGACTTCCAACCTGCTCGTTGAG
PenCONTA_NA_ProtID-685758_Scaf2-OG2               GAAGTCGATCCCACCACGTCGTCT------------TCTGTCTCCCTGCCTCTTGTCGAG
PenSpv1_NA_ProtID-685261_Scaf64-OG2               GAAGTTGACCCCACCACGTCGTCT------------TCTGTCTCTCTGCCCCTTGTCGAG
PenLyc_lacB_GbID-MG550091_NA-OG2                  GAAGTTGAGCCTACCACGTCGTCT------------TCTGTCTCCCTGCCCCTTGTCGAG
PenCBMAI_lcc2_ProtID-VDB95254.1_Scaf22-OG2        GAGGTTGAACCGACCACAAACTCG------------TCTATCTCTCAAGCTCTCGTCGAG
PenCONTA_NA_ProtID-604824_Scaf66-OG3              GAGGTCGACCCTACCACCAAGGACGAC---------AGCGGTCGCCTGCCGTTGATCGAG
PenSpv1_NA_ProtID-585626_Scaf144-OG3              GAGGTCGACCCTACGACGAAGGACGAC---------AGCGGTCGTCTGCCATTGATCGAG
PenCBMAI_lcc3B_ProtID-VDC05858.1_Scaf71-OG3       GAGGTCGACCCCACCACCACCGACGAC---------AGTGGTCGTCTGCCGTTGATCGAG
PenCONTA_NA_ProtID-13951_Scaf1-OG4                TCTGTCGAACCTACTACTACCAAC------------TCGTCGACCATCCCCTTGCTGGAG
PenSpv1_NA_ProtID-572185_Scaf17-OG4               TCCGTTGAACCTACCACTACCAAC------------TCGTCGACCATTCCCTTGCTCGAG
PenCBMAI_lac4_ProtID-VDB83149.1_Scaf10-OG4        GATATAGAACCAACGACCACCAAC------------TCCTCGACCATGCCCCTCGTCGAG
PenCONTA_NA_ProtID-582306_Scaf44-OG5              TCCTCTGACCCTACCACGACCAAC------------TCGTCTACCCTGCCTCTCATTGAG
PenSpv1_NA_ProtID-628028_Scaf37-OG5               TCCTCCGACCCTACCACGACCAAC------------TCGTCTACCCTTCCTCTCATCGAG
PenLyc_lac5_GbID-MW172826_NA-OG5                  TCCTCTGACCCTACCACGACCAAC------------TCGTCTACCCTACCTCTCCTTGAG
PenCBMAI_NA_ProtID-VDC06586.1_Scaf8-OG5           ACTGCGGATCCCACTACCACGAAC------------TCCTCTACACTTCCTCTCCTCGAG
PenCONTA_NA_ProtID-582671_Scaf47-OG6              TTGGCTGACCCGATTACCACTACCACC---------TCGCCTACTCTCCCTCTGCTTGAG
PenSpv1_NA_ProtID-644385_Scaf412-OG6              TTGGCTGACCCGATTACCACTACCACC---------TCGCCTACTCTCCCTCTGCTTGAG
PenCONTA_NA_ProtID-614710_Scaf17-OG7              GCCACCGACCCCACTACTACCAAC------------TCGTCGACTCTTCCTCTCGTCGAG
PenSpv1_NA_ProtID-679847_Scaf4-OG7                GCCACCGACCCTACTACGACCAAC------------TCGTCGACCCTTCCTCTTGTCGAG
PenCONTA_NA_ProtID-672875_Scaf63-OG8              ATTGCTGAGCCGACGACTCCGAACAAG---------CCTTCCGTTCAGCCTCTCGTCGAG
PenSpv1_NA_ProtID-679847_Scaf85AND112-OG8         ATTGCTGAGCCGACCACCCCGAACAAG---------CCTTCCGTTCAGCCTCTCGTCGAG
PenLyc_lacA_GbID-MG550090_NA-OG8                  ATTGCTGAACCGACTACCCCGAACAAG---------CCTTCCGTCCAGCCGCTCGTCGAA
PenCBMAI_NA_ProtID-VDB85211.1_Scaf117-OG8         GACGAAGAGCCGCATGCCAAAGATAACGCCACCACGCCTTCGCGCCTTCCCCTCGTTGAA
PenCONTA_NA_ProtID-613815_Scaf14-OG9              GTCGCGGACCCCATATCGAAGGAG---------TTGTCGTCGAAGAACCCCCTGGTCGAG
PenSpv1_NA_ProtID-684578_Scaf54-OG9               GTCGCGGACCCCATATCGAAGGAG---------TTGTCGTCGAAGAACCCCCTGGTCGAG
PenCONTA_NA_ProtID-665656_Scaf14-OG9              GTCGCGGATCCCACCTCGAAGGAC---------TCGTCGTCGAAGAACCCGCTTGTCGAG
PenSpv1_NA_ProtID-734113_Scaf54-OG9               GTCGCGGATCCCACCTCGAAGGAC---------TCGTCGTCGAAGAACCCGCTTGTCGAG
PenCBMAI_NA_ProtID-VDB98171.1_Scaf28-OG9          GTCGCAGATCCGACTTCTAAGGAG---------CTGTCGTCGAAGAACCCTCTCGTCGAG
PenCONTA_NA_ProtID-667684_Scaf21-OG10             GTTGCAGATCCCAGCTCGGCGGAT------ACT---GCGCCAAGCAACCGCCTCGTGGAG
PenSpv1_NA_ProtID-684307_Scaf50-OG10              GTTGCAGATCCAAGTTCGGCGGAT------ACC---GCGTCAAGTAACCGCCTCGCGGAG
PenCBMAI_lcc6_ProtID-VDB95718.1_Scaf232-OG10      GTTGCAGATCCTAGCTCCCTGAAC------ACC---GCATTGAACAACCGCCTCGTCGAA
PenCONTA_NA_ProtID-615966_Scaf23-OG11             AAGGCCGACCCTCGTTCGGAGGAC---------TCATTACCCCAGCATCTCCTTCTCGAG
PenSpv1_NA_ProtID-693375_Scaf317-OG11             AAGGCCGACCCTCGTTCGGAGGAC---------TCATTACCCCATCATCTCCTTCTCGAG
PenCBMAI_lcc7_ProtID-VDB96280.1_Scaf25-OG11       CAAGCCGAGCCCGGCTCGAAGGAC---------TCGTCGTTTGAGCACCTTCTACTGGAA
PenCONTA_NA_ProtID-147302_Scaf17-OG12             CCCATAGATCCTGTAACGAGCAAC------GCCAGCGCTGCACGCTTGCCTCTTGTCGAA
PenSpv1_NA_ProtID-342248_Scaf4-OG12               CCCATAGATCCTGTAACGAGCAAC------GCCAGCGCTGCACGCTTGCCTCTTGTCGAA
PenCBMAI_lcc5_ProtID-VDB92393.1_Scaf2-OG12        CCTCTCGATCCCCGCACGAGCGAT------GCCGATGCAGCTCGCCGCCCTCTTGTTGAA
PenCONTA_NA_ProtID-617799_Scaf35-OG13             GCTATCGAGCCGAACACGACGAGC------------TCAGCCCACCAGCTTCTCAATGAG
PenSpv1_NA_ProtID-594659_Scaf466-OG13             GCTATCGAACCGAACACGACGAGC------------TCGGCTCACCAGCTTCTCAATGAG
PenCBMAI_lcc8_ProtID-VDB95407.1_Scaf222-OG13      GCCGTCGAGCCCAACACCACCAGC------------ACAGTGAAGACCCTTCTCAACGAG
PenCONTA_NA_ProtID-670195_Scaf35-OG14             GTTGTGGACCCAAACACTACGAGC------------TCGGCGGACATGCTTCTGAATGAG
PenSpv1_NA_ProtID-686668_Scaf88-OG14              GTCCTGGATCCAAACACGACGAGC------------TCGGCGGACATGCTTTTGAATGAG
PenCONTA_NA_ProtID-686860_Scaf21-OG15             GCCGTAGACCCGACGACGACGAGC------------TCGGCCCACCAATTGCTCAGCGAG
PenSpv1_NA_ProtID-686202_Scaf79-OG15              GCGGTAGACCCGACGACGACGAGC------------TCGGCCCACCAGTTGCTCAGCGAG
PenCBMAI_NA_ProtID-VDC00639.1_Scaf338-OG15        GCCGTCAACCCGACGACTACAAGT------------TCGGCCCACCAGCTGCTCAACGAA
PenCONTA_NA_ProtID717194_Scaf24-OG16              CTGGTGGACCCGATCTCTACGTCTAGC---------GCTCTCACGCAACCGCTGGTTGAA
PenSpv1_NA_ProtID36665_Scaf11-OG16                CTGGTGGACCCGACCTCCACGCCTAGC---------GCTCTCACGCAACCGCTGGTTGAA
PenLyc_lacC_GbID-MG550092_NA-OG16                 CTGGTGGACCCGGCTTCCACGTCTAGC---------GCTCTCACGCGACCGTTGGTTGAA
PenCBMAI_NA_ProtID-VDB92219.1_Scaf2-OG16          GTCGCGGAACCATCATCGGTGCAGCCC---------AATCTCACGCAACCACTAGTTGAG
PenCONTA_NA_ProtID-579219_Scaf24-OG17             GCCAGTGACCCTACGAGCACGAGC------------ACCCTCAGCCAGAAGCTCAGCGAG
PenSpv1_NA_ProtID-208735_Scaf222-OG17             GCCAGCGACCCTACAAGCACGAGC------------ACCCTCAGCCAGAAGCTCAGCGAG
PenCBMAI_NA_ProtID-VDB90317.1_Scaf174-OG17        ACCAGTGATCCTACAAGCACCAGC------------TCCCCCAGTCTGAAGCTCAACGAG
PenSpv1_NA_ProtID-654934_Scaf141-OG18             GTCGCCGACCCGACGTCCACGAGC------------TCGCTCAGCCTCCAGCTCAACGAA
PenCONTA_NA_ProtID-612982_Scaf11-OG18             GTCGCCGACCCGACGTCCACGAGC------------TCGCTCAGCCTCCAGCTCAACGAA
PenCBMAI_Pnh_lac1_ProtID-VDC04696_Scaf6-OG18      GTCGCTGACCCTACCACGACTAGC------------TCGCTGAGCTTGGCCCTCAACGAG
TraHir_lacA_GbID-KP027478_Out                     GCTGTCGAGCCCACCACGAACCAG---------ACTACCTCCGTTAAGCCGCTGAACGAG
TraHir_lacB_GbID-KP027484_Out                     GCCTCCGAGCCCACCACGACGCAG---------TCCACGTCTGTTAGGCCCCTTGTAGAG
TraHir_lacC_GbID-KP027479_Out                     GAAATTGAGCCGACCACCAACCAA---------ACGACCAGTGTCGCCCCTCTCGTAGAG
TraHir_lacD_GbID-KP027480_Out                     ATCGCGGAGCCGAATACTACCCAA---------TCTCCCAGCGTCGCATTCCTCCGTGAG
TraHir_lacE_GbID-KP027481_Out                     CATGCCGAACCTACCACCACCGAG---------GCTCGGTCGGTGGCACCGCTCGTCGAG
TraHir_lacF_GbID-KP027482_Out                     GCACAGGACCCGACTTCTTCCCAG---------GGCAACTCGACGAAGGCGTTGAAGGAG
TraHir_lacG_GbID-KP027483_Out                     GAGGTTGAGCCGACTACCAACCAG---------ACATTGAGCACGAACACTCTTGTCGAG
                                                         * **                                         *    ** 

PenCONTA_NA_ProtID-158007_Scaf18-OG1              TCTGACTTGCACCCGCTGGTTTCTTCGCCCGTGCCGGGCACAGCAGGCGCCGGAAACGCT
PenSpv1_NA_ProtID-81172_Scaf134-OG1               TCAGACTTGCACCCACTGGTCTCTTCGCCCGTGCCGGGCACAGCGGGCGCCGGAAACGCT
PenCBMAI_lcc1_ProtID-VDC02847.1_Scaf45-OG1        ACTGACCTGCATCCGTTGGTTTCCTCGCCCGTGCCGGGCACTGCTGGCGCCGGTAACGCC
PenCONTA_NA_ProtID-685758_Scaf2-OG2               ACCGACCTGCACCCGCTTGTTTCGATGCCTGTGCCCGGCACTGCGGGTGTAGGCAATGCG
PenSpv1_NA_ProtID-685261_Scaf64-OG2               ACCGACCTGCACCCGCTTGTCTCGATGCCTGTGCCCGGCACTGCGGGTGAAGGCAATGCG
PenLyc_lacB_GbID-MG550091_NA-OG2                  ACCGACCTGCACCCGCTTGTCTCGATGCCCGTTCCCGGCACTGCGGGTGTAGGCAATGCG
PenCBMAI_lcc2_ProtID-VDB95254.1_Scaf22-OG2        ACTGACCTACACCCTCTTGTGTCAACTCCCGTCCCCGGGACAGCAGGTGCAGGAAACGCA
PenCONTA_NA_ProtID-604824_Scaf66-OG3              ACCAACCTCCATCCTCTTGAGCCCATGCCCGTCCCCGGGACTCCTGCCCCTGGCGCCGCT
PenSpv1_NA_ProtID-585626_Scaf144-OG3              ACCAACCTCCACCCTCTTGAGCCCATGCCCGTCCCCGGTACTCCTGCCCCTGGTGCCGCA
PenCBMAI_lcc3B_ProtID-VDC05858.1_Scaf71-OG3       ACCAACCTCCACCCGCTTGAGGCCATGCCCGTCCCCGGTACTCCCGCGCCCGGCGCCGCC
PenCONTA_NA_ProtID-13951_Scaf1-OG4                ACCAACTTGCATCCCCTCAACCCTACTCCGGTACCGGGCAAACACTCTGCCGGCGGCGCC
PenSpv1_NA_ProtID-572185_Scaf17-OG4               ACCAACTTGCACCCACTCAGGAGTACTCCGGTACCGGGCAAACACTCTGCCGGCGGCGCC
PenCBMAI_lac4_ProtID-VDB83149.1_Scaf10-OG4        ACTAACCTCCGCCCACTCACGCCTATCCCGGTACCTGGAAAGCATGCCGTTGGTGGTGCG
PenCONTA_NA_ProtID-582306_Scaf44-OG5              ACCAACCTGCACCCGTTGACCCCTGCTCCGGTCCCGGGAACGCACGAGGCTGGTGGTGCT
PenSpv1_NA_ProtID-628028_Scaf37-OG5               ACGAACCTACACCCGTTGACCCCTGCTCCGGTCCCGGGAACGCACCAGGCTGGTGGTGCT
PenLyc_lac5_GbID-MW172826_NA-OG5                  ACCAACCTGCACCCGTTGACCCCTGCTCCGGTCCCGGGAACGCACAAGGCTGGTGGTGCT
PenCBMAI_NA_ProtID-VDC06586.1_Scaf8-OG5           ACCAACCTGCACCCGCTTACCTCGACACCTGTTCCTGGCACGCACGCCGCCGGCAAGGCG
PenCONTA_NA_ProtID-582671_Scaf47-OG6              ACTAACCTGCACCCGCTTAAACCCACTCCGGTGCCAGGAGTGCTCGCTGTTGGCGGTGCT
PenSpv1_NA_ProtID-644385_Scaf412-OG6              ACTAACCTGCACCCGCTTAAACCCACTCCGGTGCCAGGAGTGCTCGCTGTTGGCGGTGCT
PenCONTA_NA_ProtID-614710_Scaf17-OG7              ACAGACTTGCATCCGCTTACTCCCCTTCCGGTTCCTGGTAAACATGCCGCAGGTGGTGCT
PenSpv1_NA_ProtID-679847_Scaf4-OG7                ACGGACCTACACCCGCTCACTCCCCTTCCGGTTCCGGGTAAACATACCGCAGGCGGCGCT
PenCONTA_NA_ProtID-672875_Scaf63-OG8              ACCAACCTTCACCCGCTCGTTCCCACTCCGCCTCCGCAA------------GGTCCGGCA
PenSpv1_NA_ProtID-679847_Scaf85AND112-OG8         ACCAACCTTCACCCGCTCGTTCCCACTCCGCCTCCGCAA------------GGTCCGGCA
PenLyc_lacA_GbID-MG550090_NA-OG8                  ACCAACCTTCACCCGCTCGTTCCCACTCCGCCTCCGCAG------------GGCCCGGCA
PenCBMAI_NA_ProtID-VDB85211.1_Scaf117-OG8         ACCAACCTTCACCCGCTCGTACCCACCCCGCCTCCGCAG------------GTC---GCA
PenCONTA_NA_ProtID-613815_Scaf14-OG9              ACGAACCTTCATCCCCTTGAACCTTCACCCGTGCCG------------------GATGCC
PenSpv1_NA_ProtID-684578_Scaf54-OG9               ACGAACCTTCATCCCCTTGAACCTTCACTCGTGCCG------------------GATGCC
PenCONTA_NA_ProtID-665656_Scaf14-OG9              ACAAACCTTCATCCCTTCGAGCCGTCGCCAGTGCCC------------------GACGCC
PenSpv1_NA_ProtID-734113_Scaf54-OG9               ACAAACCTTCATCCCTTCGAGCCGTCGCCAGTGCCC------------------GACGCC
PenCBMAI_NA_ProtID-VDB98171.1_Scaf28-OG9          ACGAACCTGCATCCTCTCGAGCCGTCGCCCGTCCCC------------------GAACCG
PenCONTA_NA_ProtID-667684_Scaf21-OG10             ACCGATCTTCACCCGTTGGATGTGTCGGTCGTCCCC------------------GAAGCC
PenSpv1_NA_ProtID-684307_Scaf50-OG10              ACTGATCTGCACCCTTTGGACGTGTCGGTTGTTCCC------------------GAAGCC
PenCBMAI_lcc6_ProtID-VDB95718.1_Scaf232-OG10      ACCGATCTCCATCCACTGGAGGCGTCCATCGTCCCT------------------GATGCC
PenCONTA_NA_ProtID-615966_Scaf23-OG11             ACCGAGTTGCACCCTCTCGTGGTTTCGCCTCCCCCG------------------CCCGCC
PenSpv1_NA_ProtID-693375_Scaf317-OG11             ACTGAGTTGCACCCTCTCGTGGTTTCGCCTCCCCCG------------------CCCGCC
PenCBMAI_lcc7_ProtID-VDB96280.1_Scaf25-OG11       ACCGAGTTGCGCCCCCTCGTGGCCGCGCCTCCTCCT------------------CCCGCT
PenCONTA_NA_ProtID-147302_Scaf17-OG12             TCTCAGCTTCATCCTCTTGTACCAAGCCCTCCGCCA---------------AGTGAGGCT
PenSpv1_NA_ProtID-342248_Scaf4-OG12               TCTCAGCTTCATCCTCTTGTACCAAGCCCTCCGCCA---------------AGTGAGGCT
PenCBMAI_lcc5_ProtID-VDB92393.1_Scaf2-OG12        TCACACCTTCATCCCCTGGTACCGACTCCTCCGCCG---------------GCCGAGGTT
PenCONTA_NA_ProtID-617799_Scaf35-OG13             CAAGACTTGATTCCCTTGACGAACGCGTCTGCTCCTGGGCGGCATGAGGCGGGTGGCGCG
PenSpv1_NA_ProtID-594659_Scaf466-OG13             CAAGACTTGATACCTTTGACGAACGCGTCTGCTCCTGGACGGCATGAGGCGGGTGGCGCG
PenCBMAI_lcc8_ProtID-VDB95407.1_Scaf222-OG13      CAAGACCTGCACCCGCTTTCTAACGCGTCGGCGCCGGGCCGGCCTGGACCGGGTGGTGCG
PenCONTA_NA_ProtID-670195_Scaf35-OG14             CAAGACTTGCGTCCCTTATCGAATGCTTCGGCTCCAGGCAGGCCCGAGCCTGGCGGTGCG
PenSpv1_NA_ProtID-686668_Scaf88-OG14              CAAGACTTGCGTCCCTTATCGAATGCTTCGGCTCCAGGCAGGCCCGAGCCTGGCGGTGCG
PenCONTA_NA_ProtID-686860_Scaf21-OG15             CAGGACCTGCACCCGTTGACCAACCCAGTGCCGCCCGGCGCGCCCGTCCCTGGCGGAGCA
PenSpv1_NA_ProtID-686202_Scaf79-OG15              CAGGACCTTCACCCGTTGACCAACCCGGTGCCGCCCGGCGCGCCCGTCCCTGGCGGAGCG
PenCBMAI_NA_ProtID-VDC00639.1_Scaf338-OG15        CAGGACCTTCACCCCTTGACGAACCCGGTTCCTCCTGGCAAGCCCGTTCCCGGTGGCGCC
PenCONTA_NA_ProtID717194_Scaf24-OG16              CAGAACCTCCACCCGCTTACTGATGCCGCTGCTCCTGGTGCTCCGTATCCTGGAGGCGCA
PenSpv1_NA_ProtID36665_Scaf11-OG16                CAGAACCTCCACCCGCTTACTGATGCCGCTGCTCCTGGTGCTCCGTATCCTGGAGGCGCA
PenLyc_lacC_GbID-MG550092_NA-OG16                 CAGAACCTTCACTCGCTTACTGATGCTGCTGCTCCTGGTGCTCCATACCCTGGTGGTGCA
PenCBMAI_NA_ProtID-VDB92219.1_Scaf2-OG16          CAGAACCTTCACCCGCTCACTGATGCTGCTGCGCCCGGCGCCCCATACCCCGGAGGCGCG
PenCONTA_NA_ProtID-579219_Scaf24-OG17             CAAGACCTGCACCCGCTCACCAATGCCGCTGCTCCTGGCGATCCCACTCCGGGTGGCGCT
PenSpv1_NA_ProtID-208735_Scaf222-OG17             CAAGACCTGCACCCGCTCACCAATGCCGCTGCTCCTGGCGATCCCACTCCGGGTGGTGCT
PenCBMAI_NA_ProtID-VDB90317.1_Scaf174-OG17        CAAGACTTACACCCGCTCACGGACGCAGCAGCCCCCGGAGCTCCCACTCCTGGCGGCGCT
PenSpv1_NA_ProtID-654934_Scaf141-OG18             CAGGACCTCCACCCGCTCACTGCCGTCGACTATCTCAGCGACAAGACCGTGGGCGGCGCG
PenCONTA_NA_ProtID-612982_Scaf11-OG18             CAGGACCTGCACCCGCTCACTGCCGTCGACTATCTCAGCGACAAGACCGTGGGCGGCGCG
PenCBMAI_Pnh_lac1_ProtID-VDC04696_Scaf6-OG18      CAGGATCTTCACCCGCTCGAGAGCGTTGACTATCTCAGCGATAAGACGCCCGGAGGCGCG
TraHir_lacA_GbID-KP027478_Out                     GTCGACCTGCACCCTCTTGTCTCTACCCCGGTGCCCGGCAGTCCTTCGTCCGGAGGCGTC
TraHir_lacB_GbID-KP027484_Out                     ACGAATCTGCATCCGCTGGCGTCCATGAGAGTGCCTGGCCTTCCTGTGCCTGGAGGCGTC
TraHir_lacC_GbID-KP027479_Out                     ACCGACCTTGTTCCTCTTGATAGCCCTGCTGCGCCCGGTGAAGCGGTGTCCGGCGGTGTC
TraHir_lacD_GbID-KP027480_Out                     ACTGACTTGCATCCTTTGACCAATCCTGCGGCGCCCGGCCATCCGTACAAGGGTGGCGTC
TraHir_lacE_GbID-KP027481_Out                     ACGGACCTGCACCCGCTCATTCCTATGGAAGTGCCAGGACTCCCATACGCTGGCGCAGTA
TraHir_lacF_GbID-KP027482_Out                     ACGGATCTTCACCCGTTGGAGACTATGCCAGTGCCTGGCACTGCTGAGGTCGGCGGCGTC
TraHir_lacG_GbID-KP027483_Out                     ACCGACCTCGTCCCTCTGGACGACCCTGCTGCACCTGGCGAAGCCGTTGCGGAGGGTGTG
                                                      *  *     *  *                *                          

PenCONTA_NA_ProtID-158007_Scaf18-OG1              GAC------------ATCAACCTTGAACTCGACCTCGCATTCACTGGA---ACCGCG---
PenSpv1_NA_ProtID-81172_Scaf134-OG1               GAC------------ATCAACCTTGAACTCGACCTCGCATTCACTGGA---ACCGCG---
PenCBMAI_lcc1_ProtID-VDC02847.1_Scaf45-OG1        GAC------------ATCAACCTCGAGCTCGACATTGCCTTCACTGGT---ACCGCG---
PenCONTA_NA_ProtID-685758_Scaf2-OG2               GAC------------ATTAACTTGGAGCTTGATCTTGCCTTTACCGGC---ACTGCA---
PenSpv1_NA_ProtID-685261_Scaf64-OG2               GAC------------ATTAACTTGGAACTTGATCTTGCCTTTACCGGC---ACTGCG---
PenLyc_lacB_GbID-MG550091_NA-OG2                  GAC------------ATCAACTTGGAGCTTGATCTTGCCTTTACCGGC---ACTGCC---
PenCBMAI_lcc2_ProtID-VDB95254.1_Scaf22-OG2        GAC------------GTCAATCTAGAACTTGATATCGCTTATACGGGA---ACCGCA---
PenCONTA_NA_ProtID-604824_Scaf66-OG3              GAC------------ATCAACATTCGCCTTGATCTGAAGGCAGTT---CCTACCGGC---
PenSpv1_NA_ProtID-585626_Scaf144-OG3              GAC------------ATCAACATTCGCCTCGATCTGGCGGCAGTC---CCCACCGGC---
PenCBMAI_lcc3B_ProtID-VDC05858.1_Scaf71-OG3       GAC------------ATCAACATCCGTCTTGACCTGAAAGCTGTC---CCTACCGGC---
PenCONTA_NA_ProtID-13951_Scaf1-OG4                GACCAAACCCTCACGCTTAATATCGAGTTTAAC------------GACGCGACTGGC---
PenSpv1_NA_ProtID-572185_Scaf17-OG4               GACCAAACCCTCACGCTCAACATCGAGTTTAAT------------GACGCAACTGGC---
PenCBMAI_lac4_ProtID-VDB83149.1_Scaf10-OG4        GACTCGACCTTGACGCTCAACATTGAGTTCGAC------------GACGCGACCGGG---
PenCONTA_NA_ProtID-582306_Scaf44-OG5              GACCAGACACTGACGCTTAACATTGAATTCGAC------ACCACC------ACTGGC---
PenSpv1_NA_ProtID-628028_Scaf37-OG5               GACCAAACACTGACGCTTAACATCGAATTCGAC------ACCACC------ACTGGC---
PenLyc_lac5_GbID-MW172826_NA-OG5                  GACCAGACGCTGACGCTCAACATCGAATTTGAC------ACCACC------ACTGGC---
PenCBMAI_NA_ProtID-VDC06586.1_Scaf8-OG5           GATCAGACGCTGACCCTCAACATTGAATTCGAC------GACGCA------ACCGGC---
PenCONTA_NA_ProtID-582671_Scaf47-OG6              GAC------------TCGACGCTGACTCTGAATCTGACTTCTGGTGAAATGGTTGAC---
PenSpv1_NA_ProtID-644385_Scaf412-OG6              GAC------------TCGACGTTGACTCTGAATCTTACTTCTGGTGAAATGGTCGAT---
PenCONTA_NA_ProtID-614710_Scaf17-OG7              GACAAGACTCTGACGCTCAACATCGAGTTTAATGATACGACAGGC---------------
PenSpv1_NA_ProtID-679847_Scaf4-OG7                GACAAGACTCTGACGCTCAACATCGAGTTTAATGATACGACTGGC---------------
PenCONTA_NA_ProtID-672875_Scaf63-OG8              GACAAGACGCTGAACCTTCAGATCGCCCTGGATCTGGACCTCGCTGATAACACTGGCGTC
PenSpv1_NA_ProtID-679847_Scaf85AND112-OG8         GACAAGACGCTGAACCTTCAGATCGCCCTGGATTTGGACCTCGCTGATAACACTGGCGTA
PenLyc_lacA_GbID-MG550090_NA-OG8                  GACAAGACGCTGAACCTTCAGATCGCCCTGGATCTGGACCTCGCTGATAACACTGGCGTA
PenCBMAI_NA_ProtID-VDB85211.1_Scaf117-OG8         GACAAGACCATCCCCCTTCAGATCTCCTTGAAC---------------------GGCAGC
PenCONTA_NA_ProtID-613815_Scaf14-OG9              GAC------------GTGGTCGTCAACCTGAACTTTGGCTTCGATGGTGCGCACGGCAAA
PenSpv1_NA_ProtID-684578_Scaf54-OG9               GAC------------GTGGTCGTCAACCTGAACTTTGGCTTCGATGGTGCGCACGGCAAA
PenCONTA_NA_ProtID-665656_Scaf14-OG9              GAC------------ATGGTCATCAACCTGGACTTCGATTTCGACCACGAGCACGATAAG
PenSpv1_NA_ProtID-734113_Scaf54-OG9               GAC------------ATGGTCATCAACCTGGACTTCGATTTCGACCACGAGCACGATAAG
PenCBMAI_NA_ProtID-VDB98171.1_Scaf28-OG9          GAC------------ATGATCGTCAACCTGAACTTCGACCTCGACAGGACGAATGGGAAG
PenCONTA_NA_ProtID-667684_Scaf21-OG10             GATATGGTCATCGACATAGACTGGGACTTCAAC------ACGACT------TCCGGTCTC
PenSpv1_NA_ProtID-684307_Scaf50-OG10              GACATGGTCATCGACATAGACTGGGACTTCAAC------ACGACT------TCCGGCCTC
PenCBMAI_lcc6_ProtID-VDB95718.1_Scaf232-OG10      GATTTGGTTATCGACCTGGACTTCAACTTTAAT------ACAACC------TCTGGTCTT
PenCONTA_NA_ProtID-615966_Scaf23-OG11             GACGAGACCATCACGCTGAACGTGGCCTGGAAC------------------GGCTCCGTC
PenSpv1_NA_ProtID-693375_Scaf317-OG11             GACGAGACCATCACGCTGAACGTGGCCTGGAAC------------------GGCTCCGTC
PenCBMAI_lcc7_ProtID-VDB96280.1_Scaf25-OG11       GACGAGACCATCACGCTCAACGTGGCTTGGAAT------------------GGCTCCGTG
PenCONTA_NA_ProtID-147302_Scaf17-OG12             GACCATACAATAACTTTGAACGTCACCACGAAC------GAAGCTGTA---ACTGAG---
PenSpv1_NA_ProtID-342248_Scaf4-OG12               GACCATACAATAACTTTGAACGTCACCACGAAC------GAAGCTGTA---ACTGAG---
PenCBMAI_lcc5_ProtID-VDB92393.1_Scaf2-OG12        GATCATACTGTGGTTCTTAACGTCGGCACAAAC------AAGGCCGTG---ACCGAG---
PenCONTA_NA_ProtID-617799_Scaf35-OG13             GAT------------CAGACTATCGTGCTCAACGTGACGTTTATT------GGTGGCCTT
PenSpv1_NA_ProtID-594659_Scaf466-OG13             GAT------------CAGACCATCGTGCTAAATGTGACGTTTAATCGCACGGATGGCCTC
PenCBMAI_lcc8_ProtID-VDB95407.1_Scaf222-OG13      GAC------------CAGAGTATACTGCTCAATGTGACGCTCGGC---GCGGATGGGATC
PenCONTA_NA_ProtID-670195_Scaf35-OG14             GAC------------ATCAACTATACGCTCAACATCACGTTTAAC------AACGGCCTG
PenSpv1_NA_ProtID-686668_Scaf88-OG14              GAC------------ATCAACTATACGCTCAACATCACGTTTAAC------AACGGCCTG
PenCONTA_NA_ProtID-686860_Scaf21-OG15             GAC------------ATTAACATCGAATTCGACGTTTCCTTTAACGGCAGCAATGGGCTC
PenSpv1_NA_ProtID-686202_Scaf79-OG15              GAC------------ATTAACATCGAATTTGACGTTTCCTTCAACGGCAGCAATGGGCTT
PenCBMAI_NA_ProtID-VDC00639.1_Scaf338-OG15        GAT------------ATCAACATCGAGTTCGATGTCGCTTTCAACACGACTGACGGCCTC
PenCONTA_NA_ProtID717194_Scaf24-OG16              GAC------------TTGACCATCGAACTGGACGTTGGCTTTGCT------GCCGGTGCA
PenSpv1_NA_ProtID36665_Scaf11-OG16                GAC------------TTGACTATCGAACTGGACGTTGGCTTTGCT------GCCGGTGCA
PenLyc_lacC_GbID-MG550092_NA-OG16                 GAC------------TTAACTATCGAACTTGATGTTGGCTTCGCT------GCCGGTGCA
PenCBMAI_NA_ProtID-VDB92219.1_Scaf2-OG16          GAC------------GTTTCATTGTTGCTTAATGTTACCTATAAC------GGGACCGTC
PenCONTA_NA_ProtID-579219_Scaf24-OG17             GAC------------ATCAACATCGAGCTCGACGTTACCCTGGCG------AACTTTGTG
PenSpv1_NA_ProtID-208735_Scaf222-OG17             GAC------------ATCAACATCGAGCTCGACGTTACCCTGGCG------AACTTTGTG
PenCBMAI_NA_ProtID-VDB90317.1_Scaf174-OG17        GAT------------ATCAATATCGAACTAGACGTAACGTTGGCG------AACAACATC
PenSpv1_NA_ProtID-654934_Scaf141-OG18             GAT------------GTCAACCTCGAGCTCGATGTTTCGTTCAAT------GCCGGCCTG
PenCONTA_NA_ProtID-612982_Scaf11-OG18             GAT------------GTCAACCTCGAGCTCGATGTTTCGTTCAAT------GCCGGCCTG
PenCBMAI_Pnh_lac1_ProtID-VDC04696_Scaf6-OG18      GAC------------GTCAATCTTGAGCTCGATGTCACCTTCACC------GGCGGTCTC
TraHir_lacA_GbID-KP027478_Out                     GACAAGGCGATCAACATGGCTTTCAACTTTAAT------------------GGCTCCAAC
TraHir_lacB_GbID-KP027484_Out                     GACAAGGCGATCAACCTCGCCTTTAACTTCAAC------------------GGCACCAAC
TraHir_lacC_GbID-KP027479_Out                     GACGTTGCGCTCAACCTCGCTATCAGCTTCAAC------------------GGCTCCGCG
TraHir_lacD_GbID-KP027480_Out                     GACTACGCTTTGAATCTCGACTTAAACTTCACC------------------AAAGGGGAG
TraHir_lacE_GbID-KP027481_Out                     GACAAGGCGATTAATCTCGCTTTTGACTTCAAC------------------GGTACCAAC
TraHir_lacF_GbID-KP027482_Out                     GACAAGGCCATCAACTTCGCGTTTAGCTTCAAC------------------GGCACGAAC
TraHir_lacG_GbID-KP027483_Out                     GACTACGCGATGAGCCTGAACTTTTCATTCAAC------------------GGCAGTAAC
                                                  **                                                          

PenCONTA_NA_ProtID-158007_Scaf18-OG1              TTCACGGTCAACGGCGAGTCGTTC---GTGGCGCCTTCC---GTCCCGGTCCTTCTCCAG
PenSpv1_NA_ProtID-81172_Scaf134-OG1               TTCACTGTTAATGGCGAGTCGTTT---GTGGCGCCTTCC---GTCCCGGTCCTTCTCCAG
PenCBMAI_lcc1_ProtID-VDC02847.1_Scaf45-OG1        TTCACCATCAACGGCGCGGAGTTC---ATCGCACCTTCC---GTTCCCGTTCTTCTCCAG
PenCONTA_NA_ProtID-685758_Scaf2-OG2               TTCACTATCAATGGCGATCAGTTC---ATCTCGCCCTCA---GTCCCTGTGCTTCTCCAG
PenSpv1_NA_ProtID-685261_Scaf64-OG2               TTCACTATCAATGGCGATCAGTTC---ATCGCGCCCTCA---GTCCCTGTGCTTCTCCAG
PenLyc_lacB_GbID-MG550091_NA-OG2                  TTCACTATCAACGGCGATCAGTTC---ATCTCACCCTCA---GTCCCTGTGCTTCTCCAG
PenCBMAI_lcc2_ProtID-VDB95254.1_Scaf22-OG2        TTCACCATCAACGGCGACGAGTAC---ATCTCGCCTTCA---GTCCCCGTTCTCCTCCAG
PenCONTA_NA_ProtID-604824_Scaf66-OG3              TTTACCGTGAACGACGTTCAGTTC---GCTGCCCCGACC---GTTCCGATTCTCCTCCAA
PenSpv1_NA_ProtID-585626_Scaf144-OG3              TTCACCGTGAACGACGTTCAATTC---GCTGCCCCAACC---GTCCCGATCCTGCTCCAG
PenCBMAI_lcc3B_ProtID-VDC05858.1_Scaf71-OG3       TTCACCGTGAACGACGTCCAATTC---GCCGCGCCGTCC---GTCCCGATCCTGCTCCAG
PenCONTA_NA_ProtID-13951_Scaf1-OG4                TTTGCTGTGAACAATGTCCCATAC---ACAGCTCCGGAC---GTGCCTGTTCTATTACAG
PenSpv1_NA_ProtID-572185_Scaf17-OG4               TTTGCTGTGAACAATGTCCCATAC---ACAGCTCCGGAC---GTGCCTGTTCTATTACAG
PenCBMAI_lac4_ProtID-VDB83149.1_Scaf10-OG4        TTCGCCGTCAATAACGTTCCGTAC---ACTGCACCTTCG---GTCCCCATCTTACTGCAA
PenCONTA_NA_ProtID-582306_Scaf44-OG5              TTTGCGGTTAACAACGTCCAATAT---GCGGCACCGTCC---GTGCCCGTCCTTCTTCAA
PenSpv1_NA_ProtID-628028_Scaf37-OG5               TTTGCGGTTAACAATGTCCAATAT---GCGGCTCCGTCG---GTGCCCATACTTCTGCAG
PenLyc_lac5_GbID-MW172826_NA-OG5                  TTTGCGGTCAACAACGTGCCATAC---ACAGCTCCGTCG---GTGCCCATCCTTCTGCAG
PenCBMAI_NA_ProtID-VDC06586.1_Scaf8-OG5           TTTGCGGTCAACAACGTCGCCTAC---GCGGCTCCGTCG---GTGCCCATTCTCCTGCAA
PenCONTA_NA_ProtID-582671_Scaf47-OG6              TTTGCGGCCAACAATGTTCCGTAC---ACGGCTCCTGAT---GTACCTATCCTGCGACGG
PenSpv1_NA_ProtID-644385_Scaf412-OG6              TTTTCGGCCAACAATGTTCCGTAC---ACGGCTCTTGAT---GTACCTATTCTTCGACGG
PenCONTA_NA_ProtID-614710_Scaf17-OG7              TTCTACGTCAACGACGTCCAGTAC---ATGGGCCCCAGC---GTTCCTGTGCTACTTCAG
PenSpv1_NA_ProtID-679847_Scaf4-OG7                TTCTATGTCAATAACGTTCAGTAC---ATGGGTCCCAGC---GTCCCCGTGCTACTCCAG
PenCONTA_NA_ProtID-672875_Scaf63-OG8              TTCACCATCAACAATGCGACCTAC---ACGCCTCCAAAG---TTCCCCGTTCTTCTGCAG
PenSpv1_NA_ProtID-679847_Scaf85AND112-OG8         TTCACCATCAACAATGCGACCTAC---ACGCCTCCGAAG---TTCCCCGTTCTTTTGCAG
PenLyc_lacA_GbID-MG550090_NA-OG8                  TTCACCATCAATAATGCGACCTAC---ACACCTCCAAAG---TTCCCCGTGCTTTTGCAG
PenCBMAI_NA_ProtID-VDB85211.1_Scaf117-OG8         TTCTTCGTCAACAATCACACGTAC---ACCCCGCCGGAG---ACGCCCGTTCTCCTTCAG
PenCONTA_NA_ProtID-613815_Scaf14-OG9              TTTACCGCCAACGGCAAATCCTTC---ACGAACTCGGATCCTATGCCTGTGCTGCTTCAG
PenSpv1_NA_ProtID-684578_Scaf54-OG9               TTTACCGCCAACGGCAAATCCTTC---ACGAACTCGGATCCTATGCCTGTGCTGCTTCAG
PenCONTA_NA_ProtID-665656_Scaf14-OG9              TTCACAGTTAACGGCAAGTCCTTC---GCGACCACGGACCCGAGGCCTGTGCTGCTTCAA
PenSpv1_NA_ProtID-734113_Scaf54-OG9               TTCACAGTCAACGGCAAGTCCTTC---GCGAGCACGGACCCGAGGCCTGTTCTGCTTCAA
PenCBMAI_NA_ProtID-VDB98171.1_Scaf28-OG9          TTCTCTGTCAACGGCAAATCGTTC---AAGAACGCCGACCCGATGCCTGTGCTTCTTCAG
PenCONTA_NA_ProtID-667684_Scaf21-OG10             TTCACTGCCAACAACGTCTCCTTC---GCGATGCAGGACTCTATGCCCGTCCTTCTCCAG
PenSpv1_NA_ProtID-684307_Scaf50-OG10              TTCACCGCTAACAATGTCTCTTTT---GCAATGCAGTACTCCATGCCCGTCCTTCTCCAG
PenCBMAI_lcc6_ProtID-VDB95718.1_Scaf232-OG10      TTCACCGCCAACAATGTTTCGTTC---TCGATGGAGAACTCTATGCCGACTCTGCTTCAG
PenCONTA_NA_ProtID-615966_Scaf23-OG11             TTCCTCGTCAACAACCAAACCTGG------GTCAGCCCAGAGGTGCCTGTGCTGTTGCAG
PenSpv1_NA_ProtID-693375_Scaf317-OG11             TTCCTCGTCAACAACCAAACCTGG------GTCAGCCCAGAGGTGCCTGTGCTGTTGCAG
PenCBMAI_lcc7_ProtID-VDB96280.1_Scaf25-OG11       TTCCTGGTCAACAACCAGACGTGG------GTCAGTCCCGAGGTGCCGGTGCTGTTGCAG
PenCONTA_NA_ProtID-147302_Scaf17-OG12             TTTGTCATCAACGGACATACCTTC---ACTAGTCCGGACCCGGTACCCGTTCTTCTTCAG
PenSpv1_NA_ProtID-342248_Scaf4-OG12               TTTGTCATCAACGGACATACCTTC---ACTAGTCCGGACCCGGTACCCGTTCTTCTTCAG
PenCBMAI_lcc5_ProtID-VDB92393.1_Scaf2-OG12        TTTGTCATCAACGGCCACACGTTC---TCAAGCCCGGATCCAGTGCCTGTTCTTCTTCAA
PenCONTA_NA_ProtID-617799_Scaf35-OG13             TTCGCGATCAACAACGCTTCTTTCCTGCCGGTTCCGACACAGGTTCCTACTCTTCTGCAG
PenSpv1_NA_ProtID-594659_Scaf466-OG13             TTTGCGGTTAACAATGCCTCCTTCATACCGGTTCCGACACAGGTTCCTACTCTTCTGCAG
PenCBMAI_lcc8_ProtID-VDB95407.1_Scaf222-OG13      TTCGCGATCAATAATGCTTCGTTCCTTCCTGTACCGGACCAGGTTCCGATTCTGCTGCAG
PenCONTA_NA_ProtID-670195_Scaf35-OG14             TTTGCCGTCAACAACTTTTCTTTCCCGCCGCTCATTGACGCAGTCCCTGTTCTTCTCCAA
PenSpv1_NA_ProtID-686668_Scaf88-OG14              TTTGCCGTCAACAACTTTTCTTTCCCGCCGCTCATTGACGCAGTCCCTGTTCTTCTCCAA
PenCONTA_NA_ProtID-686860_Scaf21-OG15             TTCTCTATTAATGGTGTTCCGTTT---GAACCTCCGTCT---GTTCCGGTCCTTCTTCAG
PenSpv1_NA_ProtID-686202_Scaf79-OG15              TTCTCCATCAACAATGTTCCGTTT---GAACCTCCGTCT---GTCCCGGTCCTTCTTCAG
PenCBMAI_NA_ProtID-VDC00639.1_Scaf338-OG15        TTCTCGATCAACGGTGAACCCTTC---GCAGCTCCCTCT---GTGCCGGTTCTCCTCCAG
PenCONTA_NA_ProtID717194_Scaf24-OG16              TTCGAGATTAACGGGACTTCCTTC---CAATCCCCGACC---GTACCGGTACTTCTTCAA
PenSpv1_NA_ProtID36665_Scaf11-OG16                TTCGAGATCAACGGTACTTCCTTC---CAATCCCCGACC---GTACCGGTACTTCTTCAA
PenLyc_lacC_GbID-MG550092_NA-OG16                 TTCGAGATCAACGGGACTTCCTTT---CAATCCTCGACA---GTGCCGGTACTCCTCCAA
PenCBMAI_NA_ProtID-VDB92219.1_Scaf2-OG16          TTCTTGACGAATGGGACTACGTAT---CAATCGCCGTCG---GTACCCGTCCTGCTCCAG
PenCONTA_NA_ProtID-579219_Scaf24-OG17             TTCGCTATCAACGGCGTTCCGTAC---TCTAGCCCCGAA---ATCCCTGTGCTGCTTCAG
PenSpv1_NA_ProtID-208735_Scaf222-OG17             TTCGCTATCAACGGCGTTCCGTAC---TCTAGCCCCGAA---ATCCCTGTGCTGCTTCAG
PenCBMAI_NA_ProtID-VDB90317.1_Scaf174-OG17        TTCTCTGTCAACGGTGTTCCCTTC---TCGAGCCCTGAT---ATCCCGGTTCTGCTTCAG
PenSpv1_NA_ProtID-654934_Scaf141-OG18             TTCGAAGTCAACGGCCAGTCCTTC---GAAGCACCGGAT---GTGCCCGTCCTTCTCCAG
PenCONTA_NA_ProtID-612982_Scaf11-OG18             TTCGAAGTCAACGGCCAGTCCTTC---GAAGCACCGGAT---GTGCCCGTCCTTCTCCAG
PenCBMAI_Pnh_lac1_ProtID-VDC04696_Scaf6-OG18      TTCGCGGTCAACGGCAAGTCGTTC---GAGGCGCCGGAT---GTTCCCGTTCTGCTCCAG
TraHir_lacA_GbID-KP027478_Out                     TTCTTCATCAACGGCGCCAGCTTC------GTCCCGCCCACCGTGCCTGTCCTCCTCCAG
TraHir_lacB_GbID-KP027484_Out                     TTTTTCATCAACAACGCGACGTTC------ACTCCGCCCACCGTGCCGGTGCTGCTCCAG
TraHir_lacC_GbID-KP027479_Out                     TTCTTCATCAACGATGCCACTTAT------ACGTCCCCGACGGTCCCGGTTCTGCTCCAG
TraHir_lacD_GbID-KP027480_Out                     TTCCTGATCAACAACGTATCGTTC------AAGCCGCCAACCGTCCCTGTCCTTCTGCAA
TraHir_lacE_GbID-KP027481_Out                     TTCTTTGTCAACAACGTGACGTTC------ATCCCGCCTACGGTCCCCGTATTGCTCCAG
TraHir_lacF_GbID-KP027482_Out                     TTCTTTATCAACGGCGCCACGTTC------AAGCCTCCCACTACCCCGGTCCTTTTGCAG
TraHir_lacG_GbID-KP027483_Out                     TTCTTCATCAACGGCGCAACTTTC------GTGCCCCCGACGGTGCCCGTCCTGCTTCAG
                                                  **       **          *                       **     *    *  

PenCONTA_NA_ProtID-158007_Scaf18-OG1              ATCCTCAGCGGCAACACGAGTGCAACCAGCCTTCTCCCGTCCGGCAGCGTCTACTACCTC
PenSpv1_NA_ProtID-81172_Scaf134-OG1               ATCCTCAGCGGCAACACGAGTGCGACCAGCCTTCTCCCGTCTGGCAGCGTCTACTACCTC
PenCBMAI_lcc1_ProtID-VDC02847.1_Scaf45-OG1        ATCCTCAGCGGCAACACCACCGCCACCAGCCTTCTCCCGTCCGGCAGTGTTTACTATCTC
PenCONTA_NA_ProtID-685758_Scaf2-OG2               ATCCTCAGTGGCAACACGAGTGCGACCAGCCTCCTCCCATCCGGCAGCGTATACTATCTT
PenSpv1_NA_ProtID-685261_Scaf64-OG2               ATCCTCAGTGGCAACACGAGTGCGACCAGCCTCCTCCCATCCGGCAGTGTATACTATCTT
PenLyc_lacB_GbID-MG550091_NA-OG2                  ATCCTCAGTGGCAACACGAGTGCGACCAGCCTCCTTCCATCCGGCAGCGTATACTATCTT
PenCBMAI_lcc2_ProtID-VDB95254.1_Scaf22-OG2        ATTCTCAGCGGCAACACAAGCGCATCCAGTCTCCTACCATCTGGTAGCGTGTACTACCTG
PenCONTA_NA_ProtID-604824_Scaf66-OG3              ATCCTCAGCGGCGCCGCTGATGCTCGAAGCCTCCTTCCCGCCGGCGCTGTCTATGAGCTC
PenSpv1_NA_ProtID-585626_Scaf144-OG3              ATCCTTAGCGGCGCCGCCGACGCGAGGAGCCTCCTTCCTGCTGGCGCGGTCTATGAACTT
PenCBMAI_lcc3B_ProtID-VDC05858.1_Scaf71-OG3       ATCCTCAGCGGCGCGGCCGACGCGCGGAGCCTGCTCCCCGCCGGCGCGGTCTACGAGCTC
PenCONTA_NA_ProtID-13951_Scaf1-OG4                ATTTTGAGCGGCAACACGAGCGCTCAGGAGCTTCTGCCCAAGGGTAGCATCTACGAGCTT
PenSpv1_NA_ProtID-572185_Scaf17-OG4               ATTTTGAGCGGCAACACGAGCGCTCAGGAGCTTCTGCCCAAGGGTAGCATCTACGAGCTT
PenCBMAI_lac4_ProtID-VDB83149.1_Scaf10-OG4        ATCCTGAGTGGCAATACGAGCGCGCAAGAGTTACTGCCGCAGGGCAGCATCTACAATCTT
PenCONTA_NA_ProtID-582306_Scaf44-OG5              ATTCTCAGCGGCAACACGAGCGCGCAAGAGCTCATGCCGAAAGGCAGCATCTACGAGCTT
PenSpv1_NA_ProtID-628028_Scaf37-OG5               ATTCTCAGCGGCAACACGAGCGCGCAGGAGCTCATGCCGAAAGGCAGCATCTACGAGCTC
PenLyc_lac5_GbID-MW172826_NA-OG5                  ATTCTCAGTGGCAACACGAGCGCGCAAGAGCTTTTGCCTAAGGGTAGCATCTACGAGCTT
PenCBMAI_NA_ProtID-VDC06586.1_Scaf8-OG5           ATCCTGAGTGGCAACACGAGCGCTGCGGAGCTCATGCCCAAGGGTAGCATCTACGAGCTC
PenCONTA_NA_ProtID-582671_Scaf47-OG6              ACTCGAAGCGACATTACTACCGCACAAGAGCTTACGTCCAGAGGCGGTGCTCACGAACCG
PenSpv1_NA_ProtID-644385_Scaf412-OG6              AACCGAAGCGACGTTACTGCCGCACAAGAGCTTACGTCCAGAGGCGGTGCTCACGAACCG
PenCONTA_NA_ProtID-614710_Scaf17-OG7              ATCCTCAGCGGCAACAAGACTGCGCAGCAACTCATGCCCGCCGGCAGTATTTATGGTCTT
PenSpv1_NA_ProtID-679847_Scaf4-OG7                ATCCTCAGCGGCAACAAGACCGCGCAGCAACTCATGCCCGCCGGCAGTATTTATGGTCTC
PenCONTA_NA_ProtID-672875_Scaf63-OG8              ATTCTCTCCGGCAACACGTCTGCGCAGAGCCTCGTCCCCGAGCACAGCATCTACGAGCTC
PenSpv1_NA_ProtID-679847_Scaf85AND112-OG8         ATTCTCTCCGGCAACACGTCTGCACAGAGCCTCGTCCCCGAGCACAGCATCTACGAGCTT
PenLyc_lacA_GbID-MG550090_NA-OG8                  ATTCTCTCCGGCAACACGTCTGCACAGAGCCTCGTCCCCGAGCACAGCATATACGAGCTC
PenCBMAI_NA_ProtID-VDB85211.1_Scaf117-OG8         ATCCTTGGCGGCAATAAGACTGCACAGAGCCTCGTACCCGAGGGTAGCATCTACGAGCTT
PenCONTA_NA_ProtID-613815_Scaf14-OG9              GTCATGAGCGGCAAA---AGCTTTGACGAGTTGTTGCCCGCTGGAAGCGTCTACCATCTC
PenSpv1_NA_ProtID-684578_Scaf54-OG9               GTCATGAGCGGCAAA---AGCTTTGACGAGTTGTTGCCCGCTGGAAGCGTCTACCATCTC
PenCONTA_NA_ProtID-665656_Scaf14-OG9              GTCCTAAGCGGAACG---AACCTTACCGAGTTGCTACCCGAGGGAAGCGTCTACTATATT
PenSpv1_NA_ProtID-734113_Scaf54-OG9               GTCTTGAGCGGAAAG---AACCTCACCGAGTTGCTGCCCGAGGGAAGCGTCTACTATATT
PenCBMAI_NA_ProtID-VDB98171.1_Scaf28-OG9          GTCATGAGCGGCAAG---AACCTCAATGACCTGATGCCCTCTGGAAGCATCTACTACTTG
PenCONTA_NA_ProtID-667684_Scaf21-OG10             ATTCTGAGTGGCAAGCAGAAGGCTGAGGACTTGCTACCTTCGGGGAGCGTATACAGTTTG
PenSpv1_NA_ProtID-684307_Scaf50-OG10              ATACTGAGCGGCAATCAGAAGGCCGAGGACTTACTACCTTCGGGGAGCGTGTACAGTCTG
PenCBMAI_lcc6_ProtID-VDB95718.1_Scaf232-OG10      ATTCTGAGCGGGAACCAGAGGGCCGAAGACCTGCTGCCTTCGGGGAGCATCTATAGCCTT
PenCONTA_NA_ProtID-615966_Scaf23-OG11             ATGATGTCCGGTGCCAAAAAGGCGTCGGATCTCATGCCTTTAAACAGCGTGTACAGCCTC
PenSpv1_NA_ProtID-693375_Scaf317-OG11             ATGATGTCCGGTGCCAAAAAGGCGTCGGATCTCATGCCTTTAAACAGCGTGTACAGCCTC
PenCBMAI_lcc7_ProtID-VDB96280.1_Scaf25-OG11       ATGATGTCTGGCGCGAAGAAGGCGTCCGACCTCTTGCCTCTCAGCAGCGTGTATAGCCTC
PenCONTA_NA_ProtID-147302_Scaf17-OG12             ATCTTAAGCGGCGCATCACGGGCCGTGGATCTACTTCCTACTGGTAGCGTGTTTGGGCTG
PenSpv1_NA_ProtID-342248_Scaf4-OG12               ATCTTAAGCGGCGCATCACGGGCCGTGGATCTACTTCCTACTGGTAGCGTGTTTGGGCTG
PenCBMAI_lcc5_ProtID-VDB92393.1_Scaf2-OG12        ATTCTCAGCGGTGCATCGAGGGCCATTGATCTGCTTCCCGCTGGCAGCATCTTCACCCTG
PenCONTA_NA_ProtID-617799_Scaf35-OG13             ATCCTTAGCGGTATCCCT---CCGTCGAAGCTCGTGCCCCACGCCTCTATCTACAATATC
PenSpv1_NA_ProtID-594659_Scaf466-OG13             ATCCTTAGCGGCATCCCT---CCATCGAAGCTCGTTCCCCACGACTCGATCTATAACATC
PenCBMAI_lcc8_ProtID-VDB95407.1_Scaf222-OG13      GTTTTGAGCGGGAGGCCT---CCGGCGAATCTTATGCCGCATGGCTCGATCTATAATATT
PenCONTA_NA_ProtID-670195_Scaf35-OG14             ATCCTCAACGGAAGGCCT---GCTGCGGATCTCATGCCCGCGGGCTCCATTTACCCTCTC
PenSpv1_NA_ProtID-686668_Scaf88-OG14              ATCCTCAATGGAAGGCCT---GCTGCGGATCTTATGCCCGCGGGCTCCATTTACCCTCTC
PenCONTA_NA_ProtID-686860_Scaf21-OG15             ATCCTCAATGGTGCTCCG---GCGTCGTCGCTCATGCCCCAAGGGTCCATTTACACTCTT
PenSpv1_NA_ProtID-686202_Scaf79-OG15              ATCCTCAATGGTGCTCCG---GCGTCGTCGCTCATGCCCCAAGGGTCCATCTACACTCTT
PenCBMAI_NA_ProtID-VDC00639.1_Scaf338-OG15        ATCCTCAGCGGTACTCCG---GCGGCGAAGCTCATGCCGCAGAAGTCCATCTACACCCTC
PenCONTA_NA_ProtID717194_Scaf24-OG16              GTGCTCAACGGC---GCCAACGCGAGCTCTCTTCTTCCATCGGGTTTGGTCTACGAGTTG
PenSpv1_NA_ProtID36665_Scaf11-OG16                GTGCTCAATGGC---GCCAACGCGAGCTCTCTTCTTCCGTCGGGTTTGGTTTACGAGTTG
PenLyc_lacC_GbID-MG550092_NA-OG16                 GTGCTCAATGGC---GCCAACGCGAGCTCTCTTCTTCCATCGGGTCTGGTCTACGAGTTG
PenCBMAI_NA_ProtID-VDB92219.1_Scaf2-OG16          GTACTCAATGGC---GCCAACGCGAGTTCTCTTCTCCCGTCTGGTTTGGTGTACCAGCTG
PenCONTA_NA_ProtID-579219_Scaf24-OG17             ATCTTGAACGGA---GCGCCTGCTGCGTCGCTCATGCCCAACGGCTCGGTCTACAGCCTC
PenSpv1_NA_ProtID-208735_Scaf222-OG17             ATCTTGAACGGG---GCGCCTGCTGCGTCCCTCATGCCCAACGGCTCGGTCTACAGCCTC
PenCBMAI_NA_ProtID-VDB90317.1_Scaf174-OG17        ATCCTCAGTGGG---ACTCCTGCTTCGTCGCTCCTTCCGACCGGCTCCATCTACCCCATC
PenSpv1_NA_ProtID-654934_Scaf141-OG18             ATCCTGAGCGGCACGCCGCCGGCGTCC---CTTCTGCCCACTGGCTCTGTGCAATTGCTT
PenCONTA_NA_ProtID-612982_Scaf11-OG18             ATCCTGAGCGGCACGCCGCCGGCGTCC---CTTCTGCCCACTGGCTCTGTGCAATTGCTT
PenCBMAI_Pnh_lac1_ProtID-VDC04696_Scaf6-OG18      ATTCTCAGCGGCACGCCCCCGGCTTCT---CTCCTTCCCAACGGTTCCGTCCAGCTTCTT
TraHir_lacA_GbID-KP027478_Out                     ATTCTCAGTGGTGCCCAGACGGCGCAGGACCTCCTGCCCTCCGGCAGTGTATACGTCCTT
TraHir_lacB_GbID-KP027484_Out                     ATTCTGAGCGGAGCGCACACGGCGCAAGACCTTCTTCCGCCGGGGTCGGTCTATCCGCTC
TraHir_lacC_GbID-KP027479_Out                     ATTCTCAGTGGAGCGCAGAGTGCCACGGACCTGCTCCCCAGCGGAAGCGTCTACACCCTT
TraHir_lacD_GbID-KP027480_Out                     ATTTTGAACGGGACGCTTGACGCACACGACCTCATGCCTCATGGTAGTGTCTACAGCTTG
TraHir_lacE_GbID-KP027481_Out                     ATACTCAGCGGGGCGCAAGCTGCACAGGATCTTCTCCCATCCGGTTCTGTGTACGCTCTC
TraHir_lacF_GbID-KP027482_Out                     ATCCTCAGTGGAGCGAAGGCGGCCTCTGACCTCCTCCCGTCTGGTGACGTCTACGCCCTG
TraHir_lacG_GbID-KP027483_Out                     ATTCTCAGCGGCGCGCAGAGCGCCTCCAGCCTCCTCCCCAGCGGCAGCGTCTACTCACTC
                                                           *                     *     *                      

PenCONTA_NA_ProtID-158007_Scaf18-OG1              ---GACAGGAACAAGACTGTCGAGATCACCATACCCGGCGGTGCCGCA------------
PenSpv1_NA_ProtID-81172_Scaf134-OG1               ---GACAGGAACAAGACTGTCGAGATCACCATACCCGGCGGTGCCGCA------------
PenCBMAI_lcc1_ProtID-VDC02847.1_Scaf45-OG1        ---GAGAGGAATAAGACCGTCGAGATCACTATCCCCGGTGGTGCCGCT------------
PenCONTA_NA_ProtID-685758_Scaf2-OG2               ---GACAGGAACCAGACTGTCGAGATTACTATACCAGGCGGTGCAGCT------------
PenSpv1_NA_ProtID-685261_Scaf64-OG2               ---GACAGGAACCAGACGGTTGAGATAACCATACCAGGCGGTGCAGCT------------
PenLyc_lacB_GbID-MG550091_NA-OG2                  ---GACAGGAACCAGACGGTTGAGATAACCATACCGGGCGGTGCAGCT------------
PenCBMAI_lcc2_ProtID-VDB95254.1_Scaf22-OG2        ---GACAGAGACCAGACAGTTGAGATCACCATTCCTGGTGGTTCCGCT------------
PenCONTA_NA_ProtID-604824_Scaf66-OG3              ---GAGCGCAACAAAACTGTCGAACTCGTCATTCCCTCCGGATCTAAC------------
PenSpv1_NA_ProtID-585626_Scaf144-OG3              ---GAGCGTAACAAGACCGTTGAGCTCGTCATTCCCTCCGGCTCAAAC------------
PenCBMAI_lcc3B_ProtID-VDC05858.1_Scaf71-OG3       ---GAGCGCAACAAGACGGTGGAGCTCGTCATCCCCTCTGGCTCGAAC------------
PenCONTA_NA_ProtID-13951_Scaf1-OG4                ---CAGCCGAACACTGTGGTGGACATCGTGATGCCTGGTGGTTCTCGC------------
PenSpv1_NA_ProtID-572185_Scaf17-OG4               ---CAGCCGAACACTGTGGTGGACATCGTGATGCCTGGTGGTTCTCGC------------
PenCBMAI_lac4_ProtID-VDB83149.1_Scaf10-OG4        ---GATCCCAACTCAGTTGTCGACATCGTCATGCCGGGAGGTTCCCGC------------
PenCONTA_NA_ProtID-582306_Scaf44-OG5              ---CAGCCGAACACTGTGGTCGATATCGTGATGCCTGGTGGATCTCGC------------
PenSpv1_NA_ProtID-628028_Scaf37-OG5               ---CAGCCGAATACGGTCGTCGATATCGTCATGCCTGGTGGATCTCGC------------
PenLyc_lac5_GbID-MW172826_NA-OG5                  ---CAGCCGAACACTGTGGTCGACATCGTCATGCCCGGTGGTTCTCGC------------
PenCBMAI_NA_ProtID-VDC06586.1_Scaf8-OG5           ---CAGCCGAACACGGTCGTCGATATCGTCATGCCCGGAGGCTCTCGC------------
PenCONTA_NA_ProtID-582671_Scaf47-OG6              ---CAGTCAAACTCTGTTATCGACCTTATCGTACCGGGCGCATCCCTT------------
PenSpv1_NA_ProtID-644385_Scaf412-OG6              ---CGGTCAAACTCTGTCATCGACCTTGTCGTACCGGGCGCATCCCTT------------
PenCONTA_NA_ProtID-614710_Scaf17-OG7              ---GACCCGAACACGACGGTCGACCTCGTCATCCCTGGCGGCTCCCGC------------
PenSpv1_NA_ProtID-679847_Scaf4-OG7                ---GACCCGAACACGACGGTCGACCTCGTAATCCCTGGCGGCTCCCGC------------
PenCONTA_NA_ProtID-672875_Scaf63-OG8              ---GAGCCGAACACGACCGTCGACCTCGTTATCCCAGGCGGCAGTCTT------------
PenSpv1_NA_ProtID-679847_Scaf85AND112-OG8         ---GAGCCAAACACGACCGTCGATCTCGTCATCCCAGGCGGCAGTCTT------------
PenLyc_lacA_GbID-MG550090_NA-OG8                  ---GAACCGAACACGACCGTCGACCTCGTTATCCCAGGCGGCAGTCTT------------
PenCBMAI_NA_ProtID-VDB85211.1_Scaf117-OG8         ---GAGCCCAACACGGTCGTTGACCTGATCATACCCGGTGGCTCTCTC------------
PenCONTA_NA_ProtID-613815_Scaf14-OG9              ---CCGCGCAACAAGACGATTGAGGTTCAGATGCCCGCGCTGGCTTTA------------
PenSpv1_NA_ProtID-684578_Scaf54-OG9               ---CCGCGCAACAAGACGATTGAGGTCCAGATGCCCGCGCTGGCTTTA------------
PenCONTA_NA_ProtID-665656_Scaf14-OG9              ---CCGCGCAACAAGACAATAGAGCTCCAGATGCCGGCTTTCACGCTT------------
PenSpv1_NA_ProtID-734113_Scaf54-OG9               ---CCGCGCAACAAGACAATAGAGCTCCAGATGCCGGCTTTCACCCTT------------
PenCBMAI_NA_ProtID-VDB98171.1_Scaf28-OG9          ---CCGCGCAATAAGACGATCGAAGTCCAGATGCCCGCGTTTGCTCTT------------
PenCONTA_NA_ProtID-667684_Scaf21-OG10             ---CCGCGCAACCAGACCATCGAGCTTCGCATGCCCGCCCGTCCTGGAACTATCGCTCGC
PenSpv1_NA_ProtID-684307_Scaf50-OG10              ---CCGCGCAACCAGACCATCGAACTTCGCATGCCTGCGCGTCCTGGAACTATCGCAAAA
PenCBMAI_lcc6_ProtID-VDB95718.1_Scaf232-OG10      ---CCGCGTAACCAAACCATCGAGTTGCGTATGCCCGCTCGCTCTGGTATCGAGGCGAAG
PenCONTA_NA_ProtID-615966_Scaf23-OG11             ---AAGAGGGATAAGGTCTATGATCTCCTCATACCTGGAGGCGCTGATTTC---------
PenSpv1_NA_ProtID-693375_Scaf317-OG11             ---AAGAGGGATAAGGTCTATGATCTCCTCATACCTGGAGGCGCTGATTTC---------
PenCBMAI_lcc7_ProtID-VDB96280.1_Scaf25-OG11       ---AAGCGGAACAAAGTGTACGACATCCTTATTCCAGGTGTCGCCTTCTTT---------
PenCONTA_NA_ProtID-147302_Scaf17-OG12             ---CCACGGAACCAAACCGTTGATATTAGAATTCCTGGGGGTGTCATT------------
PenSpv1_NA_ProtID-342248_Scaf4-OG12               ---CCACGGAACCAAACCGTTGATATTAGAATTCCTGGGGGTGTCATT------------
PenCBMAI_lcc5_ProtID-VDB92393.1_Scaf2-OG12        ---CAAAGAAATCAGACTGTCGACATCAAGATACCCGGCGGTGTTATT------------
PenCONTA_NA_ProtID-617799_Scaf35-OG13             ---AGCAGGAACCAGGTCATCGAGCTTATCATCCCTGGA---GCAACT------------
PenSpv1_NA_ProtID-594659_Scaf466-OG13             ---AGCAGGAACCAAGTCATCGAGCTTATTATCCCTGGA---GCAACT------------
PenCBMAI_lcc8_ProtID-VDB95407.1_Scaf222-OG13      ---AGCAGGAACCAGGTCATCGAGCTCGTCATCCCGGGC---GCTCAA------------
PenCONTA_NA_ProtID-670195_Scaf35-OG14             GATGGGAGAAACAAGAGCGTCGAGCTCACCATCTTGCCACTCGGACTG------------
PenSpv1_NA_ProtID-686668_Scaf88-OG14              GATGGGAGAAACAAGAGCGTCGAGCTCACCATCTTACCACTCGGACTG------------
PenCONTA_NA_ProtID-686860_Scaf21-OG15             ---GCGCCCAACAAGAGTGTTGAACTCACTATACCGGGTGGCGTCCTT------------
PenSpv1_NA_ProtID-686202_Scaf79-OG15              ---GCGCCCAACAAGAGTGTTGAACTCACTATACCGGGTGGCGTCCTT------------
PenCBMAI_NA_ProtID-VDC00639.1_Scaf338-OG15        ---GCGCCTAACAAGAGCGTGGAGCTCACCATTCCGGGAGGTGTGCTT------------
PenCONTA_NA_ProtID717194_Scaf24-OG16              ---CCCAAAAACAAAGTGATTGAGTTGGTGATTCCGGGTGGAGCTGTC------------
PenSpv1_NA_ProtID36665_Scaf11-OG16                ---CCGAAGAACAAAGTGATTGAGCTGGTGATCCCGGGTGGGGCTGTC------------
PenLyc_lacC_GbID-MG550092_NA-OG16                 ---CCCAAGAACAAAGTGATTGAGCTGGTGATCCCGGGTGGGGCTGTC------------
PenCBMAI_NA_ProtID-VDB92219.1_Scaf2-OG16          ---CCGAGGAACAAGGTCATCGAGCTGGTGATCCCTGGCGGCGTGATT------------
PenCONTA_NA_ProtID-579219_Scaf24-OG17             ---GCACCGAACAAGACGGTCGAGATCGTTATCCCAGGAGGGGTCTCT------------
PenSpv1_NA_ProtID-208735_Scaf222-OG17             ---GCGCCGAACAAGACGGTCGAGATCGTTATACCAGGAGGGGTCTCT------------
PenCBMAI_NA_ProtID-VDB90317.1_Scaf174-OG17        ---GCATTGAATAAGTCTGTGGAGATTGTCATTCCGGGAGGCGTTGGC------------
PenSpv1_NA_ProtID-654934_Scaf141-OG18             ---CCTAAGAACGCCACTATCGAGATCGCAATCCCGGGAGGTGTCCTT------------
PenCONTA_NA_ProtID-612982_Scaf11-OG18             ---CCTAAGAACGCCACTATCGAGATCGCAATCCCGGGAGGTGTCCTT------------
PenCBMAI_Pnh_lac1_ProtID-VDC04696_Scaf6-OG18      ---CCTCCCAACGCGGTCGTCGAGATCGCTATTCCCGGAGGTGTTGCT------------
TraHir_lacA_GbID-KP027478_Out                     ---CCGTCGAACGCGTCCATTGAGATCTCGTTCCCCGCT---ACCGCCGCC---GCCCCT
TraHir_lacB_GbID-KP027484_Out                     ---CCCGCGCACTCTTCCATTGAGATTACGCTGCCGGCG---ACCTCCTTG---GCTCCT
TraHir_lacC_GbID-KP027479_Out                     ---CCATCGAACTCCACGGTCGAACTTTCGTTCCCCATCACTACGGATAAC---AATGCG
TraHir_lacD_GbID-KP027480_Out                     ---CCTCCCTACTCTACCATCGAACTCTCTATTCCTCCTGGT------GCT---GCGCCA
TraHir_lacE_GbID-KP027481_Out                     ---CCTCCGTACTCTTCCATCGAGATCACGATGCCCGCG---------CTC---GCCCCA
TraHir_lacF_GbID-KP027482_Out                     ---CCTTCGAACGCGACTATTGAGCTCTCGTTCCCTGCC---ACCACCAAT---GCTCCT
TraHir_lacG_GbID-KP027483_Out                     ---CCCTCCAACTCAACCATTGAGATCGCCTTCCCTATCACTGCCACCAAC---GCACCC
                                                            *          **  *     *                            

PenCONTA_NA_ProtID-158007_Scaf18-OG1              GGCTCTCCCCATCCCTTCCACTTGCACGGTCACACATTCTGGGTTGTCCGCAGCGCCGGT
PenSpv1_NA_ProtID-81172_Scaf134-OG1               GGCTCTCCCCATCCCTTCCACTTGCACGGTCACACATTCTGGGTTGTCCGCAGCGCCGGT
PenCBMAI_lcc1_ProtID-VDC02847.1_Scaf45-OG1        GGCTCTCCCCATCCCTTCCACTTGCACGGGCATACTTTCTGGGTCGTCCGCAGTGCTGGC
PenCONTA_NA_ProtID-685758_Scaf2-OG2               GGTTCTCCTCACCCCTTCCACTTGCACGGTCATAACTTCTGGGTCGTGCGCAGCTCGGGC
PenSpv1_NA_ProtID-685261_Scaf64-OG2               GGCTCTCCTCACCCCTTCCACTTGCACGGTCATAACTTCTGGGTCGTGCGCAGCTCGGGC
PenLyc_lacB_GbID-MG550091_NA-OG2                  GGCTCTCCTCACCCCTTCCACTTGCACGGTCATAACTTCTGGGTTGTACGCAGCTCGGGC
PenCBMAI_lcc2_ProtID-VDB95254.1_Scaf22-OG2        GGCTCCCCTCATCCGTTCCATTTGCACGGACATACATTCTGGGTCGTTCGTAGTGCAGGA
PenCONTA_NA_ProtID-604824_Scaf66-OG3              GGTGGCCCGCATCCCATGCACTTGCATGGTCAAAACTTTTGGGTGGTTCGTAGCGCGAGC
PenSpv1_NA_ProtID-585626_Scaf144-OG3              GGAGGCCCGCACCCCATGCACTTGCATGGTCAAAACTTTTGGGTGGTTCGTAGCGCGAGC
PenCBMAI_lcc3B_ProtID-VDC05858.1_Scaf71-OG3       GGCGGCCCGCACCCCATGCATTTGCACGGGCAGAACTTCTGGGTCGTGCGCAGCGCGAGC
PenCONTA_NA_ProtID-13951_Scaf1-OG4                GGCGGCCCGCATCCAATGCATTTACACGGACATTCGTTCTGGGTGATCCGTAGTGCTGGC
PenSpv1_NA_ProtID-572185_Scaf17-OG4               GGGGGTCCGCATCCCATGCACTTGCACGGTCACAATTTCTGGGTGGTACGCAGTGCTGGT
PenCBMAI_lac4_ProtID-VDB83149.1_Scaf10-OG4        GGAGGGCCGCACCCTATGCACCTTCACGGACATAGCTTCTGGGTTATTCGTAGCGCCGGG
PenCONTA_NA_ProtID-582306_Scaf44-OG5              GGGGGTCCGCACCCTATGCATTTACACGGTCATAATTTCTGGGTGGTACGCAGTGCTGGT
PenSpv1_NA_ProtID-628028_Scaf37-OG5               GGCGGTCCGCATCCCATGCACCTCCACGGTCACAATTTCTGGGTAGTGCGCAGTGCTGGC
PenLyc_lac5_GbID-MW172826_NA-OG5                  GGCGGTCCGCATCCCATGCACCTCCACGGTCATAATTTCTGGGTAGTACGCAGTGCTGGC
PenCBMAI_NA_ProtID-VDC06586.1_Scaf8-OG5           GGCGGCCCGCACCCGATGCACTTGCACGGTCACAACTTCTGGGTCGTTCGCAGTGCCGGC
PenCONTA_NA_ProtID-582671_Scaf47-OG6              ---GCCGGTCAGTCTATGCACCTGCATGGTCACAACTTTGGGGTTATCCGTAGCGCTGGC
PenSpv1_NA_ProtID-644385_Scaf412-OG6              ---GCCGGTCAGTCTGTACACCTGCATGGTCACAACTTTTGGGTTATCCGTAGCGCTGGC
PenCONTA_NA_ProtID-614710_Scaf17-OG7              GGCGGCCCGCATCCAATGCACCTCCACGGTCACCACTTCTGGGTCATCCGCAGTGCCAGC
PenSpv1_NA_ProtID-679847_Scaf4-OG7                GGCGGTCCCCATCCCATGCACCTCCACGGACACCACTTCTGGGTGATAAGGAGTGCTAAC
PenCONTA_NA_ProtID-672875_Scaf63-OG8              GGCGGACCGCATCCCATGCACTTGCACGGTCACGCGTTCTGGGTGCTCCGTAGTGCGGGC
PenSpv1_NA_ProtID-679847_Scaf85AND112-OG8         GGTGGTCCGCATCCCATGCATCTCCACGGTCACGCGTTCTGGGTGCTCCGTAGTGCGGGC
PenLyc_lacA_GbID-MG550090_NA-OG8                  GGCGGACCGCACCCTATGCATCTCCACGGTCACCCGTTCTGGGTGCTCCGCAGTGCGGGC
PenCBMAI_NA_ProtID-VDB85211.1_Scaf117-OG8         GGCGGACCTCACCCGATGCATCTCCACGGCCACCAATTCTGGGTTCTTCGCAGCGCTGGC
PenCONTA_NA_ProtID-613815_Scaf14-OG9              GCAGGCCCGCATCCCCTCCATTTGCACGGACACGCGTTCTGGGTAGTCGAGTCTGCCGGG
PenSpv1_NA_ProtID-684578_Scaf54-OG9               GCAGGCCCGCATCCCCTCCATTTGCACGGACACGCGTTCTGGGTAGTTGAGTCTGCCGGG
PenCONTA_NA_ProtID-665656_Scaf14-OG9              GGAGCCCCCCATCCATTACATATCCACGGACATCCTTTCTGGGTTATTGAGTCTGCGGGC
PenSpv1_NA_ProtID-734113_Scaf54-OG9               GGAGCTCCTCATCCATTACATATCCACGGGCACCCTTTCTGGGTTATAGAGTCTGCGGGT
PenCBMAI_NA_ProtID-VDB98171.1_Scaf28-OG9          GCTGGGCCGCACCCGATCCACTTGCACGGACACACCTTCTGGGTAGTCGAGTCTGCCGGG
PenCONTA_NA_ProtID-667684_Scaf21-OG10             TCTGGCCCACATCCGCTACATTTACATGGTCATTCGTTCTGGGTGATCCAGTCGGCTGGC
PenSpv1_NA_ProtID-684307_Scaf50-OG10              TCTGGACCGCATCCTTATCATTTGCATGGTCATTCGTTCTGGGTTATTCAATCGGCTGGA
PenCBMAI_lcc6_ProtID-VDB95718.1_Scaf232-OG10      AGCGGTCCGCATCCATTGCATCTTCACGGTCACTCTTTCTGGGTTGTTCAGTCGGCTGGG
PenCONTA_NA_ProtID-615966_Scaf23-OG11             GGG---CCCCATCCAATTCACATGCATGGTCACTCGTTCTGGGTCATCACCAGTGCTGGC
PenSpv1_NA_ProtID-693375_Scaf317-OG11             GGC---CCCCATCCAATTCACATGCATGGTCACTCGTTCTGGGTCATCACCAGTGCTGGC
PenCBMAI_lcc7_ProtID-VDB96280.1_Scaf25-OG11       GGAATTCAGCACCCAATCCATCTGCATGGCCATTCGTTCTGGGTCATCACCAGTGCTGAC
PenCONTA_NA_ProtID-147302_Scaf17-OG12             GGTGGACCGCACCCAGTGCACCTTCACGGTCATACATTCTGGGTCATACAGAGCGCCGGC
PenSpv1_NA_ProtID-342248_Scaf4-OG12               GGTGGACCGCACCCAGTGCACCTTCACGGTCATACATTCTGGGTCATACAGAGCGCCGGC
PenCBMAI_lcc5_ProtID-VDB92393.1_Scaf2-OG12        GGTGGACCCCATCCCGTGCATCTCCACGGCCATACCTTCTGGGTTGTGCAAAGTGCCGGT
PenCONTA_NA_ProtID-617799_Scaf35-OG13             GCCGGACCTCACCCTGTTCATTTGCACGGACATACCTTCTCCGTCATCAAGTCGGCTGGA
PenSpv1_NA_ProtID-594659_Scaf466-OG13             GCCGGACCTCATCCCGTTCATTTGCACGGACATACCTTCTCCGTTATCAAATCGGCCGGG
PenCBMAI_lcc8_ProtID-VDB95407.1_Scaf222-OG13      GCTGGACCCCATCCGGTGCACTTGCACGGACACACCTTCTCCGTCATCAAGTCGGCTGGG
PenCONTA_NA_ProtID-670195_Scaf35-OG14             GCCGGACCTCATCCAGTGCACTTGCACGGACACGCGTTCTCCGTCATACAATCGGCTGGG
PenSpv1_NA_ProtID-686668_Scaf88-OG14              GCCGGACCTCATCCAGTGCACTTGCACGGGCACGCGTTCTCCGTCATACAATCGGCTGGA
PenCONTA_NA_ProtID-686860_Scaf21-OG15             GCTGGCCCCCATCCCGTCCACCTCCACGGACACGCCTTCTCGGTCGTGCGCTCGGCTGGC
PenSpv1_NA_ProtID-686202_Scaf79-OG15              GCTGGTCCCCATCCCGTTCATCTCCACGGACACGCCTTCTCGGTCGTGCGCTCGGCTGGC
PenCBMAI_NA_ProtID-VDC00639.1_Scaf338-OG15        GCCGGGCCGCATCCGGTCCACCTCCACGGTCATGCCTTCTCGGTCGTGCGCTCGGCCGGA
PenCONTA_NA_ProtID717194_Scaf24-OG16              GGAGGACCGCATCCAGTTCACTTGCACGGCCATGTCTTCTCTGTCGTGCGTAGTGCAGGG
PenSpv1_NA_ProtID36665_Scaf11-OG16                GGCGGACCGCATCCAGTTCACTTGCACGGGCATGTCTTCTCCGTCGTGCGCAGCGCAGGC
PenLyc_lacC_GbID-MG550092_NA-OG16                 GGCGGACCGCATCCGGTTCACTTGCACGGCCATGTCTTCTCTGTCGTGCGCAGCGCCGGC
PenCBMAI_NA_ProtID-VDB92219.1_Scaf2-OG16          GCCGGACCGCATCCCGTCCACATACACGGCCACGCCTTCTCCGTCGTGCGCAGCGCTGGC
PenCONTA_NA_ProtID-579219_Scaf24-OG17             GCTGGCCCTCATCCAATTCATTTGCACGGTCATGTCTTCTCTGTCGTGCGCAGCGCCGGC
PenSpv1_NA_ProtID-208735_Scaf222-OG17             GCTGGCCCTCATCCAATTCATTTGCACGGTCATGTCTTCTCTGTCGTGCGCAGCGCCGGC
PenCBMAI_NA_ProtID-VDB90317.1_Scaf174-OG17        GGTGGCCCGCATCCTATCCATCTTCACGGCCATACCTTCTCGGTTGTCCGCTCTGCCGGC
PenSpv1_NA_ProtID-654934_Scaf141-OG18             GCTGGACCTCACCCCGTCCACTTGCACGGGCATACGTTCTCTGTCGTGCGCTCAGCTGGC
PenCONTA_NA_ProtID-612982_Scaf11-OG18             GCTGGACCTCACCCCGTCCACTTGCACGGACATAGCTTCTCCGTGGTGCGCTCAGCTGGC
PenCBMAI_Pnh_lac1_ProtID-VDC04696_Scaf6-OG18      GCAGGCCCGCACCCCATTCACCTTCACGGTCATACTTTCTCCGTCGTGCGCTCAGCTGGA
TraHir_lacA_GbID-KP027478_Out                     GGTGCTCCCCATCCCTTCCACTTGCACGGTCACACTTTCGCTGTTGTGCGCAGCGCCGGC
TraHir_lacB_GbID-KP027484_Out                     GGCACGCCCCATCCCTTCCACCTGCACGGGCATGTCTTCGCCATCGTACGCAGCGCCGGA
TraHir_lacC_GbID-KP027479_Out                     GGCGCTCCGCACCCTTTCCATCTTCACGGTCATGTCTTCTCGGTTGTGCGCAGCGCGGGC
TraHir_lacD_GbID-KP027480_Out                     GGTGGTCCACACCCGTTCCATTTGCACGGTCACACCTTCTCCGTGGTGCGTAGCGCCGGC
TraHir_lacE_GbID-KP027481_Out                     GGATCGCCGCACCCGTTGCACCTACACGGTCACACCTTTGCAGTGGTCCGCAGTGCAGGC
TraHir_lacF_GbID-KP027482_Out                     GGCTCTCCTCACCCCTTCCACTTGCACGGCCATACCTTCGCTGTTGTGCGCAGCGCCGGT
TraHir_lacG_GbID-KP027483_Out                     GGCGCGCCCCACCCCTTCCACTTGCACGGTCACACTTTCTCCGTCGTCCGCAGTGCGGGC
                                                           **  *    **  * ** ** **    **     *  *        *    

PenCONTA_NA_ProtID-158007_Scaf18-OG1              ---AACAGTACTTACAACTACGACGACCCCGTTATGCGGGACGTCGTCAACACCGGC---
PenSpv1_NA_ProtID-81172_Scaf134-OG1               ---AACAGTACTTACAACTACGACGACCCCGTTATGCGGGACGTCGTCAACACCGGC---
PenCBMAI_lcc1_ProtID-VDC02847.1_Scaf45-OG1        ---AACGACACGTACAACTACGTCGACCCCGTGGTTCGCGACGTCGTCAGCACCGGC---
PenCONTA_NA_ProtID-685758_Scaf2-OG2               ---AACGACACATACAACTACGAGGACCCCATTGTCCGTGATGTGGTGAATACTGGCAAT
PenSpv1_NA_ProtID-685261_Scaf64-OG2               ---AACGACACATACAACTACGAGGACCCCGTTGTCCGTGACGTGGTGAATACTGGCAAT
PenLyc_lacB_GbID-MG550091_NA-OG2                  ---AACGGCACGTACAACTACGAGGATCCCGTCGTCCGTGACGTGGTCAATACCGGCGAT
PenCBMAI_lcc2_ProtID-VDB95254.1_Scaf22-OG2        ---AACGATACATACAACTACGATGACCCGATTGTGCGCGATGTCGTCAACACCGGCAAT
PenCONTA_NA_ProtID-604824_Scaf66-OG3              ---AACTCGTCGTACAACTTCGTGGACCCTATCGTGCGCGACGTCGTGAGTATCGGCAAT
PenSpv1_NA_ProtID-585626_Scaf144-OG3              ---AACTCGTCGTATAATTTCGTGGACCCTATCGTGCGCGACGTCGTGAGCATCGGCAAT
PenCBMAI_lcc3B_ProtID-VDC05858.1_Scaf71-OG3       ---AATTCGAGCTATAACTTTGTGGACCCGATTGTGCGGGATGTTGTGAGTATTGGGAAC
PenCONTA_NA_ProtID-13951_Scaf1-OG4                ---AACTCGACGTACAACTTTGTTGACCCCATCGTCCGCGATGTGGTATCTCTCGGGAAT
PenSpv1_NA_ProtID-572185_Scaf17-OG4               ---AACTCGACGTACAACTGGGACAACCCCATCGTCCGAGATGTGGTATCTCTCGGGAAT
PenCBMAI_lac4_ProtID-VDB83149.1_Scaf10-OG4        ---AACTCCAGCTACAACTTCGAGAACCCAATCGTTCGCGATGTCGTCTCCATCGGGAAC
PenCONTA_NA_ProtID-582306_Scaf44-OG5              ---AACTCGACTTACAATTGGGACAATCCTATTGTCCGAGATGTGGTATCTATAGGGAAT
PenSpv1_NA_ProtID-628028_Scaf37-OG5               ---AATTCGACGTACAACTGGGACAACCCTATCGTCCGAGACGTAGTATCAATAGGCAAC
PenLyc_lac5_GbID-MW172826_NA-OG5                  ---AACTCGACGTACAATTGGGACAATCCCATCGTTCGAGATGTGGTATCTATCGGCAAT
PenCBMAI_NA_ProtID-VDC06586.1_Scaf8-OG5           ---AACTCGACTTACAACTGGGACAACCCTATCGTCCGCGACGTGGTGTCCATCGGCAAC
PenCONTA_NA_ProtID-582671_Scaf47-OG6              ---AACTCGACCTACAATTGGGACAATCCTATCGTTCGCGATGTGGTGTCTATCGGCAAT
PenSpv1_NA_ProtID-644385_Scaf412-OG6              ---AACTCGAGCTACAACTGGGACAATCCTATCGTTCGCGATGTGGTGTCCGTCGGCAAT
PenCONTA_NA_ProtID-614710_Scaf17-OG7              ---AACTCGACGTACAATTTCGACAACCCGATTTATCGAGATACAGTAAACATAGGCAAT
PenSpv1_NA_ProtID-679847_Scaf4-OG7                ---AATGCAACATATAATTTCGACAACCCGATCTATCGAGATACTGTAAACATAGGGAAC
PenCONTA_NA_ProtID-672875_Scaf63-OG8              ---AACTCGTCGTACAACTACGAGAACCCAGTTCTTCGCGACGTAGTCAGCGTAGGGAAC
PenSpv1_NA_ProtID-679847_Scaf85AND112-OG8         ---AACTCGTCGTACAACTACGAGAACCCCGTCCTCCGCGACGTAGTCAGCGTAGGGAAC
PenLyc_lacA_GbID-MG550090_NA-OG8                  ---AACTCGTCTCACAACTACGAGAATCCAGTTCTTCGCGATGTAGTCAGCGTAGGGAAC
PenCBMAI_NA_ProtID-VDB85211.1_Scaf117-OG8         ---AACTCCTCCCTCAACCTCGTAGACCCCGTTCTTCGTGATGTAGTCAGCGCCGGCAAC
PenCONTA_NA_ProtID-613815_Scaf14-OG9              ---AATAATACTCAGAACACGGTTGATCCTCTTCTCCGCGATGTAGTCGCCATATCCACC
PenSpv1_NA_ProtID-684578_Scaf54-OG9               ---AATAATACTCGGAACACGGTTGATCCTCTTCTCCGCGATGTAGTCGCCATATCCACC
PenCONTA_NA_ProtID-665656_Scaf14-OG9              ---AACAGTACGCAGAACACGGTGGACCCTCTTCTTCGCGACGTCGTGGCCATATCCACC
PenSpv1_NA_ProtID-734113_Scaf54-OG9               ---AACAGTACGCAGAACACGGTGGACCCTCTTCTTCGCGACGTCGTGGCCATATCCACC
PenCBMAI_NA_ProtID-VDB98171.1_Scaf28-OG9          ---AATACCACGATGAACACCGTTGATCCTCTTCTTCGCGACGTCGTGGCTATCACTTCT
PenCONTA_NA_ProtID-667684_Scaf21-OG10             ---AATAGCACGCAGAACACTATCAACCCGGTTATGCGCGATGTTGTCGCGGGAGCCACT
PenSpv1_NA_ProtID-684307_Scaf50-OG10              ---AATAACACGCAAAACACCATTGACCCGGTTATGCGCGATGTTGTTGCTGGAACCACC
PenCBMAI_lcc6_ProtID-VDB95718.1_Scaf232-OG10      ---AATGCTACGGAAAACACTATTGATCCGATCATGCGTGACGTCGTCGCGAGCGCCGTT
PenCONTA_NA_ProtID-615966_Scaf23-OG11             TCAGACAATACGCAGAACAACGTCGACCCTGTCATCCGGGATGTTGTGGCTATGGGAGCC
PenSpv1_NA_ProtID-693375_Scaf317-OG11             TCAGACAATACGCAGAACAACGTCGACCCTGTCATCCGTGATGTTGTGGCTATGGGAGCC
PenCBMAI_lcc7_ProtID-VDB96280.1_Scaf25-OG11       TCCAACAATGTCGAGAACAACAATGATCCTATTGTTCGTGACGTTGTCGCTATGGGACTT
PenCONTA_NA_ProtID-147302_Scaf17-OG12             ---CAACGCACCCAAAACATCATCGACCCAGTTCTGCGTGACGTCGTCAGCATAGGCGAT
PenSpv1_NA_ProtID-342248_Scaf4-OG12               ---CAACGCACCCAAAACATCATCGACCCAGTTCTGCGTGACGTCGTCAGCATAGGCGAT
PenCBMAI_lcc5_ProtID-VDB92393.1_Scaf2-OG12        ---CAGCACACACAAAACACGATTGATCCGGTTCTGCGCGATGTCGTCAGCATCGGCGAA
PenCONTA_NA_ProtID-617799_Scaf35-OG13             ---AATAAGACGATCAACTACGATCACCCTCCCCAACGCGATGTAGTTACGATTGGG---
PenSpv1_NA_ProtID-594659_Scaf466-OG13             ---AACAAGACGATCAACTACGATCACCCTCCCCAACGCGATGTAGTTACGATTGGG---
PenCBMAI_lcc8_ProtID-VDB95407.1_Scaf222-OG13      ---GATAACACGACGAACTACGTGAACCCGCCCATCCGTGATGTCGTAGCCATCGGGAAC
PenCONTA_NA_ProtID-670195_Scaf35-OG14             ---AGGACCGAGCCCAACTACGACCATCCGCCCATTCGAGATGTAGTAGCAATTGGG---
PenSpv1_NA_ProtID-686668_Scaf88-OG14              ---AGGACCGAGCCCAACTACGACCATCCGCCCATTCGCGATGTAGTAGCAATTGGG---
PenCONTA_NA_ProtID-686860_Scaf21-OG15             ---AACTCAACGTACAACTTTGTGAATCCGCCCCAGCGTGATGTAGTCTCGATCGGTACG
PenSpv1_NA_ProtID-686202_Scaf79-OG15              ---AACTCAACGTACAACTTTGTGAATCCGCCCCAGCGTGATGTAGTCTCGATCGGTACG
PenCBMAI_NA_ProtID-VDC00639.1_Scaf338-OG15        ---AACTCGACATACAACTTTGTGAACCCGCCTCAACGTGATGTGGTGTCGATTGGTACA
PenCONTA_NA_ProtID717194_Scaf24-OG16              ---CCCTAG---------------------------------------------------
PenSpv1_NA_ProtID36665_Scaf11-OG16                ---AACTCGACCTATAACTATGTGAACCCTCCGAAGCGCGACGTCGTGAGCATCGGGACA
PenLyc_lacC_GbID-MG550092_NA-OG16                 ---AACTCGACATATAATTATGTGAACCCGCCGAAGCGCGACGTCGTGAGCATCGGGACA
PenCBMAI_NA_ProtID-VDB92219.1_Scaf2-OG16          ---AACTCGACCTATAACTTCGTGAACCCTCCCAAACGGGACGTCGTGAGCATCGGGTCA
PenCONTA_NA_ProtID-579219_Scaf24-OG17             ---AACTCGACCTATAACTATGTGAACCCGCCTCAGCGCGACGTCGTGAGCATTGGCACG
PenSpv1_NA_ProtID-208735_Scaf222-OG17             ---AACTCGACCTATAACTATGTGAACCCGCCCCAGCGCGACGTCGTGAGCATTGGCACG
PenCBMAI_NA_ProtID-VDB90317.1_Scaf174-OG17        ---AATGATTCGTACAACTTTGTGAATCCGCCAAAGCGCGACGTCGTGAGTATAGGAACT
PenSpv1_NA_ProtID-654934_Scaf141-OG18             ---AACTCAACATACAACTACGAGAACCCGCCCATCCGCGATGTCGTCTCTATCGGTACT
PenCONTA_NA_ProtID-612982_Scaf11-OG18             ---AACTCAACATACAACTACGAGAACCCGCCCATCCGCGATGTCGTCTCTATCGGTACT
PenCBMAI_Pnh_lac1_ProtID-VDC04696_Scaf6-OG18      ---AACGCCACCTACAACTATGAGAACCCGCCTATTCGTGATGTCGTCTCCATCGGTACT
TraHir_lacA_GbID-KP027478_Out                     ---AGCACCGTGTACAACTACGACAACCCCATCTTCCGTGACGTCGTGAGCACGGGTACC
TraHir_lacB_GbID-KP027484_Out                     ---AGCACCACGTACAATTACGTCGACCCGATCTTCCGCGACGTCGTGAGCACGGGCACC
TraHir_lacC_GbID-KP027479_Out                     ---AGCTCGGTATACAACTACGATAACCCGGTCCGCCGTGACACGGTCAGCACCGGCACG
TraHir_lacD_GbID-KP027480_Out                     ---TCCGATCATTACAACTACAAGAACCCCATGAGGCGGGACACGGTCAGCATTGGGACG
TraHir_lacE_GbID-KP027481_Out                     ---AGCACATTTTACAACTATTACGACCCGATCTTCCGCGACGTCGTGAACATAGGGACA
TraHir_lacF_GbID-KP027482_Out                     ---CAGGCGGAGCCCAACTACGACGACCCGATCTTCCGTGACGTCGTCAGTACTGGTACG
TraHir_lacG_GbID-KP027483_Out                     ---AGCAGCACATACAACTACGCAAACCCCGTCCGGCGTGACGTCGTCAACACGGGTACT
                                                                                                              

PenCONTA_NA_ProtID-158007_Scaf18-OG1              GCCACGGGAGAC---------GACGTTACCATTCGCTTCACCACGGATAACCCAGGTCCC
PenSpv1_NA_ProtID-81172_Scaf134-OG1               GCCACGGGAGAC---------GACGTTACCATTCGCTTCACCACGGATAACCCAGGCCCC
PenCBMAI_lcc1_ProtID-VDC02847.1_Scaf45-OG1        GCCACTGGCGAC---------GATGTGACTATCCGCTTCACCACGGATAACCCGGGCCCT
PenCONTA_NA_ProtID-685758_Scaf2-OG2               ACTGGTGAC------------TCAGTGACCCTCCGGTTTACCACTGACAACCCTGGACCA
PenSpv1_NA_ProtID-685261_Scaf64-OG2               ACTGGTGAC------------TCAGTGACCCTCCGGTTTACCACTGACAACCCTGGACCA
PenLyc_lacB_GbID-MG550091_NA-OG2                  ACTGGTGAT------------TCAGTGACCCTCCGTTTTACCACTGACAACCCTGGACCA
PenCBMAI_lcc2_ProtID-VDB95254.1_Scaf22-OG2        ACCGGGGAT------------GAGGTGACCATCCGTTTCACTACTGAGAACCCTGGACCT
PenCONTA_NA_ProtID-604824_Scaf66-OG3              GCCGTCGCCGAGCCCTTTGACGAAGTTACCATTCGCTTTAACACCGACAACCCCGGTCCC
PenSpv1_NA_ProtID-585626_Scaf144-OG3              GCCGTCGCCGAGCCCTTTGACGAAGTTACCATTCGCTTTAACACCGACAACCCCGGTCCC
PenCBMAI_lcc3B_ProtID-VDC05858.1_Scaf71-OG3       GCTACTGCGGAGCCTTACGATGAGGTTACTATTCGCTTCAACACTGACAACCCCGGCCCA
PenCONTA_NA_ProtID-13951_Scaf1-OG4                GATGCTTCCGAT---------TCTGTGACAATTCGCTTCGAGACGGTCAACCCGGGGCCT
PenSpv1_NA_ProtID-572185_Scaf17-OG4               GATGCTTCGGAT---------TCTGTGACGATTCGCTTCGAGACCACGAACCCGGGGCCT
PenCBMAI_lac4_ProtID-VDB83149.1_Scaf10-OG4        AACCCTACGGAC---------GACGTCACTATCCGGTTTCAAGCCAATAATCCTGGACCC
PenCONTA_NA_ProtID-582306_Scaf44-OG5              GATGCCACCGAT---------GATGTGACTATTCGGTTCGAAACTAACAACCCGGGGCCA
PenSpv1_NA_ProtID-628028_Scaf37-OG5               GATGCCACTGAC---------GATGTTACCATACGCTTCGAAACGAACAACCCAGGGCCA
PenLyc_lac5_GbID-MW172826_NA-OG5                  GATGCTTCGGAC---------GATGTGACCATTCGCTTCGAGACAAATAATCCCGGTCCC
PenCBMAI_NA_ProtID-VDC06586.1_Scaf8-OG5           GACGCTACGGAT---------GATGTGACCATTCGCTTCGAGACGAACAACCCCGGCCCT
PenCONTA_NA_ProtID-582671_Scaf47-OG6              GATGCCCTGGAT---------AATGTAACCATTCGCTTCGAGACGAAGGACCTGCTCCTC
PenSpv1_NA_ProtID-644385_Scaf412-OG6              GATGCCATGGAT---------AATGTAACCATTCGCTTCGAGACGAACCGCTTGCTCCTC
PenCONTA_NA_ProtID-614710_Scaf17-OG7              TCCAGCAGTGAC---------TTAGTCACCGTGAGATTTGTCACTGATAACCCAGGGCCG
PenSpv1_NA_ProtID-679847_Scaf4-OG7                TCCAGCACTGAC---------GAGGTCACTGTACGCTTCGTCACGGATAATCCGGGACCA
PenCONTA_NA_ProtID-672875_Scaf63-OG8              CATACGACCGAC---------GATGTCACAATTCGGTTCCGAACTGACAACCCCGGTCCA
PenSpv1_NA_ProtID-679847_Scaf85AND112-OG8         CACACGACCGAC---------GATGTCACAATTCGCTTCCGCACGGACAACCCTGGGCCA
PenLyc_lacA_GbID-MG550090_NA-OG8                  CATACAAATGAC---------GACGTGACCATTCGCTTCCGCACTGACAACCCAGGCCCC
PenCBMAI_NA_ProtID-VDB85211.1_Scaf117-OG8         TCTACCGACGAC---------GAGGTCACCATCCGGTTCAAGACGGACAATGCTGGTCCT
PenCONTA_NA_ProtID-613815_Scaf14-OG9              GGTCCAGACGATACTGAGTCGAGTGTGAAGATCCGGTTCCGCACCGACAATCCCGGTCCA
PenSpv1_NA_ProtID-684578_Scaf54-OG9               GGTCCAGACGATACCGAGTCGAGTGTGAAGATCCGGTTCCGCACCGACAACCCCGGTCCA
PenCONTA_NA_ProtID-665656_Scaf14-OG9              GGTCCGGACGATACCGAGTCAAATGTCAAGATCCGGTTCCGCACCGACAACCCTGGCCCA
PenSpv1_NA_ProtID-734113_Scaf54-OG9               GGTCCGGACGATACCGAGTCAAATGTCAAGATCCGGTTCCGCACCGACAACCCTGGCCCA
PenCBMAI_NA_ProtID-VDB98171.1_Scaf28-OG9          GGACCGGACGATACCAGGTCGGACGTCAAGATTCGCTTCCGTACGGATAACCCCGGACCG
PenCONTA_NA_ProtID-667684_Scaf21-OG10             GACGCGGACGATGTCTCCTCTCAAGTGAAGATTCGCTTCAGGACTGACAACCCGGGTCCT
PenSpv1_NA_ProtID-684307_Scaf50-OG10              GACGCGAACGACGTCTCTTCCGAGCTCAGGATACGCTTCAGGACAGACAACCCGGGTCCT
PenCBMAI_lcc6_ProtID-VDB95718.1_Scaf232-OG10      GACGCCAACGACAGCACTTCCGTTGTCAAGATACGTTTTAGGACGGACAACCCTGGTCCT
PenCONTA_NA_ProtID-615966_Scaf23-OG11             GGCGATGGAGAC---------GAAATCCGTATACGGTTTCTGACTAGCAACCCCGGTCCT
PenSpv1_NA_ProtID-693375_Scaf317-OG11             GGCGATGGAGAC---------GAAATCCGTATACGGTTTCTGACTAGCAACCCTGGTCCT
PenCBMAI_lcc7_ProtID-VDB96280.1_Scaf25-OG11       GAGGACGGCGAC---------GACATTCGTATACGCTTCCGGACGAACAATCCTGGGCCT
PenCONTA_NA_ProtID-147302_Scaf17-OG12             CTCGGCGATAAC------------GTGACGATCCGCTTCCGGACCGACAACCCAGGTCCT
PenSpv1_NA_ProtID-342248_Scaf4-OG12               CTCGGCGATAAC------------GTGACGATCCGCTTCCGGACCGACAACCCAGGTCCT
PenCBMAI_lcc5_ProtID-VDB92393.1_Scaf2-OG12        CTTGGTGACAAT------------GTTACTCTTCGCTTTCGTACAGAGAATCCAGGTCCT
PenCONTA_NA_ProtID-617799_Scaf35-OG13             ---ACT---GACCCGACCGACCCTACCATTATCCGCTTCGTGGCCAACAACCCAGGCCCA
PenSpv1_NA_ProtID-594659_Scaf466-OG13             ---ACC---GACCCGACCGACCCTACGATCATCCGCTTCGTGGCGAACAATCCAGGGCCA
PenCBMAI_lcc8_ProtID-VDB95407.1_Scaf222-OG13      TCGACT---GATCCTATCAACACTGTTATCATTCGCTTTGAGACGAACAATCCCGGCCCG
PenCONTA_NA_ProtID-670195_Scaf35-OG14             ---ACG---AACTCGTCTGAAATTACAGTCATTCGCTTCGTCACGAACAACCCTGGCCCT
PenSpv1_NA_ProtID-686668_Scaf88-OG14              ---ATG---AACTCGTCTGAAATTACAGTCATTCGCTTCGTCACGAACAACCCGGGTCCC
PenCONTA_NA_ProtID-686860_Scaf21-OG15             ACAACTAATGAT---------CGTACAACTATCCGGTTCTTTACGGACAATCCCGGCCCT
PenSpv1_NA_ProtID-686202_Scaf79-OG15              ACAACTAATGAT---------CGTACAACTATCCGGTTCTTTACGGACAATCCCGGCCCT
PenCBMAI_NA_ProtID-VDC00639.1_Scaf338-OG15        ACCACCGATGAC---------CGCACCACGATCCGCTTCTTCACCGACAACCCTGGCCCC
PenCONTA_NA_ProtID717194_Scaf24-OG16              ------------------------------------------------------------
PenSpv1_NA_ProtID36665_Scaf11-OG16                TCCGCATCCGAC---------CGCACTACGATTCGCTTCACTACGGATAACCCGGGCCCG
PenLyc_lacC_GbID-MG550092_NA-OG16                 TCCGCATCCGAC---------CGCACTACGATTCGCTTCACTACGGATAACCCGGGCCCG
PenCBMAI_NA_ProtID-VDB92219.1_Scaf2-OG16          TCTGCAACCGAC---------CGTACTACAATTCGTTTCGTTACGGACAACCCGGGCCCG
PenCONTA_NA_ProtID-579219_Scaf24-OG17             TTGCCCACGGAT---------CGTACCACTATCCGCTTTACTACGGACAACCCTGGCCCT
PenSpv1_NA_ProtID-208735_Scaf222-OG17             TTGCCCACGGAT---------CGTACCACTATCCGCTTTACTACGGACAACCCTGGCCCT
PenCBMAI_NA_ProtID-VDB90317.1_Scaf174-OG17        TCGTCCACAGAC---------AGGACTACTATTCGCTTCACCACGGACAACCCCGGCCCT
PenSpv1_NA_ProtID-654934_Scaf141-OG18             CTTGCTACTGAC---------CGTACGACTATTCGGTTCCGCACGGACAACGCGGGCCCC
PenCONTA_NA_ProtID-612982_Scaf11-OG18             CTTGCTACTGAC---------CGTACGACTATTCGGTTCCGCACGGACAACGCGGGCCCC
PenCBMAI_Pnh_lac1_ProtID-VDC04696_Scaf6-OG18      GCCGCTACCGAC---------AGGACGACGATCCGCTTCAGGACCGACAACGCCGGCCCA
TraHir_lacA_GbID-KP027478_Out                     CCTGCAGCGGGT------GACAACGTCACCATCCGCTTCGACACCAACAACCCCGGCCCG
TraHir_lacB_GbID-KP027484_Out                     CCCGCCGCCGGC------GACAACGTCACGATCCGGTTCCGCACGGACAATCCTGGCCCG
TraHir_lacC_GbID-KP027479_Out                     GCT------GGG------GACAACGTCACCATCCGCTTTACTACCGACAACCCGGGACCC
TraHir_lacD_GbID-KP027480_Out                     AGT---CCAACC------GACAACGTCACTGTGCGCTTTGTGACTGACAACCCCGGCCCG
TraHir_lacE_GbID-KP027481_Out                     CCCGCCGCTGGT------GACAACGTCACGATCCGCTTCCGCACGGACAACCCTGGCCCG
TraHir_lacF_GbID-KP027482_Out                     CCC------AGT------GACAACGTTACCATTCGTTTCCGGACCGATAACCCTGGCCCG
TraHir_lacG_GbID-KP027483_Out                     GCG------GGC------GATAACGTCACGATCCGATTCAAGACAGACAACCCTGGCCCG
                                                                                                              

PenCONTA_NA_ProtID-158007_Scaf18-OG1              TGGTTCCTCCACTGCCACATCGATTTCCATCTCAACTTCGGCCTGGCTGTTGTCATGGCA
PenSpv1_NA_ProtID-81172_Scaf134-OG1               TGGTTCCTCCACTGCCACATCGATTTCCATCTCAACTTCGGCCTGGCTGTTGTCATGGCA
PenCBMAI_lcc1_ProtID-VDC02847.1_Scaf45-OG1        TGGTTCCTCCACTGCCACATCGACTTCCATCTCAACTTCGGTCTTGCTGTCGTCATGGCA
PenCONTA_NA_ProtID-685758_Scaf2-OG2               TGGGTTTTGCATTGCCACATCGACTTCCATCTCAATCTTGGCTTGGCTGTTGTTATGGCG
PenSpv1_NA_ProtID-685261_Scaf64-OG2               TGGTTTTTGCATTGCCACATCGACTTCCATCTCAATCTTGGCTTGGCTGTTGTTATGGCG
PenLyc_lacB_GbID-MG550091_NA-OG2                  TGGTTTTTGCACTGCCACATCGACTTCCATCTCAATCTCGGATTGGCTGTTGTTATGGCG
PenCBMAI_lcc2_ProtID-VDB95254.1_Scaf22-OG2        TGGTTCCTTCATTGCCACATCGACTTCCATCTGAACTTTGGTCTGGCTGTCGTCATGGCG
PenCONTA_NA_ProtID-604824_Scaf66-OG3              TGGATCTTCCACTGCCACATCGATTGGCATCTTGACACCGGTCTCGCCGTCGTGTTCACC
PenSpv1_NA_ProtID-585626_Scaf144-OG3              TGGATATTCCATTGCCACATCGACTGGCATCTCGACACTGGGCTTGCCGTTGTGTTCACA
PenCBMAI_lcc3B_ProtID-VDC05858.1_Scaf71-OG3       TGGATCTTCCATTGCCACATTGACTGGCATCTTGACACCGGTCTCGCTGTCGTCTTCACC
PenCONTA_NA_ProtID-13951_Scaf1-OG4                TGGTTCTTACATTGCCACATCGATTGGCACTTGAACACCGGCCTCGGTGTTGTGATGGCA
PenSpv1_NA_ProtID-572185_Scaf17-OG4               TGGTTCTTACATTGTCACATCGATTGGCACCTGAACACCGGCCTCGGTGTTGTGATGGCA
PenCBMAI_lac4_ProtID-VDB83149.1_Scaf10-OG4        TGGTTTCTCCACTGCCACGTTGATTGGCACTTGAACACCGGCCTAGGCGTTGTTCTGGCC
PenCONTA_NA_ProtID-582306_Scaf44-OG5              TGGTTCATCCACTGCCACATCGATTGGCACTTGAACACCGGTCTCGGCGTCGTTATGGCC
PenSpv1_NA_ProtID-628028_Scaf37-OG5               TGGTTTATTCACAGCCACATCGATTGGCACTTGAACACCGGTCTCGGAGTCGTTATGGCC
PenLyc_lac5_GbID-MW172826_NA-OG5                  TGGTTCATCCACTGCCACATCGATTGGCACTTGAACACTGGTCTCGGAGTCGTTATGGCC
PenCBMAI_NA_ProtID-VDC06586.1_Scaf8-OG5           TGGTTCATCCACTGCCACATTGACTGGCACTTGAACACCGGTCTCGGAGTCGTCATGGCC
PenCONTA_NA_ProtID-582671_Scaf47-OG6              AACACT-------GTCAGCTTGATCGGAACGTAG--------------------------
PenSpv1_NA_ProtID-644385_Scaf412-OG6              GATACA---GGCTGTCAGGTTGATCTGAACGTAGACACTGGTAGTGATGTTGTCATGGCC
PenCONTA_NA_ProtID-614710_Scaf17-OG7              TGGTTTTTCCACTGCCATATTGATTGGCACTTGAACACCGGACTCGGAGTGGTCATGGCC
PenSpv1_NA_ProtID-679847_Scaf4-OG7                TGGTTTTTCCATTGTCACATCGATTGGCATCTGAACACTGGACTCGGAGTGGTCATGGCT
PenCONTA_NA_ProtID-672875_Scaf63-OG8              TGGATTCTCCACTGCCACATCGACTGGCATTTGGCCGAGGGTCTCGCTGTTGTCATGGCT
PenSpv1_NA_ProtID-679847_Scaf85AND112-OG8         TGGATTCTCCATTGCCACATCGACTGGCATTTGGCCGAGGGTCTCGCTGTTGTCATGGCC
PenLyc_lacA_GbID-MG550090_NA-OG8                  TGGATTCTCCATTGCCACATCGACTGGCATTTGGCCGAGGGTCTCGCTGTTGTCATGGCT
PenCBMAI_NA_ProtID-VDB85211.1_Scaf117-OG8         TGGATTCTCCACTGCCATATCGACTGGCACTTGAACAATGGCCTCGCCGTCGTCATGGCT
PenCONTA_NA_ProtID-613815_Scaf14-OG9              TGGATCTTGCACTGCCACATCGACTGGCATTTGACTGCAGGGTTCGCTGTCGTCTTTGCC
PenSpv1_NA_ProtID-684578_Scaf54-OG9               TGGATCTTGCACTGCCACATCGACTGGCATTTGACTGCAGGGTTCGCTGTCGTCTTTGCC
PenCONTA_NA_ProtID-665656_Scaf14-OG9              TGGATCTTACACTGCCACATTGACTGGCACTTAACTGAAGGATTTGCTGCGGTCTTTGCC
PenSpv1_NA_ProtID-734113_Scaf54-OG9               TGGATCTTACACTGCCACATTGACTGGCACTTAACTGAAGGATTTGCTGCGGTCTTTGCC
PenCBMAI_NA_ProtID-VDB98171.1_Scaf28-OG9          TGGATCCTGCACTGCCACATTGACTGGCATCTGACCGGAGGTTTCGCTGTTGTCTTTGCG
PenCONTA_NA_ProtID-667684_Scaf21-OG10             TGGATCTTCCATTGTCATATAGATTGGCATATGGCCACAGGATTTGCTATAGTATTCGCC
PenSpv1_NA_ProtID-684307_Scaf50-OG10              TGGATCTTCCATTGTCATATAGATTGGCATATGGCCACAGGATTTGCCATAGTGTTCGCT
PenCBMAI_lcc6_ProtID-VDB95718.1_Scaf232-OG10      TGGATCTTTCACTGCCACATTGATTGGCATTTGGCCAACGGATTTGGCGTCGTATTCGCC
PenCONTA_NA_ProtID-615966_Scaf23-OG11             TGGTTTTTGCATTGTCATATCGATCAACACCTGGAGGCTGGACTCGCCGTCGTCTTCGCC
PenSpv1_NA_ProtID-693375_Scaf317-OG11             TGGTTTTTGCATTGTCATATCGATCAACACCTGGAGGCTGGGCTCGCCGTAGTCTTCGCC
PenCBMAI_lcc7_ProtID-VDB96280.1_Scaf25-OG11       TGGTTCCTACACTGCCATATCGATCAGCATCTGGAGGCTGGGCTCGCTGTTGTCTTTGCA
PenCONTA_NA_ProtID-147302_Scaf17-OG12             TGGTATCTGCACTGTCACATTGATTGGCACCTTACCGCAGGTTTCTCTGTTGTGATGGCG
PenSpv1_NA_ProtID-342248_Scaf4-OG12               TGGTATCTGCACTGTCACATTGATTGGCACCTTACCGCAGGTTTCTCTGTTGTGATGGCG
PenCBMAI_lcc5_ProtID-VDB92393.1_Scaf2-OG12        TGGTACCTACACTGCCATATTGATTGGCACCTCACTGCGGGATTTTCAGTCGTAATGGCG
PenCONTA_NA_ProtID-617799_Scaf35-OG13             TGGTTCTTCCACTGCCACATCGACTGGCACTTGAACGCTGGATTTGCCGCCGTATTCGTC
PenSpv1_NA_ProtID-594659_Scaf466-OG13             TGGTTCTTCCACTGCCACATCGACTGGCATCTGAACGCCGGCTTTGCCGCAGTATTCGTC
PenCBMAI_lcc8_ProtID-VDB95407.1_Scaf222-OG13      TGGTTCTTCCACTGCCACATTGACTGGCATCTGAATGCTGGATTCGCTGCCGTCTTCGTC
PenCONTA_NA_ProtID-670195_Scaf35-OG14             TGGTTCTTCCATTGTCATATCGATTGGCATCTTAACGCAGGCTTTGCTGCCGTCTTCGTT
PenSpv1_NA_ProtID-686668_Scaf88-OG14              TGGTTCTTCCATTGCCACATCGATTGGCATCTGAATGCAGGCTTTGCTGCCGTCTTCGTT
PenCONTA_NA_ProtID-686860_Scaf21-OG15             TGGTTCTTCCACTGCCATATCGACTGGCACTTGAACGCTGGCTTCGCTGCCGTGTTCGCG
PenSpv1_NA_ProtID-686202_Scaf79-OG15              TGGTTCTTCCACTGCCATATCGACTGGCACTTGAACGCTGGCTTCGCTGCCGTGTTCGCG
PenCBMAI_NA_ProtID-VDC00639.1_Scaf338-OG15        TGGTTCTTCCATTGCCATATCGACTGGCACCTGAACGCCGGCTTCGCTGCTGTATTTGCT
PenCONTA_NA_ProtID717194_Scaf24-OG16              ------------------------------------------------------------
PenSpv1_NA_ProtID36665_Scaf11-OG16                TGGTTCTTCCATTGCCACATTGACTTCCATCTGAACGAAGGCTTCGCGGCGGTCTTCGTC
PenLyc_lacC_GbID-MG550092_NA-OG16                 TGGTTCTTCCATTGTCACATTGACTTCCATCTGAACGAAGGCTTCGCGGCCGTCTTCGTC
PenCBMAI_NA_ProtID-VDB92219.1_Scaf2-OG16          TGGTTCTTCCATTGCCATATCGACTTTCACCTTGCTGAAGGTTTCGCGGCCGTCTTTGTT
PenCONTA_NA_ProtID-579219_Scaf24-OG17             TGGTTCCTGCATTGTCATATCGACTGGCACTTGAACACCGGATTTGCTGTGGTCATGGCC
PenSpv1_NA_ProtID-208735_Scaf222-OG17             TGGTTCCTGCATTGTCATATCGACTGGCACTTGAACACCGGATTTGCTGTGGTCATGGCT
PenCBMAI_NA_ProtID-VDB90317.1_Scaf174-OG17        TGGTTCTTACATTGCCACATTGATTGGCACCTGAACAGCGGGTTTGCTGTGGTCATAGCC
PenSpv1_NA_ProtID-654934_Scaf141-OG18             TGGTTCTTGCACTGCCACATCGACTGGCATCTCACCGCAGGTTTCGCCATTGTGATGGCC
PenCONTA_NA_ProtID-612982_Scaf11-OG18             TGGTTCTTGCACTGCCACATCGACTGGCATCTCACCGCAGGTTTCGCCATCGTGATGGCC
PenCBMAI_Pnh_lac1_ProtID-VDC04696_Scaf6-OG18      TGGTTCATGCACTGCCACATTGACTGGCATTTGACTGCTGGATTCGCCGTCGTCATGGCC
TraHir_lacA_GbID-KP027478_Out                     TGGTTCCTCCACTGCCACATCGACTTCCACTTGGAGGGTGGCTTTGCGGTCGTCATGGCT
TraHir_lacB_GbID-KP027484_Out                     TGGTTCCTTCACTGCCATATCGACTTCCACTTAGATGCGGGCTTTGCGGTCGTCATGGCG
TraHir_lacC_GbID-KP027479_Out                     TGGTTCCTCCACTGCCATATTGACTTCCATCTTCAGGCGGGACTTGCGATCGTCTTTGCG
TraHir_lacD_GbID-KP027480_Out                     TGGTTCCTCCACTGCCACATCGACTGGCACCTGCAGGCTGGTCTGGCCATCGTATTTGCG
TraHir_lacE_GbID-KP027481_Out                     TGGTTCCTCCATTGCCACATCGACTTCCACCTCGAAGTGGGCTTCGCGGTGGTTATGGCT
TraHir_lacF_GbID-KP027482_Out                     TGGTTCCTCCATTGCCACATCGACTTCCACCTGGAGGCTGGCTTCGCGGTTGTCATGGCT
TraHir_lacG_GbID-KP027483_Out                     TGGTTCCTCCACTGCCATATCGATTTCCATCTCGAAGCCGGCTTCGCGATGGTGTTCAGC
                                                                                                              

PenCONTA_NA_ProtID-158007_Scaf18-OG1              GAGGCGCCGACCGATGTTGCCTCCAATGAGGAGGGTGGCACTGTGACCTCCGCTTGGGAT
PenSpv1_NA_ProtID-81172_Scaf134-OG1               GAGGCGCCGACCGATGTGGCTTCCAATGAGGAGGGTGGCTCAGTGACCTCCGCTTGGGAT
PenCBMAI_lcc1_ProtID-VDC02847.1_Scaf45-OG1        GAGGCGCCGACCGATGTGGCTTCGAACGAAGAGGGCGGCTCCGTCACCTCTGCTTGGGAG
PenCONTA_NA_ProtID-685758_Scaf2-OG2               GAGGCCCCGACCGACGTTGCTGCTAACGAGGAGGGCGGCTCCCCTACTTCGGCTTGGGAG
PenSpv1_NA_ProtID-685261_Scaf64-OG2               GAGGCCCCGACCGACGTTGCTGCTAACGAGGAGGGCGGCTCCCCTACTTCGGCTTGGGAG
PenLyc_lacB_GbID-MG550091_NA-OG2                  GAAGCCCCGACCGACGTCGCTGCTAACGAGGAGGGCGGCTCTCCTACTTCGGCTTGGGAG
PenCBMAI_lcc2_ProtID-VDB95254.1_Scaf22-OG2        GAGGCGCCTACTGATGTTGCTTCCAATGAAGAGAACGGCTCGCCCACTGCTGCTTGGGAG
PenCONTA_NA_ProtID-604824_Scaf66-OG3              ACTGCCAAGGATGACATTGACGAGACAGAGCTGAATGGGGAGCCCGCCCAGGCCTGGGAG
PenSpv1_NA_ProtID-585626_Scaf144-OG3              ACGGCCAAAGATGACATTGACGAGACTGAGCTGAATGGGGAGCCCGCCCAGGCTTGGGAG
PenCBMAI_lcc3B_ProtID-VDC05858.1_Scaf71-OG3       ACAGCTAAGGACGAGGTCCCCGAAGAAGAGCTCGACGGAGAGCCCGCCCAGGCCTGGGAG
PenCONTA_NA_ProtID-13951_Scaf1-OG4                ---------GAATCACTCAGTGAGGTCGCCTCTCACGTCCGTGTAAATTCAAACTGGGAC
PenSpv1_NA_ProtID-572185_Scaf17-OG4               ---------GAATCCCTCAGTGAGGTCGCCTCTCATGTCCGTGTAAATTCAAACTGGGAG
PenCBMAI_lac4_ProtID-VDB83149.1_Scaf10-OG4        ---------GATTCAATCACTGAGGTCGCGTCTCATGTCCGTGTGAACTCGAACTGGGAC
PenCONTA_NA_ProtID-582306_Scaf44-OG5              ---------GAATCGCTCTCCGAGGTCGCCTCTCACAACCCGCACACCTCGAGCTGGGAT
PenSpv1_NA_ProtID-628028_Scaf37-OG5               ---------GAATCGCTCTCCGAGGTCGCCTCTCACAACCCGCACACCTCGAGCTGGGAT
PenLyc_lac5_GbID-MW172826_NA-OG5                  ---------GAGTCGCTCTCCGAGGTTGCCTCTCACAACCCGCACACGTCGAGCTGGGAT
PenCBMAI_NA_ProtID-VDC06586.1_Scaf8-OG5           ---------GAGTCGCTCGCCAATGTCGCCAGCGCCAACCCGCACACCTCGAGCTGGGAT
PenCONTA_NA_ProtID-582671_Scaf47-OG6              ------------------------------------------------------------
PenSpv1_NA_ProtID-644385_Scaf412-OG6              AAGTCACCCGCTAAGCTTGCCTCAGACGTCAATGTGAAGAAATGTGCGCTGATACTCAAT
PenCONTA_NA_ProtID-614710_Scaf17-OG7              GAGTCTGTGAGCGAGGTCGCCGCCGCC---AACCCCAAC---CCGTCATCT---TGGGAC
PenSpv1_NA_ProtID-679847_Scaf4-OG7                GAGTCTGTGAGCGAGGTTGCCGCCGCC---AACCCCAATATCCCGTCGTCC---TGGGAC
PenCONTA_NA_ProtID-672875_Scaf63-OG8              ---------GAGGATGTGAACGAGATCGCTCAAGCCAACCGGGTGCCCCCATCGTGGGAG
PenSpv1_NA_ProtID-679847_Scaf85AND112-OG8         ---------GAGGATGTGAACGAGATCGCTCAAGCCAACCGGGTACCCCCATCGTGGGAG
PenLyc_lacA_GbID-MG550090_NA-OG8                  ---------GAGGATGTGAACGAGATCGCTCAAGCCAACCGGGTGCCCCCATCGTGGGAG
PenCBMAI_NA_ProtID-VDB85211.1_Scaf117-OG8         ---------GAGAACATCGACCAGGCTGCCTCCTCTAACCCTGTACCGTCTTCTTGGGAT
PenCONTA_NA_ProtID-613815_Scaf14-OG9              ---------GAAGCTTCCGAAGATGTCGAGGGCACCGTCTCCCCTCCTCCCGCGTGGGAC
PenSpv1_NA_ProtID-684578_Scaf54-OG9               ---------GAAGCTTCCGAAGATGTCGAGGGCACCGTCTCCCCTCCTCCCGCGTGGGAC
PenCONTA_NA_ProtID-665656_Scaf14-OG9              ---------GAAGCTGTAGACGATGTCCAGGACACTGTATCCCCTCCTCCCGAGTGGGAC
PenSpv1_NA_ProtID-734113_Scaf54-OG9               ---------GAAGCTGTAGACGATGTCCAGGACACTGTATCCCCTCCTCCCGAGTGGGAC
PenCBMAI_NA_ProtID-VDB98171.1_Scaf28-OG9          ---------GAGGCTTCGAGCGACGTTTCGGACACAGTCACCCCACCTCCCGAATGGGAT
PenCONTA_NA_ProtID-667684_Scaf21-OG10             ---------GAAGATACCGCTAACGTTCCGGACGAAGTCACCCCACCCCCTGAATGGGAC
PenSpv1_NA_ProtID-684307_Scaf50-OG10              ---------GAAGATACCAGTAACGTTCCGGACGAAGTCACCCCACCCTCCGAATGGGAC
PenCBMAI_lcc6_ProtID-VDB95718.1_Scaf232-OG10      ---------GAGGACAGCGCCAGCGTCGCGGACGAGGTCGTCCCATCACCAGGGTGGAAT
PenCONTA_NA_ProtID-615966_Scaf23-OG11             ---------GAGGATGCCGATGACACTTCCCAGGAAATGTCCGCGCCGGCCCAATGGGAT
PenSpv1_NA_ProtID-693375_Scaf317-OG11             ---------GAGGATGCCGATGACACTTCCCAGGAAATGTCCGCACCGGCCCAATGGGAT
PenCBMAI_lcc7_ProtID-VDB96280.1_Scaf25-OG11       ---------GAGGATGCCGATGACAATGCTCAGGCAATGTCTACGTCCGGTCAATGGGAT
PenCONTA_NA_ProtID-147302_Scaf17-OG12             ---------GAAGACGTGCAAGGTGTATCTGCAGATGAAAAACCACCCCCTGAATGGGAC
PenSpv1_NA_ProtID-342248_Scaf4-OG12               ---------GAAGACGTGCAAGGTGTATCTGCAGATGAAAAACCACCCCCTGAATGGGAC
PenCBMAI_lcc5_ProtID-VDB92393.1_Scaf2-OG12        ---------GAAGACGTACAGGATGTCTCAGCTGATGAAGCACCACCTGCTGAATGGAAT
PenCONTA_NA_ProtID-617799_Scaf35-OG13             ---------GAAGATCAGCCCGACGTTGCAAACATCGATCACCCTCCGCTCGACTGGGAG
PenSpv1_NA_ProtID-594659_Scaf466-OG13             ---------GAGGATCAGCCAGACGTCGCAAACGTCGATCACCCTCCGCTCGACTGGGAA
PenCBMAI_lcc8_ProtID-VDB95407.1_Scaf222-OG13      ---------GAGGACCAGCCCGATATCCCCAATGTAGACGACCCGCCTCTCGACTGGAAA
PenCONTA_NA_ProtID-670195_Scaf35-OG14             ---------GAAGACCAACCTGACGTATCTGCGGTTGATCATCCGCCAGCTGACTGGGAG
PenSpv1_NA_ProtID-686668_Scaf88-OG14              ---------GAAGACCAACCTGACGTATCTGCAGTTGATCATCCTCCAGCTGACTGGGAG
PenCONTA_NA_ProtID-686860_Scaf21-OG15             ---------GAGGATGTACCCGACGTTGCTGCCACGAACCAGCCACCTGCTGACTGGAAG
PenSpv1_NA_ProtID-686202_Scaf79-OG15              ---------GAGGATGTACCCGACGTTGCTGCCACGAACCAGCCACCTGCTGACTGGAAG
PenCBMAI_NA_ProtID-VDC00639.1_Scaf338-OG15        ---------GAGGACGTACCTGACGTTTCCGCGACCAACCATCCCCCTGCTGACTGGAAT
PenCONTA_NA_ProtID717194_Scaf24-OG16              ------------------------------------------------------------
PenSpv1_NA_ProtID36665_Scaf11-OG16                ---------GAAGACCAAGCTGACATCAAGGCTGTCGATAAGCCTACCAAAAACTGGGAC
PenLyc_lacC_GbID-MG550092_NA-OG16                 ---------GAAGACCAAGCTGACATCAAGGCTATCGATAAGCCTACCAAAAACTGGGGC
PenCBMAI_NA_ProtID-VDB92219.1_Scaf2-OG16          ---------GAAGACCAACCCGATATCAAGGCCGTAGATAAGCCGACTAAAGAATGGGAT
PenCONTA_NA_ProtID-579219_Scaf24-OG17             ---------GAGGATGTGCCCGACGTCGGCAACCTTGACAAGCCACCCGCCGACTGGCGT
PenSpv1_NA_ProtID-208735_Scaf222-OG17             ---------GAGGATGTGCCCGACGTCGGCAATCTCGACAAGCCGCCCGCCGATTGGCGT
PenCBMAI_NA_ProtID-VDB90317.1_Scaf174-OG17        ---------GAGGATGTTCCCGATGTCAGTAGCATCGATAATCCTCCATCCGACTGGCGC
PenSpv1_NA_ProtID-654934_Scaf141-OG18             ---------GAGGACACCCCGGACATCCCCAACGAG---GACCCGACCGACGCCTGGAAC
PenCONTA_NA_ProtID-612982_Scaf11-OG18             ---------GAGGACACCCCGGACATCCCCAACGAG---GACCCGACCGACGCCTGGAAC
PenCBMAI_Pnh_lac1_ProtID-VDC04696_Scaf6-OG18      ---------GAAGACAGCGAAGACGTTCCCAATGACGTACACCCGACCGACAACTGGAAT
TraHir_lacA_GbID-KP027478_Out                     ---------GAGGATACTCCGGACGTCAAGGCTGTCAACCCCGTCCCTCAGGCGTGGTCC
TraHir_lacB_GbID-KP027484_Out                     ---------GAGGACATACCGGACGTCAGGGCGGTAAACCCCGTCTCAAAGGCGTGGTCG
TraHir_lacC_GbID-KP027479_Out                     ---------GAAGACACTGCGGACGTCGCTTCGGCCAACCCGGTGACAACCGAATGGAGC
TraHir_lacD_GbID-KP027480_Out                     ---------GAAGATACAAAGGACACTAAATTTGTCAATCCAGTCCCCCAGGACTGGAGG
TraHir_lacE_GbID-KP027481_Out                     ---------GAGGATGTACCTCGTATAAAGCCGGCGAACCCGGTGCCGGAGGCGTGGTCT
TraHir_lacF_GbID-KP027482_Out                     ---------GAAGATATCCCCGACACCAAAGACATTAACCCGGTGCCCCAGGCATGGTCG
TraHir_lacG_GbID-KP027483_Out                     ---------GAGGACACTGACGAGGTCGTCTCCTTCAATACGCCTTCCACGGCTTGGGAG
                                                                                                              

PenCONTA_NA_ProtID-158007_Scaf18-OG1              GCGCTCTGCCCCGCATACAACGACTACATCGGCT--------------------------
PenSpv1_NA_ProtID-81172_Scaf134-OG1               GCGCTCTGCCCCGCATACAACGACTACATCGGCT--------------------------
PenCBMAI_lcc1_ProtID-VDC02847.1_Scaf45-OG1        GCGTTGTGCCCGGCTTACAACGACTACATCGGCG--------------------------
PenCONTA_NA_ProtID-685758_Scaf2-OG2               GCACTCTGCCCTGCATACAATGACTATATTGGCG--------------------------
PenSpv1_NA_ProtID-685261_Scaf64-OG2               TCACTCTGCCCTGCATACAATGACTATATTGGGG--------------------------
PenLyc_lacB_GbID-MG550091_NA-OG2                  GCGCTCTGCCCTGCATACAATGACTATATCGGCG--------------------------
PenCBMAI_lcc2_ProtID-VDB95254.1_Scaf22-OG2        GCCCTCTGCCCGGCTTACAGCAACTACGTCGGCT--------------------------
PenCONTA_NA_ProtID-604824_Scaf66-OG3              AACCTCTGCCCTGCGTACGACCACTACATGGAAC--------------------------
PenSpv1_NA_ProtID-585626_Scaf144-OG3              AATCTCTGCCCCGCGTACGACCACTACATGGAGC--------------------------
PenCBMAI_lcc3B_ProtID-VDC05858.1_Scaf71-OG3       AACCTATGCCCCGCCTACGACCACTACATGGAGC--------------------------
PenCONTA_NA_ProtID-13951_Scaf1-OG4                GCCCTGTGCCCGACGTACAACAACTTCGTTGCTG--------------------------
PenSpv1_NA_ProtID-572185_Scaf17-OG4               TCCCTGTGCCCAACATACGATAAGTTCATTGCTG--------------------------
PenCBMAI_lac4_ProtID-VDB83149.1_Scaf10-OG4        GCTCTATGCCCTACCTACAACAAGTTCATTGCTA--------------------------
PenCONTA_NA_ProtID-582306_Scaf44-OG5              GCGCTGTGCCCGGCATACAACAACTTCGTTTCTG--------------------------
PenSpv1_NA_ProtID-628028_Scaf37-OG5               GCGCTGTGCCCGGCGTACAACAACTTCGTTTCTG--------------------------
PenLyc_lac5_GbID-MW172826_NA-OG5                  GCGC--------------------------------------------------------
PenCBMAI_NA_ProtID-VDC06586.1_Scaf8-OG5           GCGCTGTGCCCTGCGTACAACAACTTCGTTGCTG--------------------------
PenCONTA_NA_ProtID-582671_Scaf47-OG6              ------------------------------------------------------------
PenSpv1_NA_ProtID-644385_Scaf412-OG6              GTTCACCTGGTCGTTCATCACACATCCGGTCCA---------------------------
PenCONTA_NA_ProtID-614710_Scaf17-OG7              GCCCTTTGCCCGACTTACAACGACTACATCGCGT--------------------------
PenSpv1_NA_ProtID-679847_Scaf4-OG7                GCCCTTTGCCCAGCGTACAACGACTACGTCGCGT--------------------------
PenCONTA_NA_ProtID-672875_Scaf63-OG8              GCCCTCTGCCCGGCATACGATAATTTCGTCGCCG--------------------------
PenSpv1_NA_ProtID-679847_Scaf85AND112-OG8         GCCCTCTGCCCGGCATATGACAAGTTCGTCGCCG--------------------------
PenLyc_lacA_GbID-MG550090_NA-OG8                  GCCCTCTGCCCGGCTTACGACAAGTTCGTCGCCG--------------------------
PenCBMAI_NA_ProtID-VDB85211.1_Scaf117-OG8         GCCCTCTGCCCTGCATACGACGAGTTCGTCGCTG--------------------------
PenCONTA_NA_ProtID-613815_Scaf14-OG9              GAGCTTTGCCCCGCTTACAACACATTCGTTCAAT--------------------------
PenSpv1_NA_ProtID-684578_Scaf54-OG9               GAGCTTTGCCCCGCTTACAACACATTCGTTCAAT--------------------------
PenCONTA_NA_ProtID-665656_Scaf14-OG9              CAGCTTTGCCCTGCTTATAGCTCGTTTGTCAAAT--------------------------
PenSpv1_NA_ProtID-734113_Scaf54-OG9               CAGCTTTGCCCTGCTTATAGCTCCTTTGTCGAAT--------------------------
PenCBMAI_NA_ProtID-VDB98171.1_Scaf28-OG9          CAGCTCTGCCCCGCTTACAACTCGTTCGTCGAAA--------------------------
PenCONTA_NA_ProtID-667684_Scaf21-OG10             CAACTTTGCCCCGCATACAACTCCTTCTTGGAAG--------------------------
PenSpv1_NA_ProtID-684307_Scaf50-OG10              CAACTTTGCCCCGCATATAACTCCTTCATTGAAA--------------------------
PenCBMAI_lcc6_ProtID-VDB95718.1_Scaf232-OG10      CAGATTTGCCCCGCATATAACACGTTCATAAAGG--------------------------
PenCONTA_NA_ProtID-615966_Scaf23-OG11             GACCTTTGTCCTGCCTACGAGTCCTTCCTTGCAAAGTCATCGTCGACTCCCGGGCACTCC
PenSpv1_NA_ProtID-693375_Scaf317-OG11             GACCTTTGTCCAGCTTACGAGTCCTTCCTTGCAAAGTCATCGTCGACTCCCGGGCACTCC
PenCBMAI_lcc7_ProtID-VDB96280.1_Scaf25-OG11       ACCCTCTGCCCGGCGTATGAAGCCTTTCTTCAGAAATCTCTAGCGTCACCCGGGATATCC
PenCONTA_NA_ProtID-147302_Scaf17-OG12             CAATTATGCCCGCTCTATGCAAACTTCACCGCAG--------------------------
PenSpv1_NA_ProtID-342248_Scaf4-OG12               CAATTATGCCCGCTCTATGCAAACTTCACCGCAG--------------------------
PenCBMAI_lcc5_ProtID-VDB92393.1_Scaf2-OG12        CAACTATGCCCTCTCTACATTAACTTCACCGCGT--------------------------
PenCONTA_NA_ProtID-617799_Scaf35-OG13             CTGCTGTGCCCGGCATGGAACCTGTACTCCATCA--------------------------
PenSpv1_NA_ProtID-594659_Scaf466-OG13             CTGCTGTGCCCGGCCTGGAACTTGTACTCCATCA--------------------------
PenCBMAI_lcc8_ProtID-VDB95407.1_Scaf222-OG13      CTGCTATGCCCCGCATGGAACCTGTACTCCGTCA--------------------------
PenCONTA_NA_ProtID-670195_Scaf35-OG14             AAGCTGTGCCCTGCGTATGAACCTTACGCTAAGC--------------------------
PenSpv1_NA_ProtID-686668_Scaf88-OG14              AAACTGTGCCCCGCATATGAGCCTTATGCCGAGC--------------------------
PenCONTA_NA_ProtID-686860_Scaf21-OG15             GCCCTATGCCCTGCCTACAACACGTACACTGCTG--------------------------
PenSpv1_NA_ProtID-686202_Scaf79-OG15              GCCCTATGCCCCGCCTACAACACGTACACTGCTG--------------------------
PenCBMAI_NA_ProtID-VDC00639.1_Scaf338-OG15        GCGCTTTGCCCTGCTTACAACCAGTACACTTCTG--------------------------
PenCONTA_NA_ProtID717194_Scaf24-OG16              ------------------------------------------------------------
PenSpv1_NA_ProtID36665_Scaf11-OG16                CTGCTTTGCCCCGCATACAACATCTACGCTAAGC--------------------------
PenLyc_lacC_GbID-MG550092_NA-OG16                 CTGCTTTGCCCTGCATACAACATCTACGCTAAGT--------------------------
PenCBMAI_NA_ProtID-VDB92219.1_Scaf2-OG16          ACACTCTGCCCCGCCTACAATTTCTACGCTCAAA--------------------------
PenCONTA_NA_ProtID-579219_Scaf24-OG17             GCTCTCTGCCCAGCTTACGACCAGTATGCGAACG--------------------------
PenSpv1_NA_ProtID-208735_Scaf222-OG17             GCTCTCTGCCCGGCTTACGACCAGTATGCGAACG--------------------------
PenCBMAI_NA_ProtID-VDB90317.1_Scaf174-OG17        GCGCTGTGCCCGGCCTACGACCAGTACGCGAACG--------------------------
PenSpv1_NA_ProtID-654934_Scaf141-OG18             GCTCTTTGCCCTGCCTGGAACACGTACTCGGCGT--------------------------
PenCONTA_NA_ProtID-612982_Scaf11-OG18             GCTCTTTGCCCTGCCTGGAACACGTACTCGGCGT--------------------------
PenCBMAI_Pnh_lac1_ProtID-VDC04696_Scaf6-OG18      GCTCTTTGCCCGGCATGGAACACGTACTCGTCCA--------------------------
TraHir_lacA_GbID-KP027478_Out                     GACCTGTGCCCGACCTACGACGCGCTCGACCCCAA-------------------------
TraHir_lacB_GbID-KP027484_Out                     GACCTGTGTCCGATATACGATAAGCTTGGGTCGGA-------------------------
TraHir_lacC_GbID-KP027479_Out                     GACTTGTGCCCTACCTATGACGCCCTGGGCGACTC-------------------------
TraHir_lacD_GbID-KP027480_Out                     GACCTGTGCCCTGCGTACGATAAGGCCATGAACAT-------------------------
TraHir_lacE_GbID-KP027481_Out                     GAGCTGTGTCCTACGTATGATAAGCTGGCTCCAGG-------------------------
TraHir_lacF_GbID-KP027482_Out                     GACCTTTGCCCGATCTACGACGCTCTCGACGAGAG-------------------------
TraHir_lacG_GbID-KP027483_Out                     AACCTGTGTACAACCTACGACGCACTGGACTCCTC-------------------------
                                                                                                              

PenCONTA_NA_ProtID-158007_Scaf18-OG1              ------------------------------------------------------------
PenSpv1_NA_ProtID-81172_Scaf134-OG1               ------------------------------------------------------------
PenCBMAI_lcc1_ProtID-VDC02847.1_Scaf45-OG1        ------------------------------------------------------------
PenCONTA_NA_ProtID-685758_Scaf2-OG2               ------------------------------------------------------------
PenSpv1_NA_ProtID-685261_Scaf64-OG2               ------------------------------------------------------------
PenLyc_lacB_GbID-MG550091_NA-OG2                  ------------------------------------------------------------
PenCBMAI_lcc2_ProtID-VDB95254.1_Scaf22-OG2        ------------------------------------------------------------
PenCONTA_NA_ProtID-604824_Scaf66-OG3              ------------------------------------------------------------
PenSpv1_NA_ProtID-585626_Scaf144-OG3              ------------------------------------------------------------
PenCBMAI_lcc3B_ProtID-VDC05858.1_Scaf71-OG3       ------------------------------------------------------------
PenCONTA_NA_ProtID-13951_Scaf1-OG4                ------------------------------------------------------------
PenSpv1_NA_ProtID-572185_Scaf17-OG4               ------------------------------------------------------------
PenCBMAI_lac4_ProtID-VDB83149.1_Scaf10-OG4        ------------------------------------------------------------
PenCONTA_NA_ProtID-582306_Scaf44-OG5              ------------------------------------------------------------
PenSpv1_NA_ProtID-628028_Scaf37-OG5               ------------------------------------------------------------
PenLyc_lac5_GbID-MW172826_NA-OG5                  ------------------------------------------------------------
PenCBMAI_NA_ProtID-VDC06586.1_Scaf8-OG5           ------------------------------------------------------------
PenCONTA_NA_ProtID-582671_Scaf47-OG6              ------------------------------------------------------------
PenSpv1_NA_ProtID-644385_Scaf412-OG6              ------------------------------------------------------------
PenCONTA_NA_ProtID-614710_Scaf17-OG7              ------------------------------------------------------------
PenSpv1_NA_ProtID-679847_Scaf4-OG7                ------------------------------------------------------------
PenCONTA_NA_ProtID-672875_Scaf63-OG8              ------------------------------------------------------------
PenSpv1_NA_ProtID-679847_Scaf85AND112-OG8         ------------------------------------------------------------
PenLyc_lacA_GbID-MG550090_NA-OG8                  ------------------------------------------------------------
PenCBMAI_NA_ProtID-VDB85211.1_Scaf117-OG8         ------------------------------------------------------------
PenCONTA_NA_ProtID-613815_Scaf14-OG9              ------------------------------------------------------------
PenSpv1_NA_ProtID-684578_Scaf54-OG9               ------------------------------------------------------------
PenCONTA_NA_ProtID-665656_Scaf14-OG9              ------------------------------------------------------------
PenSpv1_NA_ProtID-734113_Scaf54-OG9               ------------------------------------------------------------
PenCBMAI_NA_ProtID-VDB98171.1_Scaf28-OG9          ------------------------------------------------------------
PenCONTA_NA_ProtID-667684_Scaf21-OG10             ------------------------------------------------------------
PenSpv1_NA_ProtID-684307_Scaf50-OG10              ------------------------------------------------------------
PenCBMAI_lcc6_ProtID-VDB95718.1_Scaf232-OG10      ------------------------------------------------------------
PenCONTA_NA_ProtID-615966_Scaf23-OG11             GGCCATCATCATACACATGGCCATGGTCACTCGTGGGACTCTGGGCATACCTTCAACTTT
PenSpv1_NA_ProtID-693375_Scaf317-OG11             GGCCATCATCATACGCATGGTCATGGTCACTCGTGGGACTCTGGGCACACCTTCAACTTT
PenCBMAI_lcc7_ProtID-VDB96280.1_Scaf25-OG11       ---TCTCATCATAGCCACGGTCATGGTCACGCATGGGGCTCTGGCCACGCTGTGAGCTTC
PenCONTA_NA_ProtID-147302_Scaf17-OG12             ------------------------------------------------------------
PenSpv1_NA_ProtID-342248_Scaf4-OG12               ------------------------------------------------------------
PenCBMAI_lcc5_ProtID-VDB92393.1_Scaf2-OG12        ------------------------------------------------------------
PenCONTA_NA_ProtID-617799_Scaf35-OG13             ------------------------------------------------------------
PenSpv1_NA_ProtID-594659_Scaf466-OG13             ------------------------------------------------------------
PenCBMAI_lcc8_ProtID-VDB95407.1_Scaf222-OG13      ------------------------------------------------------------
PenCONTA_NA_ProtID-670195_Scaf35-OG14             ------------------------------------------------------------
PenSpv1_NA_ProtID-686668_Scaf88-OG14              ------------------------------------------------------------
PenCONTA_NA_ProtID-686860_Scaf21-OG15             ------------------------------------------------------------
PenSpv1_NA_ProtID-686202_Scaf79-OG15              ------------------------------------------------------------
PenCBMAI_NA_ProtID-VDC00639.1_Scaf338-OG15        ------------------------------------------------------------
PenCONTA_NA_ProtID717194_Scaf24-OG16              ------------------------------------------------------------
PenSpv1_NA_ProtID36665_Scaf11-OG16                ------------------------------------------------------------
PenLyc_lacC_GbID-MG550092_NA-OG16                 ------------------------------------------------------------
PenCBMAI_NA_ProtID-VDB92219.1_Scaf2-OG16          ------------------------------------------------------------
PenCONTA_NA_ProtID-579219_Scaf24-OG17             ------------------------------------------------------------
PenSpv1_NA_ProtID-208735_Scaf222-OG17             ------------------------------------------------------------
PenCBMAI_NA_ProtID-VDB90317.1_Scaf174-OG17        ------------------------------------------------------------
PenSpv1_NA_ProtID-654934_Scaf141-OG18             ------------------------------------------------------------
PenCONTA_NA_ProtID-612982_Scaf11-OG18             ------------------------------------------------------------
PenCBMAI_Pnh_lac1_ProtID-VDC04696_Scaf6-OG18      ------------------------------------------------------------
TraHir_lacA_GbID-KP027478_Out                     ------------------------------------------------------------
TraHir_lacB_GbID-KP027484_Out                     ------------------------------------------------------------
TraHir_lacC_GbID-KP027479_Out                     ------------------------------------------------------------
TraHir_lacD_GbID-KP027480_Out                     ------------------------------------------------------------
TraHir_lacE_GbID-KP027481_Out                     ------------------------------------------------------------
TraHir_lacF_GbID-KP027482_Out                     ------------------------------------------------------------
TraHir_lacG_GbID-KP027483_Out                     ------------------------------------------------------------
                                                                                                              

PenCONTA_NA_ProtID-158007_Scaf18-OG1              --------------CA--------------------------------------------
PenSpv1_NA_ProtID-81172_Scaf134-OG1               --------------CG--------------------------------------------
PenCBMAI_lcc1_ProtID-VDC02847.1_Scaf45-OG1        --------------CA--------------------------------------------
PenCONTA_NA_ProtID-685758_Scaf2-OG2               --------------CG--------------------------------------------
PenSpv1_NA_ProtID-685261_Scaf64-OG2               --------------CG--------------------------------------------
PenLyc_lacB_GbID-MG550091_NA-OG2                  --------------CG--------------------------------------------
PenCBMAI_lcc2_ProtID-VDB95254.1_Scaf22-OG2        --------------CG--------------------------------------------
PenCONTA_NA_ProtID-604824_Scaf66-OG3              --------------TCATG------CAG------------------------------CA
PenSpv1_NA_ProtID-585626_Scaf144-OG3              --------------TCATG------CAG------------------------------CA
PenCBMAI_lcc3B_ProtID-VDC05858.1_Scaf71-OG3       --------------TCATG------GCC------------------------------AC
PenCONTA_NA_ProtID-13951_Scaf1-OG4                --------------CTCAC------GCT--------------------------------
PenSpv1_NA_ProtID-572185_Scaf17-OG4               --------------CCCAC------TCC------------------------------AG
PenCBMAI_lac4_ProtID-VDB83149.1_Scaf10-OG4        --------------CGCAT------GCC------------------------------AA
PenCONTA_NA_ProtID-582306_Scaf44-OG5              --------------CCAAC------CCC------------------------------AA
PenSpv1_NA_ProtID-628028_Scaf37-OG5               --------------CCAAT------CCC------------------------------AA
PenLyc_lac5_GbID-MW172826_NA-OG5                  ------------------------------------------------------------
PenCBMAI_NA_ProtID-VDC06586.1_Scaf8-OG5           --------------CGGAC------CCT------------------------------AA
PenCONTA_NA_ProtID-582671_Scaf47-OG6              ------------------------------------------------------------
PenSpv1_NA_ProtID-644385_Scaf412-OG6              ------------------------------------------------------------
PenCONTA_NA_ProtID-614710_Scaf17-OG7              --------------CCCACCCAAACTCCCTC-----------------------------
PenSpv1_NA_ProtID-679847_Scaf4-OG7                --------------CTCACCCGAATTCCCTT-----------------------------
PenCONTA_NA_ProtID-672875_Scaf63-OG8              --------------AGAAT------CCC------------------------------AA
PenSpv1_NA_ProtID-679847_Scaf85AND112-OG8         --------------AGAAC------CCC------------------------------AA
PenLyc_lacA_GbID-MG550090_NA-OG8                  --------------AGAAT------CCC------------------------------AA
PenCBMAI_NA_ProtID-VDB85211.1_Scaf117-OG8         --------------AGCAC------CCC------------------------------AA
PenCONTA_NA_ProtID-613815_Scaf14-OG9              --------------CAACGGGCAAA-----------------------------------
PenSpv1_NA_ProtID-684578_Scaf54-OG9               --------------CAACGGGCAAA-----------------------------------
PenCONTA_NA_ProtID-665656_Scaf14-OG9              --------------CTACAGGAGAA-----------------------------------
PenSpv1_NA_ProtID-734113_Scaf54-OG9               --------------CTACAGGAGAA-----------------------------------
PenCBMAI_NA_ProtID-VDB98171.1_Scaf28-OG9          --------------ACACGGGTCAT-----------------------------------
PenCONTA_NA_ProtID-667684_Scaf21-OG10             --------------GAGAG---------------------------------------AA
PenSpv1_NA_ProtID-684307_Scaf50-OG10              --------------GAACA---------------------------------------AA
PenCBMAI_lcc6_ProtID-VDB95718.1_Scaf232-OG10      --------------AGGGA---------------------------------------AA
PenCONTA_NA_ProtID-615966_Scaf23-OG11             GAACATTCGTCCAGCAACGAGCATTCGTCTAACTCCCACACAAGCTCTTGTACGGGCAAG
PenSpv1_NA_ProtID-693375_Scaf317-OG11             GGACATTCGTCCAGCCACGGGCATTCGTCTAACTCCCACACAAGCTCTTGTACAGGCAAG
PenCBMAI_lcc7_ProtID-VDB96280.1_Scaf25-OG11       GGGCATTCATCGCATTCCGGGCACTCTTCTAGCTCTCACAAGAGTTCCTGCACGGGCAAG
PenCONTA_NA_ProtID-147302_Scaf17-OG12             --------------CTAGTATC---CCC--------------------------------
PenSpv1_NA_ProtID-342248_Scaf4-OG12               --------------CTAGTATC---CCC--------------------------------
PenCBMAI_lcc5_ProtID-VDB92393.1_Scaf2-OG12        --------------CTCAAGAGTTCTCA------------------------------GA
PenCONTA_NA_ProtID-617799_Scaf35-OG13             --------------TCAACAACCTCGAGACTGGGTTGGAGTCTTTGAAGCCCACTGAGAC
PenSpv1_NA_ProtID-594659_Scaf466-OG13             --------------TCAACAACCTTGAGACTGGGTTGGAGTCTTTGAAGCCCACTGAGAC
PenCBMAI_lcc8_ProtID-VDB95407.1_Scaf222-OG13      --------------TCAACAACCTTGTGACGGGCATCGAGTCCCTCGTACCGACCGAAGC
PenCONTA_NA_ProtID-670195_Scaf35-OG14             --------------AGAACAACTACGTGACCGGCATGGCGTCTCTCATCCCCACTGAGGT
PenSpv1_NA_ProtID-686668_Scaf88-OG14              --------------AGAACAACTACGTGACCGGCATGGCGTCTCTCATCCCCACTGAGGT
PenCONTA_NA_ProtID-686860_Scaf21-OG15             --------------CAAATCAGATCCCCGCGTCCGGCCCCGCTGCGCTTGTACCCGCCGA
PenSpv1_NA_ProtID-686202_Scaf79-OG15              --------------CAAATCAGATCCCCGCGTCCGGCCCCGCTGCGCTTGTACCCGCCGA
PenCBMAI_NA_ProtID-VDC00639.1_Scaf338-OG15        --------------CCAATCAGATCCCCGCGTCCGGCCCGGCTGCGCTCGTACCGGCTGA
PenCONTA_NA_ProtID717194_Scaf24-OG16              ------------------------------------------------------------
PenSpv1_NA_ProtID36665_Scaf11-OG16                --------------TGAACAACCTTACTGTTTCT--------------------------
PenLyc_lacC_GbID-MG550092_NA-OG16                 --------------TGAACAACCTTACTGCTTCT--------------------------
PenCBMAI_NA_ProtID-VDB92219.1_Scaf2-OG16          --------------CTCACAATCTTACCACAGCTTCTGGT--------------------
PenCONTA_NA_ProtID-579219_Scaf24-OG17             --------------CGACCGGGATC---------------------------------AA
PenSpv1_NA_ProtID-208735_Scaf222-OG17             --------------CGACCGGGATT---------------------------------AG
PenCBMAI_NA_ProtID-VDB90317.1_Scaf174-OG17        --------------CCACCGGTATTCAG------------------------------AA
PenSpv1_NA_ProtID-654934_Scaf141-OG18             --------------CGACGGGAATC-----------------------------------
PenCONTA_NA_ProtID-612982_Scaf11-OG18             --------------CGACGGGAATC-----------------------------------
PenCBMAI_Pnh_lac1_ProtID-VDC04696_Scaf6-OG18      --------------CGACCGGTATC-----------------------------------
TraHir_lacA_GbID-KP027478_Out                     ------------------------------------------------------------
TraHir_lacB_GbID-KP027484_Out                     ------------------------------------------------------------
TraHir_lacC_GbID-KP027479_Out                     ------------------------------------------------------------
TraHir_lacD_GbID-KP027480_Out                     ------------------------------------------------------------
TraHir_lacE_GbID-KP027481_Out                     ------------------------------------------------------------
TraHir_lacF_GbID-KP027482_Out                     ------------------------------------------------------------
TraHir_lacG_GbID-KP027483_Out                     ------------------------------------------------------------
                                                                                                              

PenCONTA_NA_ProtID-158007_Scaf18-OG1              ------------------------------------------------------------
PenSpv1_NA_ProtID-81172_Scaf134-OG1               ------------------------------------------------------------
PenCBMAI_lcc1_ProtID-VDC02847.1_Scaf45-OG1        ------------------------------------------------------------
PenCONTA_NA_ProtID-685758_Scaf2-OG2               ------------------------------------------------------------
PenSpv1_NA_ProtID-685261_Scaf64-OG2               ------------------------------------------------------------
PenLyc_lacB_GbID-MG550091_NA-OG2                  ------------------------------------------------------------
PenCBMAI_lcc2_ProtID-VDB95254.1_Scaf22-OG2        ------------------------------------------------------------
PenCONTA_NA_ProtID-604824_Scaf66-OG3              C------------------------------------ACTC-------------------
PenSpv1_NA_ProtID-585626_Scaf144-OG3              C------------------------------------ACTC-------------------
PenCBMAI_lcc3B_ProtID-VDC05858.1_Scaf71-OG3       G------------------------------------ACTC-------------------
PenCONTA_NA_ProtID-13951_Scaf1-OG4                -------------------------------------TCTC-------------------
PenSpv1_NA_ProtID-572185_Scaf17-OG4               C------------------------------------TCCC-------------------
PenCBMAI_lac4_ProtID-VDB83149.1_Scaf10-OG4        C------------------------------------TCTC-------------------
PenCONTA_NA_ProtID-582306_Scaf44-OG5              C------------------------------------TCTC-------------------
PenSpv1_NA_ProtID-628028_Scaf37-OG5               C------------------------------------TCTC-------------------
PenLyc_lac5_GbID-MW172826_NA-OG5                  ------------------------------------------------------------
PenCBMAI_NA_ProtID-VDC06586.1_Scaf8-OG5           C------------------------------------TCCC-------------------
PenCONTA_NA_ProtID-582671_Scaf47-OG6              ------------------------------------------------------------
PenSpv1_NA_ProtID-644385_Scaf412-OG6              ------------------------------------------------------------
PenCONTA_NA_ProtID-614710_Scaf17-OG7              ------------------------------------------------------------
PenSpv1_NA_ProtID-679847_Scaf4-OG7                ------------------------------------------------------------
PenCONTA_NA_ProtID-672875_Scaf63-OG8              C------------------------------------GCCT-------------------
PenSpv1_NA_ProtID-679847_Scaf85AND112-OG8         C------------------------------------GCCT-------------------
PenLyc_lacA_GbID-MG550090_NA-OG8                  C------------------------------------GCCT-------------------
PenCBMAI_NA_ProtID-VDB85211.1_Scaf117-OG8         T------------------------------------GCTT-------------------
PenCONTA_NA_ProtID-613815_Scaf14-OG9              -GGAGTCCCTCCCACAGAGTCTCGCGTCAAGGGTCTTGGGC-------------------
PenSpv1_NA_ProtID-684578_Scaf54-OG9               -GGAGTCCCTCCCACAGAGTCTCGCGTCAAGGGTCTTGGGC-------------------
PenCONTA_NA_ProtID-665656_Scaf14-OG9              -GCGGTGGCTTCCACA--------------------------------------------
PenSpv1_NA_ProtID-734113_Scaf54-OG9               -GCGGTGGCTTCCACA--------------------------------------------
PenCBMAI_NA_ProtID-VDB98171.1_Scaf28-OG9          -GGAGTACCTCCGACCGAGTCCCGCATCAAGGGCCTCGGAC-------------------
PenCONTA_NA_ProtID-667684_Scaf21-OG10             G-----------------------------------------------------------
PenSpv1_NA_ProtID-684307_Scaf50-OG10              G-----------------------------------------------------------
PenCBMAI_lcc6_ProtID-VDB95718.1_Scaf232-OG10      G-----------------------------------------------------------
PenCONTA_NA_ProtID-615966_Scaf23-OG11             GCTTGTCGTCGCCATGCTCAGCAACGCAGGCACCTCTCCGAGTCTCACTCCTCACGCTTC
PenSpv1_NA_ProtID-693375_Scaf317-OG11             GCTTGCCGTCGCCATGCTCAGCAACGCAGGCACCTCTCCGAGTCTCACTCTTCACGCTTC
PenCBMAI_lcc7_ProtID-VDB96280.1_Scaf25-OG11       GCCTGCCGCCGCCATGCCCAGCAACGCAGGCTACTCTCCGAGTCTCACTCTTCGCGCTTC
PenCONTA_NA_ProtID-147302_Scaf17-OG12             ----------------------------------------C-------------------
PenSpv1_NA_ProtID-342248_Scaf4-OG12               ----------------------------------------C-------------------
PenCBMAI_lcc5_ProtID-VDB92393.1_Scaf2-OG12        G---------------------------------------T-------------------
PenCONTA_NA_ProtID-617799_Scaf35-OG13             GACAAAC------CCGGTCAACTTATCGAGTTTGTCTCTGCCTGATATCGAGAAG-----
PenSpv1_NA_ProtID-594659_Scaf466-OG13             GACGAAC------CCGGTCAACGTATCGAGTTTGTCCCTGCCTGATATCGAGAAG-----
PenCBMAI_lcc8_ProtID-VDB95407.1_Scaf222-OG13      CACGAGCGATACGCCGCCCGACCTCTCGAACTTGACGTTACCCGACCTTGGTCAAGAC--
PenCONTA_NA_ProtID-670195_Scaf35-OG14             CAACAGC------ACCACCAATGGTACCGACACGGTCCACTTGATCACGCGTATGACGAA
PenSpv1_NA_ProtID-686668_Scaf88-OG14              CAACAGC------ACCACCAATGGCACCGACACGTCCACT--------------------
PenCONTA_NA_ProtID-686860_Scaf21-OG15             GATCCCCAACCCCAAGCCAATCACTAACTCGTCGCTCCCGT-------------------
PenSpv1_NA_ProtID-686202_Scaf79-OG15              GATCCCCAACCCCAAGCCAATCACTAACTCGTCGCTCCCGT-------------------
PenCBMAI_NA_ProtID-VDC00639.1_Scaf338-OG15        GATCCCGAACCCCAAGCCGATCACTAACTCGTCCATCCCTT-------------------
PenCONTA_NA_ProtID717194_Scaf24-OG16              ------------------------------------------------------------
PenSpv1_NA_ProtID36665_Scaf11-OG16                ------------------------------------------------------------
PenLyc_lacC_GbID-MG550092_NA-OG16                 ------------------------------------------------------------
PenCBMAI_NA_ProtID-VDB92219.1_Scaf2-OG16          ------------------------------------------------------------
PenCONTA_NA_ProtID-579219_Scaf24-OG17             CCCC--------------------------------------------------------
PenSpv1_NA_ProtID-208735_Scaf222-OG17             CCCC--------------------------------------------------------
PenCBMAI_NA_ProtID-VDB90317.1_Scaf174-OG17        CGGG---------------ATCAACGCGGTTCCGCACGTTG-------------------
PenSpv1_NA_ProtID-654934_Scaf141-OG18             ----------ACTCAAGGTGGACTCAAGCCGATCAAGGCGA-------------------
PenCONTA_NA_ProtID-612982_Scaf11-OG18             ----------ACTCAAGGTGGACTCAAGCCGATCAAGGCGA-------------------
PenCBMAI_Pnh_lac1_ProtID-VDC04696_Scaf6-OG18      ----------ACCCAGGGTGGTCTCAAGCCGATCAAGGCGA-------------------
TraHir_lacA_GbID-KP027478_Out                     ------------------------------------------------------------
TraHir_lacB_GbID-KP027484_Out                     ------------------------------------------------------------
TraHir_lacC_GbID-KP027479_Out                     ------------------------------------------------------------
TraHir_lacD_GbID-KP027480_Out                     ------------------------------------------------------------
TraHir_lacE_GbID-KP027481_Out                     ------------------------------------------------------------
TraHir_lacF_GbID-KP027482_Out                     ------------------------------------------------------------
TraHir_lacG_GbID-KP027483_Out                     ------------------------------------------------------------
                                                                                                              

PenCONTA_NA_ProtID-158007_Scaf18-OG1              ---------------------TAA
PenSpv1_NA_ProtID-81172_Scaf134-OG1               ---------------------TAA
PenCBMAI_lcc1_ProtID-VDC02847.1_Scaf45-OG1        ---------------------TAG
PenCONTA_NA_ProtID-685758_Scaf2-OG2               ---------------------TAG
PenSpv1_NA_ProtID-685261_Scaf64-OG2               ---------------------TAG
PenLyc_lacB_GbID-MG550091_NA-OG2                  ---------------------TAG
PenCBMAI_lcc2_ProtID-VDB95254.1_Scaf22-OG2        ---------------------TAG
PenCONTA_NA_ProtID-604824_Scaf66-OG3              ----CG---------------TAA
PenSpv1_NA_ProtID-585626_Scaf144-OG3              ----CG---------------TAA
PenCBMAI_lcc3B_ProtID-VDC05858.1_Scaf71-OG3       ----CG---------------TAA
PenCONTA_NA_ProtID-13951_Scaf1-OG4                ----TT---------------TAG
PenSpv1_NA_ProtID-572185_Scaf17-OG4               ----TA---------------TAA
PenCBMAI_lac4_ProtID-VDB83149.1_Scaf10-OG4        ----TA---------------TAG
PenCONTA_NA_ProtID-582306_Scaf44-OG5              ----TT---------------TAG
PenSpv1_NA_ProtID-628028_Scaf37-OG5               ----TT---------------TAA
PenLyc_lac5_GbID-MW172826_NA-OG5                  ------------------------
PenCBMAI_NA_ProtID-VDC06586.1_Scaf8-OG5           ----TT---------------TGA
PenCONTA_NA_ProtID-582671_Scaf47-OG6              ------------------------
PenSpv1_NA_ProtID-644385_Scaf412-OG6              ---------------------TAG
PenCONTA_NA_ProtID-614710_Scaf17-OG7              ---------------------TGA
PenSpv1_NA_ProtID-679847_Scaf4-OG7                ---------------------TGA
PenCONTA_NA_ProtID-672875_Scaf63-OG8              ----TC---------------TAG
PenSpv1_NA_ProtID-679847_Scaf85AND112-OG8         ----TC---------------TAG
PenLyc_lacA_GbID-MG550090_NA-OG8                  ----TC---------------TAG
PenCBMAI_NA_ProtID-VDB85211.1_Scaf117-OG8         ----AC---------------TAA
PenCONTA_NA_ProtID-613815_Scaf14-OG9              ----AG---------------TAA
PenSpv1_NA_ProtID-684578_Scaf54-OG9               ----AG---------------TAA
PenCONTA_NA_ProtID-665656_Scaf14-OG9              ---------------------TGA
PenSpv1_NA_ProtID-734113_Scaf54-OG9               ---------------------TGA
PenCBMAI_NA_ProtID-VDB98171.1_Scaf28-OG9          ----AG---------------TGA
PenCONTA_NA_ProtID-667684_Scaf21-OG10             ---------------------TGA
PenSpv1_NA_ProtID-684307_Scaf50-OG10              ---------------------TGA
PenCBMAI_lcc6_ProtID-VDB95718.1_Scaf232-OG10      ---------------------TGA
PenCONTA_NA_ProtID-615966_Scaf23-OG11             ATCTCGGGTTCTCTC------TAG
PenSpv1_NA_ProtID-693375_Scaf317-OG11             ATCTCGGGTACTCTC------TAG
PenCBMAI_lcc7_ProtID-VDB96280.1_Scaf25-OG11       ATCTCGGGTTCTCTGTCATCCTAA
PenCONTA_NA_ProtID-147302_Scaf17-OG12             ----TC---------------TGA
PenSpv1_NA_ProtID-342248_Scaf4-OG12               ----TC---------------TAA
PenCBMAI_lcc5_ProtID-VDB92393.1_Scaf2-OG12        ----CT---------------TGA
PenCONTA_NA_ProtID-617799_Scaf35-OG13             ---------------------TAG
PenSpv1_NA_ProtID-594659_Scaf466-OG13             ---------------------TAG
PenCBMAI_lcc8_ProtID-VDB95407.1_Scaf222-OG13      ---------------------TAG
PenCONTA_NA_ProtID-670195_Scaf35-OG14             CCAA-----------------TAG
PenSpv1_NA_ProtID-686668_Scaf88-OG14              ---------------------TGA
PenCONTA_NA_ProtID-686860_Scaf21-OG15             ----CC---------------TGA
PenSpv1_NA_ProtID-686202_Scaf79-OG15              ----CC---------------TGA
PenCBMAI_NA_ProtID-VDC00639.1_Scaf338-OG15        ----CT---------------TGA
PenCONTA_NA_ProtID717194_Scaf24-OG16              ------------------------
PenSpv1_NA_ProtID36665_Scaf11-OG16                ---------------------TGA
PenLyc_lacC_GbID-MG550092_NA-OG16                 ---------------------TGA
PenCBMAI_NA_ProtID-VDB92219.1_Scaf2-OG16          ---------------------TGA
PenCONTA_NA_ProtID-579219_Scaf24-OG17             ---------------------TAG
PenSpv1_NA_ProtID-208735_Scaf222-OG17             ---------------------TAG
PenCBMAI_NA_ProtID-VDB90317.1_Scaf174-OG17        ----TT---------------TGA
PenSpv1_NA_ProtID-654934_Scaf141-OG18             ----CC---------------TAG
PenCONTA_NA_ProtID-612982_Scaf11-OG18             ----CC---------------TAG
PenCBMAI_Pnh_lac1_ProtID-VDC04696_Scaf6-OG18      ----CT---------------TGA
TraHir_lacA_GbID-KP027478_Out                     --------------CGACCAGTAA
TraHir_lacB_GbID-KP027484_Out                     --------------CGACTTGTGA
TraHir_lacC_GbID-KP027479_Out                     --------------GGATCACTAA
TraHir_lacD_GbID-KP027480_Out                     --------------TACCGTATAA
TraHir_lacE_GbID-KP027481_Out                     --------------GGACCTGTAA
TraHir_lacF_GbID-KP027482_Out                     --------------CGACCAGTGA
TraHir_lacG_GbID-KP027483_Out                     --------------CGATCTCTAG
                                                                          
