# Supplementary material for: Purification and Characterization of Two Novel Laccases from Peniophora lycii
Source: J Fungi (Basel). 2020 Dec 6;6(4):340. doi: 10.3390/jof6040340 (PMC7762197; doi:10.3390/jof6040340)
Supplement: Supplementary file 1 [file jof-06-00340-s001.zip › FileS2-Trimmed_Alignment.aln]

CLUSTAL multiple sequence alignment


PenCONTA_NA_ProtID-158007_Scaf18-OG1              ATGTCTCTCTCTTGCCGCTCCCTC---------TCTCATCTTGTT---ATTTTCGGCGCG
PenSpv1_NA_ProtID-81172_Scaf134-OG1               ATGTCTCTCTCTTCCCGCTCCCTC---------TCTCATCTTGTT---ATTTTCGGCGCG
PenCBMAI_lcc1_ProtID-VDC02847.1_Scaf45-OG1        ATGTCATCTCCCTCCCGTTCGTTG---------GCCTACCTTGCG---CTCTTTGGCGTC
PenCONTA_NA_ProtID-685758_Scaf2-OG2               ATGCTTCTACCCGCCCACTCCCTA---------GCGTATCTTGTC---CTTCTCGGCATG
PenSpv1_NA_ProtID-685261_Scaf64-OG2               ATGCTTCTACCCGCCCACTCCCTA---------CCGTATCTTGTT---TTTCTCGGCACA
PenLyc_lacB_GbID-MG550091_NA-OG2                  ATGTTTCTACCTACCCACTCCCTA---------CCGTATCTTGCC---CTCCTCGGTGTA
PenCBMAI_lcc2_ProtID-VDB95254.1_Scaf22-OG2        ATGCTTCTTCTCAATCATTACCTT---------TCTTCGCTCGTA---CTTCTCGGCACA
PenCONTA_NA_ProtID-604824_Scaf66-OG3              ATG---CGCGTTTCTCCTCTTTTC---------TCTCTGGTTCCT---TTATTGGCTTCA
PenSpv1_NA_ProtID-585626_Scaf144-OG3              ATG---CGCGCTTCTCCTCTTTTC---------TCTCTGGTTCCT---TTATTGGCTTCG
PenCBMAI_lcc3B_ProtID-VDC05858.1_Scaf71-OG3       ATG---CGCGTTTCTGCTCTTCTT---------TCTCTGATTCCT---TTCCTGGTTTCC
PenCONTA_NA_ProtID-13951_Scaf1-OG4                ATG---CGTTCTTCTCTATCTCTA---------TCTCTCCTCGCC---TCCTTGGGTCCA
PenSpv1_NA_ProtID-572185_Scaf17-OG4               ATG---CGTTCTTCTCTATCTCTA---------TCTCTCCTCGCC---TCCTTGGGTCCA
PenCBMAI_lac4_ProtID-VDB83149.1_Scaf10-OG4        ATG---CGCTCTCTTGCATCGCTC---------GCCGTCATCGCT---GCTCTAGGCTAT
PenCONTA_NA_ProtID-582306_Scaf44-OG5              ATGCGTCTCTCTTTCACTTTACCT---------TTCCTCGCCTCT------ATAGGCTTA
PenSpv1_NA_ProtID-628028_Scaf37-OG5               ATGCGTCTCTCTTTCACGTTACCT---------TTCCTCGTTTCT------ATAGGCTTA
PenLyc_lac5_GbID-MW172826_NA-OG5                  ------------------------------------------------------------
PenCBMAI_NA_ProtID-VDC06586.1_Scaf8-OG5           ATGCGTATTTCCTTCACCCTTCCT---------TTTCTCATCTCT---------GGACTG
PenCONTA_NA_ProtID-582671_Scaf47-OG6              ATGCGTGCCACCTACTCTCTG------------------TTGCTTGTCTCTTCAGGGCTC
PenSpv1_NA_ProtID-644385_Scaf412-OG6              ATGCGTGCCACCTACTCTCTG------------------TTGCTTGTCTCTTCAGGGCTC
PenCONTA_NA_ProtID-614710_Scaf17-OG7              ATGCGCTTGTCTTTCTTGTCGAGT---------------TTACTAGCTTCCCTTGGCACA
PenSpv1_NA_ProtID-679847_Scaf4-OG7                ATGCGCTTGTCTTTCTCGTCGAGT---------------TTACTAGCTTCCCTTGGCACG
PenCONTA_NA_ProtID-672875_Scaf63-OG8              ATG---CTTTCTCCCTTTCCTCTC---------GCCTCTATTGCT---TTGCTTGGCACT
PenSpv1_NA_ProtID-679847_Scaf85AND112-OG8         ATG---CTTTCTTCCTTTCCTCTC---------GCCTCCATTGCT---TTCCTTGGCACT
PenLyc_lacA_GbID-MG550090_NA-OG8                  ATG---CTTTCTTCCTTTCCTCTC---------GCCTCTATTGCT---TTCCTTGGCACT
PenCBMAI_NA_ProtID-VDB85211.1_Scaf117-OG8         ATG---CTTTCTTCTTTCTCTATT---------CCTTCCCTTCTT---CTTTTGGGTTCA
PenCONTA_NA_ProtID-613815_Scaf14-OG9              ATGGGCTTCCTTTCCCTTCTCCCT------TCGACGCTTATTTCTTGTCTTTTCGCTTCG
PenSpv1_NA_ProtID-684578_Scaf54-OG9               ATGGGCTTCCTTTTCCTTCTCCCT------TCGACGCTTCTTTCTTGTCTCTTCGCTTCG
PenCONTA_NA_ProtID-665656_Scaf14-OG9              ATGGGCTTCTTTTCTCTTCCACCT------TCGACGCTTATTTCTTGCCTTTTTGCTTCT
PenSpv1_NA_ProtID-734113_Scaf54-OG9               ATGGGCTTCTTTTCTCTTCCACCT------TCGACGCTTATTTCTTGCCTTTTTGCTTCT
PenCBMAI_NA_ProtID-VDB98171.1_Scaf28-OG9          ATGGGCTCCTTTTCCCTTTCCTTTCTTGCCTCGACGCTTCTTTCTTGCTCTTTTGCTTCT
PenCONTA_NA_ProtID-667684_Scaf21-OG10             ATGGTACTCCACGCTCTCTCTTTT---------GGCCTTGTCTCCTCCGCTTTGATTTCC
PenSpv1_NA_ProtID-684307_Scaf50-OG10              ATGGTACTCCACGCTCTTTCCTTT---------GGCCTTGTCTCC---GCTTTGAGTTCC
PenCBMAI_lcc6_ProtID-VDB95718.1_Scaf232-OG10      ATGGTCCTCCACGCTCTTTCGTTT---------GGTCTTGTCTCCTCCGTTTTGAGCTCC
PenCONTA_NA_ProtID-615966_Scaf23-OG11             ATGGCTTCTTTTTCTTCAGTTCGGGCTTGTCTTTGTCTGTCTTTACTCTCTTTGGTTTCT
PenSpv1_NA_ProtID-693375_Scaf317-OG11             ATGGCTTCTTTTTCTTCAGTTCGGGCTTGTCTTTGTCTGTCTTTACTCTCTTTGGTTTCT
PenCBMAI_lcc7_ProtID-VDB96280.1_Scaf25-OG11       ATGGCTTCT---TCTTCACTTTGGGCTTGTCTTTGTCTGTCTTTACTCTCTCTGGCTTCG
PenCONTA_NA_ProtID-147302_Scaf17-OG12             ATG------CATTTTCTCTCGCTG---------ATCCATCTGGCG---CTCCTG---CCT
PenSpv1_NA_ProtID-342248_Scaf4-OG12               ATG------CATTTTCTCTCGCTG---------ATCCATCTGGCG---CTCCTG---CCT
PenCBMAI_lcc5_ProtID-VDB92393.1_Scaf2-OG12        ATG------CGCGCTCTCTCCCTA---------CTCCAGTTGGCG---CTGTTA---CCT
PenCONTA_NA_ProtID-617799_Scaf35-OG13             ATGATCTCTCGGTCGCTCCTCGCC------------------GCTTTGTCCCTCATCGTG
PenSpv1_NA_ProtID-594659_Scaf466-OG13             ATGATCTCTCGGTCGCTTCTCGCC------------------GCTTTGTCCCTCATCGTG
PenCBMAI_lcc8_ProtID-VDB95407.1_Scaf222-OG13      ATGATATCAAGAACGCTACTCTCC------------------GCCCTCTCCCTCGCCGTC
PenCONTA_NA_ProtID-670195_Scaf35-OG14             ATGCCTTCCTGGTCTCTTCTGTCG------------------ATACTTGCGCTCTCCGCC
PenSpv1_NA_ProtID-686668_Scaf88-OG14              ATGCCTTCCTGGTCTCTTCTGTCG------------------ATACTTGCGCTCTCCGCC
PenCONTA_NA_ProtID-686860_Scaf21-OG15             ATGGCTTCCTGGTCCCTTCTGTCT------------------GTCTTTGCTCTTGCCGTC
PenSpv1_NA_ProtID-686202_Scaf79-OG15              ATGGCTTCCTGGTCCCTTCTGTCC------------------GTCTTTGCTCTCGCCGTC
PenCBMAI_NA_ProtID-VDC00639.1_Scaf338-OG15        ATGGCCGCCTGGTCTCTCCTTTCT------------------ACCCTTGCTCTGGTCGCC
PenCONTA_NA_ProtID717194_Scaf24-OG16              ATGTTCTCTGTGTTTGCT---------------------CTTCTCATTCTCTTCGCAGCG
PenSpv1_NA_ProtID36665_Scaf11-OG16                ATGTTCTCTGTGTTTGTT---------------------CTTTCTATTCTCTTCGCTGCG
PenLyc_lacC_GbID-MG550092_NA-OG16                 ATGTTCTCCGTTTTTGCT---------------------CTTTCCATTCTCTTCGTAGCG
PenCBMAI_NA_ProtID-VDB92219.1_Scaf2-OG16          ATGCTTGCTGTCCTTGCT---------------------CTGCCCCTTTTGCTCGCGGCG
PenCONTA_NA_ProtID-579219_Scaf24-OG17             ATGGCACCGCTTCATCTCTTCCCT---------CTCTTCTCGCTTGCGATGGTGGCCAAG
PenSpv1_NA_ProtID-208735_Scaf222-OG17             ATGGCACCGCTTCATCTCTTCCCT---------CTCTTCTCGCTTGCGATGGTGGCCAAG
PenCBMAI_NA_ProtID-VDB90317.1_Scaf174-OG17        ATGCTACCTCCTCACTTCATTGTC---------CTATCCTCCCTCGTCGTGGCAGCCAAT
PenSpv1_NA_ProtID-654934_Scaf141-OG18             ATG---AGCTCC---TGGTCGCTT---------CTTACTGTCTTCTCTCTTCTGGCGACG
PenCONTA_NA_ProtID-612982_Scaf11-OG18             ATG---AGCTCC---TGGTCGCTT---------CTTACTGTCTTCTCTCTTCTGGCGACG
PenCBMAI_Pnh_lac1_ProtID-VDC04696_Scaf6-OG18      ATG---AGCTCCTCCTGGTCGCTT---------CTGACTCTTTTCTCACTTGTGGCGACT
TraHir_lacA_GbID-KP027478_Out                     ATGTCGAGGTTCCAGTCGTTGCTTACC------------TTCATCACCATCTCCCTCGTC
TraHir_lacB_GbID-KP027484_Out                     ATGCCGAGAGTCCCCTTCCTGGGCATT------------ATCGTAGCTCTTGTGCTCGCT
TraHir_lacC_GbID-KP027479_Out                     ATGGGAAAGCTTCAGCATTTTGCGACT------TCGATCGCGTTGAGTCTGTCCCTCGGT
TraHir_lacD_GbID-KP027480_Out                     ATGTCGTCTTGGAGCCCTCGCACTGCG------------GTGACCATCCTGGGCCTGTGC
TraHir_lacE_GbID-KP027481_Out                     ATGACCTTCATTCGGTCGGTGGTTTTT------------GCTGCTGCACTCGCGCTCGCT
TraHir_lacF_GbID-KP027482_Out                     ATGGCCGGGCTTCAACTCCTCCGCACCTTTGCGTCCCTGGCCGTCACGGTCTCTCTTGCT
TraHir_lacG_GbID-KP027483_Out                     ATGGGTCGGATTGAATCTTTGTCGCTT------CTTGCCACCCTTAGTCCTTTTTTGAGC
                                                                                                              

PenCONTA_NA_ProtID-158007_Scaf18-OG1              AATGCTCTGGCAGCC---ACC---GTCAGCCAGACGCTTACTGTCGGTAACGCGGACATC
PenSpv1_NA_ProtID-81172_Scaf134-OG1               AATGCTCTGGCAGCC---ACC---GTCAGCCAGACGCTTACTGTCGGTAACGCGGACATC
PenCBMAI_lcc1_ProtID-VDC02847.1_Scaf45-OG1        GAGGCTCTGGCAGCC---ACC---GTCAGCCAGACGCTAACCATCTCCAACGCGGATATC
PenCONTA_NA_ProtID-685758_Scaf2-OG2               CAGGCTTTTGCAGCA---TCG---GTCAGTCAGACACTGACCATCGGCAACGCGGATATA
PenSpv1_NA_ProtID-685261_Scaf64-OG2               CAGGCTTTTGCAGCA---TCA---GTCAGTCAGACACTGACCATCGGCAACGCGGATATA
PenLyc_lacB_GbID-MG550091_NA-OG2                  GAGGCTTTAGCAGCA---TCA---GTCAGTCAGACACTGACCGTCGGCAACGCGGACATC
PenCBMAI_lcc2_ProtID-VDB95254.1_Scaf22-OG2        CCGACGTTCGCGGCA---GTT---GTGAGCCAGACGCTCACCATCGCCAACGCGGATATC
PenCONTA_NA_ProtID-604824_Scaf66-OG3              CAGTCTCTTGCTGCG---GTT---GTGCAGAAGACTCTCACACTCTCCAATCAGTATCGT
PenSpv1_NA_ProtID-585626_Scaf144-OG3              CAGTCTCTTGCTGCG---GTT---GTGCAGAAGACTCTCACACTCTCCAACCAGTATCGT
PenCBMAI_lcc3B_ProtID-VDC05858.1_Scaf71-OG3       GAGTCCCTCGCTGCC---GTG---GTGCAGAAGACACTCACACTCTCTAACGAATATCGT
PenCONTA_NA_ProtID-13951_Scaf1-OG4                CTGGCTCTCGCTGCC---ACC---GTCAGAAAGACGCTTTCTATCGGCAACGCGGAGCTC
PenSpv1_NA_ProtID-572185_Scaf17-OG4               CTGGCTCTCGCTGCC---ACC---GTCAGAAAGACGTTTTCTATCGGCAACGCGGAGCTC
PenCBMAI_lac4_ProtID-VDB83149.1_Scaf10-OG4        GAGGCTCTCGCAACC---ACC---GTCCAGAAGACCCTCACCATAGCTGACTCGGAATTG
PenCONTA_NA_ProtID-582306_Scaf44-OG5              GAGGCTCTCGCTGCC---ACC---GTCAGCAAGACTCTCACCCTTGCCAATGCGGAGCTC
PenSpv1_NA_ProtID-628028_Scaf37-OG5               GAGGCGCTCGCTGCC---ACT---GTCAGCAAGACCCTCACCATTGCCAACACGGAGCTC
PenLyc_lac5_GbID-MW172826_NA-OG5                  ---GCTCTCGCTGCCACC------GTCAGCAAGACTCTCACCATTGCCAACGCGGAGCTC
PenCBMAI_NA_ProtID-VDC06586.1_Scaf8-OG5           GAGGCTCTCGCCGCC---ACC---GTCAGCAAGACCCTCACTATCGCTAACGCAGAACTC
PenCONTA_NA_ProtID-582671_Scaf47-OG6              AGGGCTCTTCCTGTCAGTGCCAGTATCATCAAGTCTCTTGTGATCGGCAGTACGAACACT
PenSpv1_NA_ProtID-644385_Scaf412-OG6              AGGGCTCTTGCTGTCAGTGCCAGTATCATCAAGTCTCTTGTGATCGGCAGCACGAACACT
PenCONTA_NA_ProtID-614710_Scaf17-OG7              GGAGCCTTTGCTGCT---ACC---GTCAGTCAGACGCTCACCATCGGCAACGCGGTCCTC
PenSpv1_NA_ProtID-679847_Scaf4-OG7                GGAGCCTTTGCTGCT---ACC---GTCAGTCAGACGCTCACCATCGGCAACGCGGTCCTC
PenCONTA_NA_ProtID-672875_Scaf63-OG8              GGAGCTTTTGCCGCC---ACT---GTCACCAAGACTCTCACCATTGCCAACGCCGAGGTC
PenSpv1_NA_ProtID-679847_Scaf85AND112-OG8         GGAGCTTTTGCTGCC---ACT---GTCACCAAGACTCTCACTATCGCCAACGCCGAGGTC
PenLyc_lacA_GbID-MG550090_NA-OG8                  GGAGCTTTTGCTGCC---ACT---GTCACCAAGACTCTCACCATTGCCAACGCTGAGGTC
PenCBMAI_NA_ProtID-VDB85211.1_Scaf117-OG8         GGAACTCTTGCTGCG---ACT---GTTAGCAAGAAGCTCACTATCGGCAATGCGGAGCTC
PenCONTA_NA_ProtID-613815_Scaf14-OG9              TACACCCTCGCTGCC---ACC---GTCGCGACCCAGCTGAACATCGTGAACGGTGAAGTG
PenSpv1_NA_ProtID-684578_Scaf54-OG9               TACACCCTCGCTGCC---ACC---GTCTCGACCCAGCTGAACATCGTGAACGGTGAAGTG
PenCONTA_NA_ProtID-665656_Scaf14-OG9              TACGCACTTGCTGCC---ACC---GTTACGACCCAGTTGAACATCGTAAACGGTGAAGTC
PenSpv1_NA_ProtID-734113_Scaf54-OG9               TACGCACTTGCTGCC---ACC---GTTACGACCCAGTTGAACATCGTAAACGGTGAAGTC
PenCBMAI_NA_ProtID-VDB98171.1_Scaf28-OG9          TATACGTTCGCTGCT---ACT---GTTTCGACCCAGTTGAAGATCGTCAACAAGGAAGTG
PenCONTA_NA_ProtID-667684_Scaf21-OG10             TCGGCGCTCGCCGCA---ACT---GTCTCTACGACCCTCAACATCGTCAACGCAGAGGTC
PenSpv1_NA_ProtID-684307_Scaf50-OG10              TCGGCGCTCGCCGCA---ACT---GTCTCTACGACCCTCAACATCGTCAACGGAGAGGTT
PenCBMAI_lcc6_ProtID-VDB95718.1_Scaf232-OG10      TCAGCGCTCGCCACC---ACT---GTCTCTACGGCTCTCAATATCGTCAACCGCGAGGTC
PenCONTA_NA_ProtID-615966_Scaf23-OG11             AGGACGTTCGCCGCC---ACC---GTCTTCAAGACTCTCGACATCGTGAACCGCAATATT
PenSpv1_NA_ProtID-693375_Scaf317-OG11             GGCACGTTCGCCGCC---ACC---GTCTTCAAGACTCTCGACATCGTGAACCGCAATATC
PenCBMAI_lcc7_ProtID-VDB96280.1_Scaf25-OG11       AGCTCGTTCGCAGCT---ACT---GTAACTAAAACCCTCGACATCGTCAACCGCAACGTC
PenCONTA_NA_ProtID-147302_Scaf17-OG12             AGCGCGCTCGCAGCT---ACG---ACTTTCAAGACGCTTAATATCGCGAATGGTATCGCT
PenSpv1_NA_ProtID-342248_Scaf4-OG12               AGCGCGCTCGCAGCT---ACG---ACTTTCAAGACGCTTAATATCGCGAATGGTATCGCT
PenCBMAI_lcc5_ProtID-VDB92393.1_Scaf2-OG12        CGCGCATTTACAGCT---ACG---GTTATCAGGACTCTAAGTATCGAAAACGGGGTTGTT
PenCONTA_NA_ProtID-617799_Scaf35-OG13             GCCGCGGAGGCCGCC---ATCGGTCCTACCGCGCAGCTCACTATCTCCAACGCTCAACTC
PenSpv1_NA_ProtID-594659_Scaf466-OG13             GCCGCGGAGGCCGCC---ATCGGTCCTACCGCGCAGCTCACTATCTCCAACGCTCAACTC
PenCBMAI_lcc8_ProtID-VDB95407.1_Scaf222-OG13      GCGACAGAGGCGGCC---ATCGGCCCTTCTGCTCAGCTCACCGTGTCGAATGCACAACTT
PenCONTA_NA_ProtID-670195_Scaf35-OG14             GTCACCGAAGCTGCC---ATCGGTCCGACCGCTCAGCTCACCGTCTCCAACGCACATCTC
PenSpv1_NA_ProtID-686668_Scaf88-OG14              GTCACCGAAGCTGCC---ATCGGTCCGACCGCTCAGCTCACCGTCTCCAACGCACATCTC
PenCONTA_NA_ProtID-686860_Scaf21-OG15             GTCACAGAGGCTGCC---ATCGGTCCTTCTGCCCAGCTCACCGTGTCGAACGTGCAGCTC
PenSpv1_NA_ProtID-686202_Scaf79-OG15              GTCACAGAGGCCGCC---ATCGGTCCTTCCGCGCAGCTCACCGTCTCGAACGTGCAGCTC
PenCBMAI_NA_ProtID-VDC00639.1_Scaf338-OG15        GTCGCCGAGGCCGCA---ATCGGTCCATCCGCTCAGCTCACTGTCTCGAACGTGCAGCTC
PenCONTA_NA_ProtID717194_Scaf24-OG16              TCCGTCAAGGCCGCC---ATCGGACCCAACGCCGAGCTCGTTGTGTCGAATGCCCAGCGC
PenSpv1_NA_ProtID36665_Scaf11-OG16                TCCATCGAGGCCGCC---ATCGGACCCAACGCTGAGCTCGTGGTGTCGAATGCCCAGCGC
PenLyc_lacC_GbID-MG550092_NA-OG16                 TCCGTGAAGGCCGCC---ATCGGACCCGACGCCGAGCTCGTGGTGTCGAACGCCCAGCGC
PenCBMAI_NA_ProtID-VDB92219.1_Scaf2-OG16          TGCGCTGAAGCCGCC---CTCGGCCCCAAGGCCGAGCTCATCATCTCCAATGCTCAACAC
PenCONTA_NA_ProtID-579219_Scaf24-OG17             GCGGCCATCGGCCCT---TCA---GCT------ACGCTTACTGTCGGCAACGCTCACCTC
PenSpv1_NA_ProtID-208735_Scaf222-OG17             GCGGCCATCGGCCCT---TCA---GCT------ACGCTTACTGTCGGCAACGCTCACCTC
PenCBMAI_NA_ProtID-VDB90317.1_Scaf174-OG17        GCTGCTATCGGGCCT---TCG---GCT------ACTCTCACCGTCGGCAACGCTCAGCTC
PenSpv1_NA_ProtID-654934_Scaf141-OG18             AGCGCATTCGCTGGG---ATTGGGCCCACTGCTACGCTCAACATCGCAAACGATGATATC
PenCONTA_NA_ProtID-612982_Scaf11-OG18             AGCGCGTTCGCTGGG---ATTGGGCCCACTGCTACGCTCAACATCGCAAACGATGATATC
PenCBMAI_Pnh_lac1_ProtID-VDC04696_Scaf6-OG18      GGCGCGTTCGCTGCC---ATCGGTCCCACCGCTCAGCTCACCATCACCAACGCGAACATC
TraHir_lacA_GbID-KP027478_Out                     GCGGTTGCTCATGCGGCGGTTGGCCCTGTCGCCGACCTCACCATCACCGACGCGGCGGTC
TraHir_lacB_GbID-KP027484_Out                     GTTAGTGTTTTGGGTGCTATCGGTCCTAAGGGCAACCTTGTCATCTCTAACGCTGCCATC
TraHir_lacC_GbID-KP027479_Out                     CGCGCCGTTTATGGTGCCATCGGGCCCGTCACCACTTTGACAATCGCCAATGCGGACATC
TraHir_lacD_GbID-KP027480_Out                     GGCGCCGCTATGGCAGCAATCGGCCCTGTGACCGATCTCGACATCGTCAACAAGGAGATT
TraHir_lacE_GbID-KP027481_Out                     CCTAGTGCACTCGGAGCTGTTGGGCCAAGAGCAGAGCTCGTCATATCGAACTCCCTTATC
TraHir_lacF_GbID-KP027482_Out                     CTCAGCACGCTGGGGGCTATTGGTCCAGTGACTGACCTCACGATCACCGACGCGGACGTC
TraHir_lacG_GbID-KP027483_Out                     CTCACTGCGTTCGCCGCTATTGGGCCAGTGACAGACCTCACTATCTCTAACACGGACATC
                                                                                       *     *                

PenCONTA_NA_ProtID-158007_Scaf18-OG1              TCC---CCGGAC---GGTTTCACCCGCTCTGCTGCCCTCGTGAACGGCGCGTTTCCTGGT
PenSpv1_NA_ProtID-81172_Scaf134-OG1               TCC---CCGGAC---GGTTTCACCCGCTCTGCTGCCCTCGTGAACGGCGCGTTTCCTGGT
PenCBMAI_lcc1_ProtID-VDC02847.1_Scaf45-OG1        TCG---CCAGAT---GGTTTCACTCGCTCTGCTTCCCTCGTAAATGGAGCGTTCCCTGGT
PenCONTA_NA_ProtID-685758_Scaf2-OG2               GCC---CCGGAT---GGCTTCACTCGTTCGGCATCCCTTGTGAATAGCGCATTTCCTGCC
PenSpv1_NA_ProtID-685261_Scaf64-OG2               TCC---CCGGAT---GGCTTCACTCGTTCGGCATCCCTTGTGAACGGCGCGTTTCCTGCC
PenLyc_lacB_GbID-MG550091_NA-OG2                  TCC---CCGGAT---GGCTTCACTCGTTCGGCATCCCTCGTGAACGGGGCGTTTCCTGCC
PenCBMAI_lcc2_ProtID-VDB95254.1_Scaf22-OG2        TCA---CCGGAT---GGCTTCACTCGCTCGGCATCCCTTGTCAACGGCACCTTCCCTGCT
PenCONTA_NA_ProtID-604824_Scaf66-OG3              GCC---CCAGAT---GGCTTCAACCGCTCCGTCACCCTCATTAACGGTCAGGAGATTGGC
PenSpv1_NA_ProtID-585626_Scaf144-OG3              GCC---CCAGAT---GGCTTCAACCGCTCAGTCACCCTCATTAACGGCCAGGAGATTGGC
PenCBMAI_lcc3B_ProtID-VDC05858.1_Scaf71-OG3       GCT---CCTGAT---GGCTTCAACCGCTCCGTCACTCTTATTAACGGCCAAGAGATCGGC
PenCONTA_NA_ProtID-13951_Scaf1-OG4                AAC---CCTGAT---GGCTTCTCTCGGACCGGCGTCACGGTCAATGGGCAGTTCCCTGGA
PenSpv1_NA_ProtID-572185_Scaf17-OG4               AAC---CCTGAT---GGTTTCTCTCGGACCGGTGTCACGGTCAATGGGCAGTTCCCTGGA
PenCBMAI_lac4_ProtID-VDB83149.1_Scaf10-OG4        AAC---CCAGAC---GGCTTCTCTCGAACTGGTGTCACAGTGAACGGCCAATTTCCAGGC
PenCONTA_NA_ProtID-582306_Scaf44-OG5              AGC---CCCGAT---GGCTTCAGTCGGAAAGGTGTCACGGTCAACGGGCAGTTCCCTGGT
PenSpv1_NA_ProtID-628028_Scaf37-OG5               AGC---CCCGAT---GGCTTCTCGCGGACAGGTGTCACGATCAACGGGCAGTTCCCTGGC
PenLyc_lac5_GbID-MW172826_NA-OG5                  AGC---CCCGAT---GGCTTCACTCGGACAGGTGTCACGGTCAATGGGCAGTTCCCTGGC
PenCBMAI_NA_ProtID-VDC06586.1_Scaf8-OG5           AGC---CCTGAT---GGCTTCTCTCGCACTGGTGTCACGGTCAACGGGGAGTTCCCCGGT
PenCONTA_NA_ProtID-582671_Scaf47-OG6              ACCTATCCTGACACGGACTCCACTCAAACTGCTGTGACGATCAATGGGCAATTTCCAGGA
PenSpv1_NA_ProtID-644385_Scaf412-OG6              ACCTATCCTGACACGGACTCCACTCGAACTGCTGTGGCGATCAATGGGCAATTTCCAGGA
PenCONTA_NA_ProtID-614710_Scaf17-OG7              AGT---CCTGAT---GGCTACGCCAGAGACGGCGTCACGGTAAACGGCCAATTCCCTGGA
PenSpv1_NA_ProtID-679847_Scaf4-OG7                AGT---CCTGAT---GGATACGCCAGAGACGGCGTCACGGTAAACGGCCAATTCCCTGGA
PenCONTA_NA_ProtID-672875_Scaf63-OG8              AGC---CCCGAT---GGGTTCAAGAAGACCGGAACCGTGGTCAACGGCCAGTTCCCAGGA
PenSpv1_NA_ProtID-679847_Scaf85AND112-OG8         AGC---CCCGAT---GGGTTCAAGAAGACCGGAACCGTGGTCAACGGCCAGTTCCCAGGA
PenLyc_lacA_GbID-MG550090_NA-OG8                  AGC---CCCGAT---GGGTTCAAGAAGACCGGAACCGTGGTCAACGGCCAATTCCCTGGA
PenCBMAI_NA_ProtID-VDB85211.1_Scaf117-OG8         AGT---CCAGAT---GGCTTCAAGCGAACCGGTGTCACTGTCAATGGTCAATTCCCTGGA
PenCONTA_NA_ProtID-613815_Scaf14-OG9              AAC---CTCGAC---GGGTTCTCGCGTCCAGCCGTTCTTGCCGGCGGAACATTCCCCGGG
PenSpv1_NA_ProtID-684578_Scaf54-OG9               AAC---CTCGAC---GGGTTCTCGCGTCCAGCCGTTCTTGCCGGCGGAACATTCCCCGGG
PenCONTA_NA_ProtID-665656_Scaf14-OG9              AAC---GTCGAT---GGGTTCCCTCGTCCAGCCGTCCTTGCCAATGGAGCATTTCCCGGT
PenSpv1_NA_ProtID-734113_Scaf54-OG9               AAC---GTCGAT---GGGTTCCCTCGTCCAGCCGTCCTCGCCAATGGAGCATTTCCCGGT
PenCBMAI_NA_ProtID-VDB98171.1_Scaf28-OG9          AAT---CTCGAT---GGATTCTCGCGCCTCGCCGTCCTTGCCGGTGGATCCTTCCCCGGA
PenCONTA_NA_ProtID-667684_Scaf21-OG10             AAC---CTTGAT---GGCTACTCCAAATTAGCCAGCCTTGCGAATGGCACATTCCCTGGC
PenSpv1_NA_ProtID-684307_Scaf50-OG10              AAC---CTCGAC---GGCTACTCCAAAGTAGCCAGCCTTGCAAATGGCACATTCCCTGGC
PenCBMAI_lcc6_ProtID-VDB95718.1_Scaf232-OG10      AAC---CTCGAC---GGTTACACCAAATCAGCCACTCTTGTCAATGGCACATTCCCTGGG
PenCONTA_NA_ProtID-615966_Scaf23-OG11             TCA---CTCGAT---GGATACACTCGGCCGGCTGTGTTGGCCAACAGCGAAATGCCTGGT
PenSpv1_NA_ProtID-693375_Scaf317-OG11             TCA---CTCGAT---GGATACACTCGGCCGGCTGTGTTGGCCAACAGCGAAATGCCTGGT
PenCBMAI_lcc7_ProtID-VDB96280.1_Scaf25-OG11       TCT---CTCGAT---GGATACATGCGGCCGGCGGTCTTGGCCAATGGCATATTCCCTGGA
PenCONTA_NA_ProtID-147302_Scaf17-OG12             GGC---CCCGAC---GGATACTACCGGCCCGCCGTCCTAGTAAACGGACAGACGCCAGGG
PenSpv1_NA_ProtID-342248_Scaf4-OG12               GGC---CCCGAC---GGATACTACCGGCCCGCCGTCCTAGTAAACGGACAGACGCCAGGG
PenCBMAI_lcc5_ProtID-VDB92393.1_Scaf2-OG12        GGA---CCCGAC---GGGTACTACCGACCTGCTGTAGTGGTGAACGGACAAACTCCTGGG
PenCONTA_NA_ProtID-617799_Scaf35-OG13             GCG---CCCGAT---GGGTTCATGCGGGATACTGTCGTTGTGAACGGACAGTTCCCTGCA
PenSpv1_NA_ProtID-594659_Scaf466-OG13             GCG---CCCGAT---GGGTTCATGCGGGATACTGTCGTTGTCAATGGGCAGTTCCCTGCA
PenCBMAI_lcc8_ProtID-VDB95407.1_Scaf222-OG13      GCG---CCAGAT---GGGTACATGCGAGACACCGTCGTCGTCAACGGCCAGTTCCCCGCT
PenCONTA_NA_ProtID-670195_Scaf35-OG14             GCT---CTCGAT---GGCTTTCCGCGAGACACCGTCGTAGTGAATGGACAGTTTCCCGCT
PenSpv1_NA_ProtID-686668_Scaf88-OG14              GCT---CTCGAT---GGCTTTCCGCGAGACACCGTCGTAGTGAATGGACAGTTTCCCGCT
PenCONTA_NA_ProtID-686860_Scaf21-OG15             GCT---CCCGAC---GGCTTCACTCGGGACACCGTCGTCGTCAACGGACAGTTCCCCGCC
PenSpv1_NA_ProtID-686202_Scaf79-OG15              GCT---CCCGAT---GGCTTCACTCGGGACACCGTCGTCGTCAACGGACAGTTCCCCGCC
PenCBMAI_NA_ProtID-VDC00639.1_Scaf338-OG15        TCG---CCCGAT---GGCTTCAAGCGGGACACTGTCGTTGTGAACGGACAGTTCCCTGCG
PenCONTA_NA_ProtID717194_Scaf24-OG16              GCG---CCAGAC---GGCTTCAAGCGCGACACGATTGTTGTAAACGGCCAGTTCCCGAGC
PenSpv1_NA_ProtID36665_Scaf11-OG16                GCG---CCAGAC---GGCTTCAAGCGCGACACGATTGTTGTAAACGGCCAGTTCCCGAGC
PenLyc_lacC_GbID-MG550092_NA-OG16                 GCA---CCGGAC---GGCTTTAAGCGCGACACGATTGTGGTGAACGGCCAGTTCCCAAGT
PenCBMAI_NA_ProtID-VDB92219.1_Scaf2-OG16          GCA---CCTGAT---GGCTTCACGCATGACACCATCGTAGTGAACAATCAATTCCCGGCT
PenCONTA_NA_ProtID-579219_Scaf24-OG17             TCG---CCTGAC---GGGTACTCCCGACTCACTACCGTCGTCAACGGTCAGTTTCCAGGA
PenSpv1_NA_ProtID-208735_Scaf222-OG17             TCG---CCTGAC---GGGTACTCCCGACTCACTACCGTCGTCAACGGACAGTTTCCAGGA
PenCBMAI_NA_ProtID-VDB90317.1_Scaf174-OG17        GCA---CCTGAT---GGCTACTCTCGAGACACGACGGTCGTCAATGGGCAATTTCCAGGA
PenSpv1_NA_ProtID-654934_Scaf141-OG18             GCT---CCGGAT---GGTCTGAGCAGGAGCTCCGTCCTCGCGAACGGTGTCTTCCCTGCC
PenCONTA_NA_ProtID-612982_Scaf11-OG18             GCT---CCGGAT---GGTCTGAGCAGGAGCTCCGTCCTCGCGAACGGTGTCTTCCCTGCC
PenCBMAI_Pnh_lac1_ProtID-VDC04696_Scaf6-OG18      GCT---CCCGAT---GGTCTGAGCAGGAGCTCCGTCCTCGCGAACGGCGTCTTCCCTGCG
TraHir_lacA_GbID-KP027478_Out                     AGC---CCTGAC---GGTTTCTCTCGCCAGGCTGTTGTGGTGAACGGCGTCACCCCTGGA
TraHir_lacB_GbID-KP027484_Out                     GCT---CCCGAT---GGCTTCAACCGCGATGCTATTGTGGTTAACGGCGTGTTCCCTTCC
TraHir_lacC_GbID-KP027479_Out                     AGC---CCTGAC---GGGTATACTCGCGCCACTGTTCTGGCCAACGGTGTCTACCCCGGC
TraHir_lacD_GbID-KP027480_Out                     GCT---CCCGAT---GGCCTACTGCGCGACACCGTCCTGGCCGGGGGCACTTTCCCGGGT
TraHir_lacE_GbID-KP027481_Out                     GCC---CCAGAC---GGATTCGCACGAGATGCTGTTGTGGTCAATGGCATCTCCCCTGGC
TraHir_lacF_GbID-KP027482_Out                     ACT---CCCGAT---GGGTTCACGCGTGCGGCAGTGGTGGCCAACGGAGGGGTTCCCGGG
TraHir_lacG_GbID-KP027483_Out                     TCT---CCCGAT---GGTTACACTCGCGCGGCCGTCGTCGTGAATGGTGTCTTCCCCGGA
                                                           **    *                                            

PenCONTA_NA_ProtID-158007_Scaf18-OG1              CCTCTCATCACGGGTAACACCGGCGACAACTTCCAGCTGAACGTTGTGAACAACCTCGAT
PenSpv1_NA_ProtID-81172_Scaf134-OG1               CCTCTCATCACGGGTAACACCGGCGACAACTTCCAGCTGAACGTTGTGAACAACCTCGAT
PenCBMAI_lcc1_ProtID-VDC02847.1_Scaf45-OG1        CCCCTCATCACGGGTAACACGGGCGACAACTTCCAGCTGAATGTTGTCAACAACCTTGAT
PenCONTA_NA_ProtID-685758_Scaf2-OG2               CCCCTCATTACGGGCAATACGGGCGACAATTTTCAGCTGAACGTCGTGAATAACCTCGAC
PenSpv1_NA_ProtID-685261_Scaf64-OG2               CCCCTCATTACAGGCAATACGGGCGACAATTTTCAGTTGAACGTTGTGAACAACCTCGAC
PenLyc_lacB_GbID-MG550091_NA-OG2                  CCTCTCATTACTGGCAATACGGGCGACAATTTCCAGCTGAACGTTGTGAACAACCTCGAC
PenCBMAI_lcc2_ProtID-VDB95254.1_Scaf22-OG2        CCCTTTCTCTCCGGCAATACGGGCGACAACTTTCAACTCAATGTTGTGAATAACCTCGAC
PenCONTA_NA_ProtID-604824_Scaf66-OG3              CCCGTTATTGTGGGCCAGGTGGGCGACCGGTACGAGATCAACGTCGTGAACCAGCTCACG
PenSpv1_NA_ProtID-585626_Scaf144-OG3              CCCGTCATTGTCGGCCAGGTGGGCGACCGGTATGAGATAAACGTCGTGAACCAGCTCACG
PenCBMAI_lcc3B_ProtID-VDC05858.1_Scaf71-OG3       CCTGTCATTGTGGGCCAAGTGGGCGACCGCTACGAGATCAACGTCGTGAACCAGCTCACG
PenCONTA_NA_ProtID-13951_Scaf1-OG4                CCAGTCATCACTGGTAACGTCGGCGATACCTTTGAGATCAACGTCGTCAACGACCTGAAG
PenSpv1_NA_ProtID-572185_Scaf17-OG4               CCAGTCATCACAGGCAACGTCGGCGATACCTTCGAGATCAGCGTCGTCAACGACCTGAAG
PenCBMAI_lac4_ProtID-VDB83149.1_Scaf10-OG4        CCGGTTATCACAGGCAACGTTGGCGACACATTTGAGATCACCGTTGTCAACAATCTGAAG
PenCONTA_NA_ProtID-582306_Scaf44-OG5              CCCGTCATCACAGGAAACGTCGGCGACACTTTCGCAATCGAGGTAGTCAACAATCTGAAC
PenSpv1_NA_ProtID-628028_Scaf37-OG5               CCCGTCATCACAGGCAACGTCGGCGACACTTTCGCAATCAACGTTGTTAATAATCTGGAC
PenLyc_lac5_GbID-MW172826_NA-OG5                  CCCGTCATCACAGGCAACGTCGGCGACACTTTTGAGATCAACGTCGTCAACGATCTGAAC
PenCBMAI_NA_ProtID-VDC06586.1_Scaf8-OG5           CCTGTCATTACTGGAAACAAGGGCGATACTTTTGAGATCAACGTTGTCAATAACCTGAAC
PenCONTA_NA_ProtID-582671_Scaf47-OG6              CCAGTGATCACGGGAAACGTTGGCGATACTTTTGTGATCAACGTCTTCGATGATGTCCCG
PenSpv1_NA_ProtID-644385_Scaf412-OG6              CCAGTGATCACGGGAAACGTTGGCGATACTTTTGTGATCAACGTCTTCGATGATGTCCCG
PenCONTA_NA_ProtID-614710_Scaf17-OG7              CCTCTCGTCTCCGCGAACGTCGGAGACGACTTTGAGATCACTGTCGTTGATGCCCTGCAC
PenSpv1_NA_ProtID-679847_Scaf4-OG7                CCTCTCGTCTCCGCGAACGTCGGAGACGACTTTGAGATCACTGTCGTTGATGCCCTGCAC
PenCONTA_NA_ProtID-672875_Scaf63-OG8              CCTTTGATCAAAGCCAACACAGGAGATGATTTCGAGATCACGGTTGCCGACGATTTGAAA
PenSpv1_NA_ProtID-679847_Scaf85AND112-OG8         CCTTTGATCAAAGCCAACACAGGAGATGATTTCGAGATCACGGTTGCCGACGATTTGAAG
PenLyc_lacA_GbID-MG550090_NA-OG8                  CCTTTGATTAAAGCCAACGCAGGAGATGATTTCGAGATCACGGTTGCCGACGATTTGAAG
PenCBMAI_NA_ProtID-VDB85211.1_Scaf117-OG8         CCACTCATAACGGCCAACGTCGGTGACACTTTCGAACTCACCGTCGCCGACGACTTGAAA
PenCONTA_NA_ProtID-613815_Scaf14-OG9              CCCATTATCAACGTCAATAAGGGCGACCGTCTTGAGATCAACGTCACCAACGAGCTCACC
PenSpv1_NA_ProtID-684578_Scaf54-OG9               CCCATTATCAACGTCAATAAGGGCGACCGTCTTGAGATCAACGTCACCAACGAGCTCACC
PenCONTA_NA_ProtID-665656_Scaf14-OG9              CCTATCATCAACGCCAATAAGGGCGACCGCCTTGAGATCAATGTCACCAACGAGCTCACC
PenSpv1_NA_ProtID-734113_Scaf54-OG9               CCCATTATTAACGCAAATAAGGGCGACCGTCTTGAGATCAACGTCACCAACGAGCTCACC
PenCBMAI_NA_ProtID-VDB98171.1_Scaf28-OG9          CCAATCATCAACGCAAACAAGGGCGATCGGCTTGAGGTTAATGTGACCAACGAACTGACC
PenCONTA_NA_ProtID-667684_Scaf21-OG10             CCCATCATCTCCGTCAACAAGGGAGACCGTCTTGAAGTCAATGTCACCAACGGACTGACC
PenSpv1_NA_ProtID-684307_Scaf50-OG10              CCCATCATCTCCATCAACAAGGGAGACCGTCTTGAGGTCAATGTTACCAACGGACTGACC
PenCBMAI_lcc6_ProtID-VDB95718.1_Scaf232-OG10      CCAATCATTTCTCTAAACAAGGGAGACCGCCTTGAGGTCAATGTGACCAAGGGCTTGACC
PenCONTA_NA_ProtID-615966_Scaf23-OG11             CCGGTTATCTCAGGAAACAAGGGCGATACCTTCCACATCACCGTCAAGAACTCGCTCCAT
PenSpv1_NA_ProtID-693375_Scaf317-OG11             CCGGTCATCTCAGGAAACAAGGGCGATACCTTCCACATCACCGTCAAGAACTCGCTCCAT
PenCBMAI_lcc7_ProtID-VDB96280.1_Scaf25-OG11       CCGGTCATCTCTGGCAATAAGGGAGACAATTTCCACATCACCGTCAAGAACTCTCTCCAT
PenCONTA_NA_ProtID-147302_Scaf17-OG12             CCGGTCATCTCGGGCATGAAGGGTGACTCCTTCAGTATCGACGTCGTCAACATGCTCGAG
PenSpv1_NA_ProtID-342248_Scaf4-OG12               CCGGTCATCTCGGGCATGAAGGGTGACTCCTTCAGTATTGACGTCGTCAACATGCTCGAG
PenCBMAI_lcc5_ProtID-VDB92393.1_Scaf2-OG12        CCAATCATCTCGGGAACGAAGGGCGATTTGTTCAGCATCGACGTCATCAACAAGCTCTGG
PenCONTA_NA_ProtID-617799_Scaf35-OG13             CCGCTCATCACGGGCCATAAGGGCGACACCTTCAACTTGAACGTCTTCGACGCTCTGACG
PenSpv1_NA_ProtID-594659_Scaf466-OG13             CCGCTCATCACGGGCCATAAGGGCGATACCTTCCACTTGAACGTCTTCGACGCTCTGACC
PenCBMAI_lcc8_ProtID-VDB95407.1_Scaf222-OG13      CCGCTCATCAAGGGACAGAAAGGCGACACGTTCAACTTGAACGTCTTCGACGCTCTTACG
PenCONTA_NA_ProtID-670195_Scaf35-OG14             CCGCTCATAACGGGCAACAAGGGCGACACCTTCAACCTCAACGTCTTCGATGCTCTCACT
PenSpv1_NA_ProtID-686668_Scaf88-OG14              CCGCTCATAACGGGCAACAAGGGCGACACCTTCAACCTCAACGTCTTTGATGCTCTCACT
PenCONTA_NA_ProtID-686860_Scaf21-OG15             CCACTCATCACCGGAAAGAAGGGCGACACATTCAATCTTAACGTGGTTGACGCTCTCACC
PenSpv1_NA_ProtID-686202_Scaf79-OG15              CCACTCATCACCGGAAAGAAGGGCGACACGTTCAATCTTAACGTGGTTGACGCTCTCACC
PenCBMAI_NA_ProtID-VDC00639.1_Scaf338-OG15        CCACTCATTACCGGCCAGAAGGGCGATACCTTCAATCTCAACGTGGTCGACTCCCTCACT
PenCONTA_NA_ProtID717194_Scaf24-OG16              CCGCTCATTACCGGAACCAAGGGCGACCACTTCAATCTCAATGTCTTGAACCTTCTACAA
PenSpv1_NA_ProtID36665_Scaf11-OG16                CCGCTCATTACCGGAACCAAGGGCGACCACTTCAATCTCAATGTCTTGAACCTTCTACAA
PenLyc_lacC_GbID-MG550092_NA-OG16                 CCGCTCATTACCGGAACCAAGGGCGACCACTTCAATCTCAATGTCGTGAACCTCCTTCAC
PenCBMAI_NA_ProtID-VDB92219.1_Scaf2-OG16          CCCCTTCTGACTGCAAAGATGGGGGATAACATCGACTGGAAAGTCTTGAATCTTCTCTCA
PenCONTA_NA_ProtID-579219_Scaf24-OG17             CCGCTGATTACCGGCAAGATGGGCGACTCGTTCTCTCTGAACGTCGTTGACGATCTGTCC
PenSpv1_NA_ProtID-208735_Scaf222-OG17             CCGCTGATTACCGGCAAGATGGGCGACTCGTTCTCTCTGAACGTCGTAGACGATCTGTCC
PenCBMAI_NA_ProtID-VDB90317.1_Scaf174-OG17        CCCTTGATCACAGGCAATATGGGAGATACATTCTCTTTGAACGTCGTCGATGCTCTGACG
PenSpv1_NA_ProtID-654934_Scaf141-OG18             CCGCTCATCACGGCTAACAAGGGCGATGCGTTCTCGCTTACCGTTGCGGACAAGCTCACC
PenCONTA_NA_ProtID-612982_Scaf11-OG18             CCGCTCATCACGGCTAACAAGGGCGATGCGTTCTCGCTTACCGTTGCGGACAAGCTTACC
PenCBMAI_Pnh_lac1_ProtID-VDC04696_Scaf6-OG18      CCGCTCATTACCGGTAACAAGGGCGACGCGTTCTCGCTTACCGTTGCCGACAGCCTCACC
TraHir_lacA_GbID-KP027478_Out                     CCGCTCGTTGCGGGCAACATTGGGGACCGCTTCCAGCTCAACGTCATTGACAACTTGACG
TraHir_lacB_GbID-KP027484_Out                     CCTCTCATCACAGGGAAGAAGGGTGACCACTTTCAACTCAACGTCATCGACAAATTGACA
TraHir_lacC_GbID-KP027479_Out                     CCGCTCATCACAGGCAACACGGGAGACAACTTCCAGATCACCGTAGAAGACCAGCTTACG
TraHir_lacD_GbID-KP027480_Out                     CCTCTCGTTCAAGGCAAGAAGGGCGACCACTTTAAGATCAACGTCGTCGACAAGTTGACC
TraHir_lacE_GbID-KP027481_Out                     CCACTTATCGCTGGTCAAAAGGGAGATCGCTTTCGATTGAACGTCGTCGACAAATTAACA
TraHir_lacF_GbID-KP027482_Out                     CCTCTCATCGCGGGCAACATGGGCGATCATTTCCAGATTAACGTGATCAACAAGCTCACC
TraHir_lacG_GbID-KP027483_Out                     CCTCTCATCACGGGTAACATGGGTGATAACTTCCAGATCAATGTGGTCGATAACTTAACC
                                                  **  *  *             ** **                **     *     *    

PenCONTA_NA_ProtID-158007_Scaf18-OG1              GAT---ACAACT------------------ATGGATCTCGTTACTACCGTTCATTGGCAC
PenSpv1_NA_ProtID-81172_Scaf134-OG1               GAT---ACAACT------------------ATGGATCTCGTTACTACCGTTCATTGGCAC
PenCBMAI_lcc1_ProtID-VDC02847.1_Scaf45-OG1        GAC---AGCACC------------------ATGGACCTCGTCACCACCGTTCACTGGCAC
PenCONTA_NA_ProtID-685758_Scaf2-OG2               GAT---TCTACC------------------CTGGACTGGTTGACTACGGTTCACTGGCAC
PenSpv1_NA_ProtID-685261_Scaf64-OG2               GAT---TCTACC------------------CTGGACCTATTAACTACGGTCCACTGGCAC
PenLyc_lacB_GbID-MG550091_NA-OG2                  GAT---TCTACC------------------TTGGACTTAGTAACCACGGTTCACTGGCAC
PenCBMAI_lcc2_ProtID-VDB95254.1_Scaf22-OG2        GAT---ACCACC------------------CTTGACTTGGTTACCACTGTTCACTGGCAC
PenCONTA_NA_ProtID-604824_Scaf66-OG3              GAC---GCAAGC------------------CTGGACTTGGGCACGACGATGCACTGGCAT
PenSpv1_NA_ProtID-585626_Scaf144-OG3              GAC---GCAAGC------------------CTGGATTTGGGAACCACGATCCACTGGCAC
PenCBMAI_lcc3B_ProtID-VDC05858.1_Scaf71-OG3       GAT---AAAAGC------------------CTGGACTTGGGCACTACCATCCACTGGCAC
PenCONTA_NA_ProtID-13951_Scaf1-OG4                GAT---GAGCAC------------------CTGCATACTGTGACCACGATTCATTGGCAT
PenSpv1_NA_ProtID-572185_Scaf17-OG4               GAT---GAGCAC------------------CTGCATACTGTGACCACGATTCACTGGCAC
PenCBMAI_lac4_ProtID-VDB83149.1_Scaf10-OG4        GAC---GAGCAC------------------CTCCACACCGTCACTACGCTACATTGGCAC
PenCONTA_NA_ProtID-582306_Scaf44-OG5              GAC---GATGAC------------------CTCCATCTCGTGACCGCAGTGCACTGGCAT
PenSpv1_NA_ProtID-628028_Scaf37-OG5               GAC---GAGGAC------------------CTCCATCTCGTGACCGCGGTGCACTGGCAT
PenLyc_lac5_GbID-MW172826_NA-OG5                  GACGATGAC---------------------CTCCATCTCGTGACGGCAGTGCACTGGCAT
PenCBMAI_NA_ProtID-VDC06586.1_Scaf8-OG5           GAC---GACGAC------------------CTCCACCTTGTGACCGCCGTCCACTGGCAC
PenCONTA_NA_ProtID-582671_Scaf47-OG6              GATGACAACCTTCGTTTAGCTTCTACGGTCGTGAGTTTAGGTACACACCTCCACTGGCAC
PenSpv1_NA_ProtID-644385_Scaf412-OG6              GATGACAACCTTCGTTTAGCTTCTACGGTCGTGAGTTTAGGTACACACCTCCACTGGCAC
PenCONTA_NA_ProtID-614710_Scaf17-OG7              GATGACGAT---------------------CTCGCTCAAGTGACTACGGTCCACTGGCAC
PenSpv1_NA_ProtID-679847_Scaf4-OG7                GATGACGAT---------------------CTCGCTCAAGTGACTACGGTCCACTGGCAC
PenCONTA_NA_ProtID-672875_Scaf63-OG8              GAC---GAGTCG------------------CTCGCTCTTGTGACTTCAATCCATTGGCAC
PenSpv1_NA_ProtID-679847_Scaf85AND112-OG8         GAC---GAGTCG------------------CTCGCTCTTGTGACGTCAATCCACTGGCAC
PenLyc_lacA_GbID-MG550090_NA-OG8                  GAC---GAGTCG------------------CTTGCTCTTGTGACTTCAATTCATTGGCAT
PenCBMAI_NA_ProtID-VDB85211.1_Scaf117-OG8         GAC---GAGTCT------------------CTCGCCCTTGTAACTTCGGTTCACTGGCAC
PenCONTA_NA_ProtID-613815_Scaf14-OG9              ATCTCGGATGGC------------------CTCGACGTTGTCACTACGGTTCATTGGCAC
PenSpv1_NA_ProtID-684578_Scaf54-OG9               ATCTCGGATGGC------------------CTCGACGTTGTCACTACGGTTCATTGGCAC
PenCONTA_NA_ProtID-665656_Scaf14-OG9              ATCTCGAAGGGC------------------CTCGACTTATTCACCACGATTCATTGGCAC
PenSpv1_NA_ProtID-734113_Scaf54-OG9               ATCTCGAAGGGC------------------CTCGACGTGTTCACCACGATTCACTGGCAC
PenCBMAI_NA_ProtID-VDB98171.1_Scaf28-OG9          ATCACGGATGGC------------------CTTGACGTCGTGACAACCGTGCACTGGCAC
PenCONTA_NA_ProtID-667684_Scaf21-OG10             GAATCGAACGGT------------------CTCGACTTGGTTACTACAGTGCACTGGCAC
PenSpv1_NA_ProtID-684307_Scaf50-OG10              GAATCGAACGGT------------------CTTGACTTGGTTACGACAGTGCACTGGCAC
PenCBMAI_lcc6_ProtID-VDB95718.1_Scaf232-OG10      CAATCGAACGGT------------------CTCGACTTGGTCACGACAGTGCACTGGCAC
PenCONTA_NA_ProtID-615966_Scaf23-OG11             GATGAGTCT---------------------ATGGACGTATTGACAACGATCCACTGGCAT
PenSpv1_NA_ProtID-693375_Scaf317-OG11             GATGAGTCT---------------------ATGGACGTATTGACAACGATCCACTGGCAT
PenCBMAI_lcc7_ProtID-VDB96280.1_Scaf25-OG11       GATGAGTCT---------------------ATGGATGCATTGACGACGATCCACTGGCAC
PenCONTA_NA_ProtID-147302_Scaf17-OG12             GAC---GAACGC------------------ATGGACCTTGTAACGAGTATCCATTGGCAC
PenSpv1_NA_ProtID-342248_Scaf4-OG12               GAC---GAACGC------------------ATGGACCTTGTAACGAGTATCCATTGGCAC
PenCBMAI_lcc5_ProtID-VDB92393.1_Scaf2-OG12        GAC---CAACGT------------------ATGGACGTCGTGACGAGCATCCACTGGCAT
PenCONTA_NA_ProtID-617799_Scaf35-OG13             GAC---AATGAC------------------CTCGACACCGTCACGTCCATCCATTGGCAC
PenSpv1_NA_ProtID-594659_Scaf466-OG13             GAC---AATGAC------------------CTCGACACTGTCACGTCCATCCATTGGCAC
PenCBMAI_lcc8_ProtID-VDB95407.1_Scaf222-OG13      GAC---AACCAG------------------CTTGATACCGTCACGTCCATCCATTGGCAC
PenCONTA_NA_ProtID-670195_Scaf35-OG14             GAC---AAGGAG------------------CTCGACACTGTGACTTCGATCCACTGGCAC
PenSpv1_NA_ProtID-686668_Scaf88-OG14              GAC---AAGGAG------------------CTCGACACTGTGACTTCGATCCATTGGCAC
PenCONTA_NA_ProtID-686860_Scaf21-OG15             GAC---AAGAGC------------------CTTGACACGGTGACGTCCATTCACTGGCAC
PenSpv1_NA_ProtID-686202_Scaf79-OG15              GAC---AAGAGC------------------CTTGACACGGTGACGTCGATTCACTGGCAC
PenCBMAI_NA_ProtID-VDC00639.1_Scaf338-OG15        GAC---AAGAGT------------------CTCGACACGGTGACCTCGATTCACTGGCAC
PenCONTA_NA_ProtID717194_Scaf24-OG16              GATACGGAT---------------------CTCGATACGGTTACGTCCGTGCATTGGCAC
PenSpv1_NA_ProtID36665_Scaf11-OG16                GATACGGAT---------------------CTCGATACGGTTACGTCCGTGCATTGGCAC
PenLyc_lacC_GbID-MG550092_NA-OG16                 GATACAGAT---------------------CTTGATACGGTTACGTCTGTGCACTGGCAC
PenCBMAI_NA_ProtID-VDB92219.1_Scaf2-OG16          GATACAGAC---------------------TTTGGCACCCCTACCTCGGTCCACTGGCAC
PenCONTA_NA_ProtID-579219_Scaf24-OG17             GAC---CCGGCT------------------CTTGATACCGTCACCTCCATTCACTGGCAC
PenSpv1_NA_ProtID-208735_Scaf222-OG17             GAC---CCGGCT------------------CTTGATACCGTCACCTCCATTCACTGGCAC
PenCBMAI_NA_ProtID-VDB90317.1_Scaf174-OG17        GAC---GGCGCG------------------CTGGACACGGTCACCTCTATTCACTGGCAT
PenSpv1_NA_ProtID-654934_Scaf141-OG18             GAC---GACTCT------------------ATGGACTTGGTGACCTCCATCCACTGGCAC
PenCONTA_NA_ProtID-612982_Scaf11-OG18             GAC---GACTCT------------------ATGGACTTGGTGACCTCCATCCACTGGCAC
PenCBMAI_Pnh_lac1_ProtID-VDC04696_Scaf6-OG18      GAC---ACCACA------------------ATGGACTTGGTGACATCCATCCATTGGCAC
TraHir_lacA_GbID-KP027478_Out                     AACCATACC---------------------ATGCTCAAGTCGACCAGTATCCACTGGCAC
TraHir_lacB_GbID-KP027484_Out                     AACCATACG---------------------ATGTTAAAGACCACCAGCATACACTGGCAC
TraHir_lacC_GbID-KP027479_Out                     AACTCCACG---------------------ATGCTCAAGACAACTACCATCCACTGGCAT
TraHir_lacD_GbID-KP027480_Out                     AATGAGACC---------------------ATGCTTACGTCGACCACCATTCATTGGCAC
TraHir_lacE_GbID-KP027481_Out                     AATCATTCT---------------------ATGCTGAAGACAACTAGTATCCATTGGCAC
TraHir_lacF_GbID-KP027482_Out                     AACCATACG---------------------ATGCTCAAGTCCACCAGCATCCATTGGCAT
TraHir_lacG_GbID-KP027483_Out                     AACGAGACC---------------------ATGCTCAAATCAACTACCGTCCATTGGCAC
                                                                                 *          **     * ** ***** 

PenCONTA_NA_ProtID-158007_Scaf18-OG1              GGCTTCTTTCAGAAGGGGTCGAATGAGATGGATGGTGTCGACTCGGTCACGCAGTGCCCT
PenSpv1_NA_ProtID-81172_Scaf134-OG1               GGCTTCTTTCAGAAGGGGTCGAATGAGATGGATGGTGTCGACTCGGTCACACAGTGCCCT
PenCBMAI_lcc1_ProtID-VDC02847.1_Scaf45-OG1        GGTCTCTTCCAGAAGGGTAGCAACGAGATGGACGGCGTAGACTCTGTGACGCAGTGCCCC
PenCONTA_NA_ProtID-685758_Scaf2-OG2               GGCCTCTCTCAGGCGGGTACCAACGAGATGGACGGCGTCGACATGGTGACGCAGTGCCCA
PenSpv1_NA_ProtID-685261_Scaf64-OG2               GGCCTCTCTCAGGCGGGTGCTAACGAGATGGACGGCGTCGACATGGTGACGCAGTGCCCA
PenLyc_lacB_GbID-MG550091_NA-OG2                  GGCCTCTCTCAGGCGGGTACCAACGAGATGGACGGCGTTGACATGGTGACGCAGTGCCCA
PenCBMAI_lcc2_ProtID-VDB95254.1_Scaf22-OG2        GGCCTCTTTCAAAATCATACCAATGAAATGGATGGAGTAGACTCGGTCACGCAATGCCCA
PenCONTA_NA_ProtID-604824_Scaf66-OG3              GGCATCTTTCAGGGTGGCAGTAACGAATACGACGGCGTCGCAGACGTGACTCAGTGCCCT
PenSpv1_NA_ProtID-585626_Scaf144-OG3              GGTATCTTTCAGGGCGGTAGCAGCGAATACGATGGTGTCGCAGATGTCACTCAGTGCCCT
PenCBMAI_lcc3B_ProtID-VDC05858.1_Scaf71-OG3       GGTATCTTCCAGGGTGGTAGCAACGAGTACGACGGCGTCGCGGATGTTACGCAGTGCCCT
PenCONTA_NA_ProtID-13951_Scaf1-OG4                GGAATTTTTCAGACTGATAATGTCGAGATGGACGGCGTGGACACCGTCACCCAGTGCCCA
PenSpv1_NA_ProtID-572185_Scaf17-OG4               GGAATCTTCCAGACTGATAATGTCGAGATGGACGGCGTGGACACTGTCACACAGTGCCCG
PenCBMAI_lac4_ProtID-VDB83149.1_Scaf10-OG4        GGACTCTTCCAAACCGACAATAACCAGATGGACGGTGTGGACACAGTGACACAGTGCCCC
PenCONTA_NA_ProtID-582306_Scaf44-OG5              GGATTCTTCCAGACTGGGACTAACGAGATGGATGGTGTCGACACCGTCACGCAGTGCCCA
PenSpv1_NA_ProtID-628028_Scaf37-OG5               GGATTCTTTCAAACAGGGACCAACGAGATGGATGGTGTCGACACTGTCACGCAGTGCCCA
PenLyc_lac5_GbID-MW172826_NA-OG5                  GGATTCTTCCAGACCGGGACTAACGAGATGGATGGCGTCGACACCGTCACGCAGTGCCCA
PenCBMAI_NA_ProtID-VDC06586.1_Scaf8-OG5           GGGTTCTTTCAACAAGGTACCAATGAGATGGACGGAGTAGACACTGTCACGCAGTGCCCT
PenCONTA_NA_ProtID-582671_Scaf47-OG6              GGTCTCTTTCAGACCGGTACAAACGAAATGGATGGCGTTGATCGGCGGAGTCCAAGCACA
PenSpv1_NA_ProtID-644385_Scaf412-OG6              GGTCTCTTTCAGACCGGTACAAACGAAATGGATGGCGTTGATCGGCGGAGTCCAAGCACA
PenCONTA_NA_ProtID-614710_Scaf17-OG7              GGATTCTCTCAGATGGGCACGGCCGAGATGGATGGCGTGGATACCGTCACCCAATGCCCC
PenSpv1_NA_ProtID-679847_Scaf4-OG7                GGATTCTCTCAGATGGGCACGGCCGAGATGGATGGCGTGGATACCGTCACCCAATGCCCC
PenCONTA_NA_ProtID-672875_Scaf63-OG8              GGTTTCTTCCAGAAAGGAACAAACGAGATGGACGGCGTGGCGACGGTCACTCAGTGCCCT
PenSpv1_NA_ProtID-679847_Scaf85AND112-OG8         GGTTTCTTCCAGAAAGGAACAAACGAGATGGACGGCGTGGCCACGGTCACCCAGTGCCCT
PenLyc_lacA_GbID-MG550090_NA-OG8                  GGTTTCTTCCAGAAAGGAACAAACGAGATGGACGGCGTCGCCACGGTCACCCAGTGCCCT
PenCBMAI_NA_ProtID-VDB85211.1_Scaf117-OG8         GGTTTCTTTCAACATGGAACGAACGAAATGGATGGAGTGGCTACTGTGAACCAATGTCCC
PenCONTA_NA_ProtID-613815_Scaf14-OG9              GGCATCGATCAGCTTCACTCAAACTGGGCCGACGGCGTCGACAGTGTTACACAGTGCCCC
PenSpv1_NA_ProtID-684578_Scaf54-OG9               GGCATCGATCAGCTTCACTCAAACTGGGCCGACGGCGTCGACAGTGTTACACAGTGCCCC
PenCONTA_NA_ProtID-665656_Scaf14-OG9              GGCATTGACCAGAAGCACTCAAACTGGGCCGATGGTGTCGACGGCGTAACGCAGTGCCCC
PenSpv1_NA_ProtID-734113_Scaf54-OG9               GGCATTGACCAGAAGCACTCGAACTGGGCCGATGGTGTTGACGGCGTAACACAGTGCCCC
PenCBMAI_NA_ProtID-VDB98171.1_Scaf28-OG9          GGCATTGATCAGCTTCACTCAAACTGGGCCGATGGCGTCGACAGCGTGACACAGTGCCCT
PenCONTA_NA_ProtID-667684_Scaf21-OG10             GGCATAGATCAACTTCAGTCGAACTGGGCTGATGGCGTCGCAAGCGTGACACAATGCCCA
PenSpv1_NA_ProtID-684307_Scaf50-OG10              GGTATCGATCAACTTCAGTCGAACTGGGCTGATGGCGTCGCAAGCGTGACACAATGCCCA
PenCBMAI_lcc6_ProtID-VDB95718.1_Scaf232-OG10      GGTATTGACCAGCTTCGGTCAAACTGGGCCGACGGTGTAGCTAGCGTGACACAGTGTCCG
PenCONTA_NA_ProtID-615966_Scaf23-OG11             GGTATTGACCAGAAGCACACCGCTTGGGCTGATGGCGTCGCCAGCGTCACACAATGTCCC
PenSpv1_NA_ProtID-693375_Scaf317-OG11             GGTATTGACCAGAAGCACACCGCTTGGGCTGATGGCGTCGCCAGCGTCACACAATGTCCC
PenCBMAI_lcc7_ProtID-VDB96280.1_Scaf25-OG11       GGTATTGACCAGAAGCATACCGCGTGGGCCGACGGCGTAGCTAGCGTCACCCAATGCCCA
PenCONTA_NA_ProtID-147302_Scaf17-OG12             GGCATCGATCAGCGTCATTCGAATTGGGCGGACGGTGTCGACTCCATCACTCAGTGTCCT
PenSpv1_NA_ProtID-342248_Scaf4-OG12               GGCATCGATCAGCGTCATTCGAATTGGGCGGACGGTGTCGACTCCATCACTCAGTGTCCT
PenCBMAI_lcc5_ProtID-VDB92393.1_Scaf2-OG12        GGAATTGATCAATTGCACTCAAATTGGGCGGACGGTGTTGACTCGATCACTCAGTGCCCT
PenCONTA_NA_ProtID-617799_Scaf35-OG13             GGTCTCTTCCAGCATGGCACACCCCACGCGGATGGCCCGTCCTTTGTCACTCAGTGTCCG
PenSpv1_NA_ProtID-594659_Scaf466-OG13             GGTCTCTTCCAGCATGGCACACCCCACGCGGATGGCCCGTCCTTTGTCACTCAATGTCCC
PenCBMAI_lcc8_ProtID-VDB95407.1_Scaf222-OG13      GGACTTTTCCAACATGGTTCACCTCATGCGGATGGGCCATCCTTTGTTACGCAGTGCCCT
PenCONTA_NA_ProtID-670195_Scaf35-OG14             GGTATCTTCCAGAACCACTACAACCACGCAGATGGCCCGGCTTTCATTACCCAATGCCCG
PenSpv1_NA_ProtID-686668_Scaf88-OG14              GGTATCTTCCAGAACCACTACAACCACGCAGATGGCCCGGCTTTCATTACCCAATGCCCG
PenCONTA_NA_ProtID-686860_Scaf21-OG15             GGTCTCTTCCAGAAGGGCACCAACTGGGCCGATGGGCCATCTCAGATCAATCAATGTCCC
PenSpv1_NA_ProtID-686202_Scaf79-OG15              GGTCTCTTCCAGAAGGGCACCAACTGGGCCGATGGGCCATCTCAGATCAATCAATGTCCC
PenCBMAI_NA_ProtID-VDC00639.1_Scaf338-OG15        GGCCTGTTCCAGAAAGGCACAAACTGGGCAGATGGCCCTTCTCAGATCAATCAGTGCCCG
PenCONTA_NA_ProtID717194_Scaf24-OG16              GGTCTTTTCCAGCGTGGCTCGGCGCACGCAGACGGGCCAGCCTTCGTCGCTCAGTGTCCG
PenSpv1_NA_ProtID36665_Scaf11-OG16                GGTCTTTTCCAGCGTGGCTCGGCGCACGCAGACGGGCCAGCTTTCGTCGCACAGTGTCCG
PenLyc_lacC_GbID-MG550092_NA-OG16                 GGTCTTTTCCAGCGTGGCTCGGCGCACGCAGACGGGCCAGCCTTCGTCGCGCAGTGTCCG
PenCBMAI_NA_ProtID-VDB92219.1_Scaf2-OG16          GGTCTCTTTCAGCACGGCTCGGCCTACGCAGATGGGCCTGCCTTTGTGACGCAGTGTCCG
PenCONTA_NA_ProtID-579219_Scaf24-OG17             GGTCTATTTCAACATACCACCAATCACGCCGACGGCGTTGCGTTCGTCACTCAGTGCCCG
PenSpv1_NA_ProtID-208735_Scaf222-OG17             GGTCTATTTCAACATACCACCAATCACGCCGACGGCGTTGCGTTCGTCACTCAGTGCCCG
PenCBMAI_NA_ProtID-VDB90317.1_Scaf174-OG17        GGGCTCTTTCAACACACTACGAATCATGCCGACGGCGTTGCGTTTGTTACCCAGTGCCCG
PenSpv1_NA_ProtID-654934_Scaf141-OG18             GGCCTTTTCCAGCAGAACACCGCCTACGCCGACGGTGTTTCAGGAGTCACTCAGTGCCCG
PenCONTA_NA_ProtID-612982_Scaf11-OG18             GGCCTTTTCCAGCAGAACACCGCCTACGCCGACGGTGTTTCAGGAGTCACTCAGTGCCCG
PenCBMAI_Pnh_lac1_ProtID-VDC04696_Scaf6-OG18      GGCCTCTTCCAGAAGAGCACGAACTACGCCGACGGTGTCTCAGGCGTCACCCAGTGCCCG
TraHir_lacA_GbID-KP027478_Out                     GGCTTCTTCCAGCATGGCACGAACTGGGCTGATGGTCCGGCGTTCATTAACCAGTGCCCC
TraHir_lacB_GbID-KP027484_Out                     GGATTCTTCCAAGAAGGCACCAATTGGGCAGATGGCCCAGCCTTCGTGAATCAATGTCCC
TraHir_lacC_GbID-KP027479_Out                     GGTATTTTCCAGGAGGGCACGAATTGGGCCGACGGCGCGGCCTTTGTGAACCAGTGCCCC
TraHir_lacD_GbID-KP027480_Out                     GGTCTTTTCCAACACACTACCAACTGGGCCGACGGCCCTGCGTTCGTCACGCAGTGCCCT
TraHir_lacE_GbID-KP027481_Out                     GGATTCTTCCAAGAGGGCACAAATTGGGCCGATGGACCCGCATTCGTCAACCAATGCCCC
TraHir_lacF_GbID-KP027482_Out                     GGCTTCTTTCAGAAGGGCACGAACTGGGCGGACGGTCCTGCGTTCGTGAATCAGTGCCCG
TraHir_lacG_GbID-KP027483_Out                     GGCTTCTTCCAGAGCGGCACAAACTGGGCTGATGGGGGTGCCTTTGTCAATCAGTGCCCT
                                                  **  *    **                   ** **                *   *  * 

PenCONTA_NA_ProtID-158007_Scaf18-OG1              ATC------ACCCCG------TCC---AAC---TCCTACCTCTACAACTTCGACGTCCCG
PenSpv1_NA_ProtID-81172_Scaf134-OG1               ATC------ACCCCG------TCC---AAC---TCCTACCTCTACAACTTCGACGTCCCG
PenCBMAI_lcc1_ProtID-VDC02847.1_Scaf45-OG1        ATC------ATTCCG------GAC---AAC---TCCTATCTATACAACTTCAATGTTCCC
PenCONTA_NA_ProtID-685758_Scaf2-OG2               ATC------ATCCCC------GGT---AAC---TCATTCTTGTACAACTTCACTGTTCCT
PenSpv1_NA_ProtID-685261_Scaf64-OG2               ATC------GTCCCG------GGC---AAC---TCATTCTTGTACAACTTCACCGTTCCG
PenLyc_lacB_GbID-MG550091_NA-OG2                  ATC------ATCCCG------GGT---AAC---TCATTCTTGTACAACTTCACCGTTCCG
PenCBMAI_lcc2_ProtID-VDB95254.1_Scaf22-OG2        ATC------ATCCCG------GGA---AAC---TCATTCTTGTACAACTTCAGTGTTCCG
PenCONTA_NA_ProtID-604824_Scaf66-OG3              ATC------ATTCCT------GGC---GAA---TCCTTCCTTTACAACTTTACCGTTCCG
PenSpv1_NA_ProtID-585626_Scaf144-OG3              ATC------ATTCCT------GGC---GAA---TCTTTCCTTTACAACTTCACCGTCCCG
PenCBMAI_lcc3B_ProtID-VDC05858.1_Scaf71-OG3       ATT------ATTCCT------GGC---GAA---TCTTTCCTTTACAACTTCACTGTTCCC
PenCONTA_NA_ProtID-13951_Scaf1-OG4                ATCGCGCCCACTCCC------GGCTCCAAC---TCGTTCACCTACAGATTCAACAGCGGA
PenSpv1_NA_ProtID-572185_Scaf17-OG4               ATCGCGCCCACTCCC------GGCTCCAAC---TCGTTCACCTACAGATTCAACAGCGGA
PenCBMAI_lac4_ProtID-VDB83149.1_Scaf10-OG4        ATCTCGCCCACGCCT------GGATCCAAT---GCGTTCACGTATAAGTTCAACACCGGG
PenCONTA_NA_ProtID-582306_Scaf44-OG5              ATC------ACGCCT---------TCCAAC---TCGTTCACCTACACGTTTAACACTGGA
PenSpv1_NA_ProtID-628028_Scaf37-OG5               ATC------ACGCCT---------TCCAAC---TCGTTCACCTACACGTTCAACACTGGA
PenLyc_lac5_GbID-MW172826_NA-OG5                  ATC------ACGCCT------------TCCAACTCGTTCACCTACACGTTCAACACTGGC
PenCBMAI_NA_ProtID-VDC06586.1_Scaf8-OG5           ATC------ACGCCGACGTCTGGATCGAAC---TCGTTCACGTACAAGTTCAACTCTGGT
PenCONTA_NA_ProtID-582671_Scaf47-OG6              ACTCGAACGGCAAGT---------TCCAAC---CCGTTCACTTACAGGTTTACC---GGA
PenSpv1_NA_ProtID-644385_Scaf412-OG6              ACTCGAACGGCAAGT---------TCCAAC---CCGTTCACTTACAGGTTTATC---GGA
PenCONTA_NA_ProtID-614710_Scaf17-OG7              ATT------ACCCCC------------GGTAATCAGTTCACCTACAAGTTTCCCGTCAAG
PenSpv1_NA_ProtID-679847_Scaf4-OG7                ATT------ACCCCC------------GGTAATCAGTTCACCTACAAGTTTCCCGTCAAG
PenCONTA_NA_ProtID-672875_Scaf63-OG8              ATT------ACTCCT------GGC---AAC---GAGTTTACCTACAAGTTCTCCTCCGCT
PenSpv1_NA_ProtID-679847_Scaf85AND112-OG8         ATT------ACTCCT------GGC---AAC---GAGTTTACCTACAAGTTCTCCTCCGCG
PenLyc_lacA_GbID-MG550090_NA-OG8                  ATT------ACTCCT------GGC---AAC---GAGTTTACCTATAAGTTTTCCTCCGCT
PenCBMAI_NA_ProtID-VDB85211.1_Scaf117-OG8         ATT------GTACCC------GGC---AAA---GAGTTCACCTATAAGTTCGATGTGACC
PenCONTA_NA_ProtID-613815_Scaf14-OG9              ATT------ATCCCT------GGC---AAC---TCTTTTGTTTACAACTTCACTATCCCC
PenSpv1_NA_ProtID-684578_Scaf54-OG9               ATT------ATCCCT------GGC---AAC---TCTTTTGTTTACAACTTCACTATTCCC
PenCONTA_NA_ProtID-665656_Scaf14-OG9              ATT------GTTCCT------GGC---AAC---TCCTTTGTTTACAGCTTCACT---GCC
PenSpv1_NA_ProtID-734113_Scaf54-OG9               ATT------GTTCCG------GGC---AAC---TCCTTTCTTTACAGCTTCACT---GCT
PenCBMAI_NA_ProtID-VDB98171.1_Scaf28-OG9          ATC------ATTCCC------GGC---AAC---TCTTTCCTTTACAACTTTACCATTCCT
PenCONTA_NA_ProtID-667684_Scaf21-OG10             ATC------ATCCCG------GGC---AAC---TCGTTCCTTTACAATTTCACCATCCCC
PenSpv1_NA_ProtID-684307_Scaf50-OG10              ATC------GTCCCG------GGC---AAC---TCGTTCCTTTACAATTTCACCATCCCC
PenCBMAI_lcc6_ProtID-VDB95718.1_Scaf232-OG10      ATC------ATCCCA------GGC---AAT---TCATTCGTTTACAATTTTACTGTCCCT
PenCONTA_NA_ProtID-615966_Scaf23-OG11             ATC------GTACCA------------GGTGGCTCTTTCGAATACAAGTTCAAAGTGGAC
PenSpv1_NA_ProtID-693375_Scaf317-OG11             ATC------GTACCA------------GGTGGCTCTTTCGAATACAAGTTCAAAGTGGAC
PenCBMAI_lcc7_ProtID-VDB96280.1_Scaf25-OG11       ATC------GTACCA------------GGTGGCGCTTTCGAGTACAAGTTCAAGGTCGAC
PenCONTA_NA_ProtID-147302_Scaf17-OG12             ATC------ATACCA------GGT---CAT---AGCTTCCGATACAAGTTCAACGTTCAT
PenSpv1_NA_ProtID-342248_Scaf4-OG12               ATC------ATACCA------GGT---CAT---AGCTTCCGATACAAGTTCAACGTTCAT
PenCBMAI_lcc5_ProtID-VDB92393.1_Scaf2-OG12        ATA------ATTCCA------GGA---CGC---ACCTTTCGCTACAAGTTTAACATCCAT
PenCONTA_NA_ProtID-617799_Scaf35-OG13             ATA------GTACCG------------CTTGAGAACTTTGACTACAAGTTCCAGGTCCCT
PenSpv1_NA_ProtID-594659_Scaf466-OG13             ATC------GTACCG------------CTTGAGAACTTCGACTACAAGTTCCAAGTACCT
PenCBMAI_lcc8_ProtID-VDB95407.1_Scaf222-OG13      ATA------GTACCG------------CTCGAGAACTTCGACTACAAGTTCCAAGTACCT
PenCONTA_NA_ProtID-670195_Scaf35-OG14             ATC------ATCCCG------------CAGGAGGATTTCGACTACAAGTTTCAGGTTCCT
PenSpv1_NA_ProtID-686668_Scaf88-OG14              ATC------ATCCCG------------CAGGAGGATTTCGACTACAAGTTTCAGGTTCCT
PenCONTA_NA_ProtID-686860_Scaf21-OG15             ATC------ATTCCG------------AAGGAAGACTTTGATTACAAGTTCAAGGTTCCT
PenSpv1_NA_ProtID-686202_Scaf79-OG15              ATC------ATTCCG------------AAGGAAGACTTTGATTACAAGTTCAAGGTTCCT
PenCBMAI_NA_ProtID-VDC00639.1_Scaf338-OG15        ATC------ATCCCA------------AAGGAGGATTTCGACTACAAGTTTTCGGTCCCC
PenCONTA_NA_ProtID717194_Scaf24-OG16              ATC------GTCCCG---------TTTGAA---TCTTTCAACTATCAGTTCTCCGTACCC
PenSpv1_NA_ProtID36665_Scaf11-OG16                ATT------GTGCCG---------TTTGAA---TCTTTCAATTATCAGTTCTCCGTACCC
PenLyc_lacC_GbID-MG550092_NA-OG16                 ATC------GTGCCG---------TTGGAA---TCTTTCAATTATCAGTTCTCCGTACCC
PenCBMAI_NA_ProtID-VDB92219.1_Scaf2-OG16          ATC------GTGCCG---------TATGAG---TCGTTTGACTACAAGTTCTCTGTGCCC
PenCONTA_NA_ProtID-579219_Scaf24-OG17             CTT------ATACCG------------AAAGAGTCCTTCCTCCACCAGTTCAGTGTACCC
PenSpv1_NA_ProtID-208735_Scaf222-OG17             CTT------ATACCG------------AAAGAGTCCTTCCTCCACCAGTTCAGCGTACCC
PenCBMAI_NA_ProtID-VDB90317.1_Scaf174-OG17        CTT------ATCCCG------------AATGAGTCTTTCCTTCATCAGTTCAGCGTGCCC
PenSpv1_NA_ProtID-654934_Scaf141-OG18             ATC------ATCCCG------------AATAACAGCTTTGACTACGCCTTTGTCGCTCCT
PenCONTA_NA_ProtID-612982_Scaf11-OG18             ATC------ATCCCG------------AACAACAGCTTTGACTACGCCTTTGTCGCTCCT
PenCBMAI_Pnh_lac1_ProtID-VDC04696_Scaf6-OG18      ATT------GTTCCG------------GACAACAGCTTTGAGTACGCCTTCTCCGTTCCC
TraHir_lacA_GbID-KP027478_Out                     ATC------TCTCCT------------GGGCACTCGTTCTTGTACGACTTCCAGGTACCT
TraHir_lacB_GbID-KP027484_Out                     ATC------GCATCG------------GGGCATTCATTCCTGTATGACTTCCACGTGCCC
TraHir_lacC_GbID-KP027479_Out                     ATT------GCGTCT------------GGGAACTCATTCCTCTACGACTTCAATGTTACC
TraHir_lacD_GbID-KP027480_Out                     ATC------ATCGCT------------GGAAACGACTTCCTGTACAATTTCCAGGTCCCC
TraHir_lacE_GbID-KP027481_Out                     ATA------GCTTCC------------GGTAATTCGTTCCTCTATGATTTTCAAGTGCCC
TraHir_lacF_GbID-KP027482_Out                     ATC------GCCACC------------GGACATTCGTTCCTTTATGACTTCCACGTGCCG
TraHir_lacG_GbID-KP027483_Out                     ATC------GCCACT------------GGTAACTCGTTCTTGTATGATTTTACCGCTAAG
                                                                                      *      *    **          

PenCONTA_NA_ProtID-158007_Scaf18-OG1              GATCAGGCTGGTACG---CGGTATCACAGCCATTACCACAACCAGTATTGCGATGGCGTT
PenSpv1_NA_ProtID-81172_Scaf134-OG1               GATCAGGCTGGTACG---CGGTATCACAGCCATTACCACAACCAGTATTGCGATGGCGTT
PenCBMAI_lcc1_ProtID-VDC02847.1_Scaf45-OG1        GACCAGGCTGGCACCTACTGGTACCACAGTCATTACCATAACCAGTACTGCGATGGTGTT
PenCONTA_NA_ProtID-685758_Scaf2-OG2               GACCAGGCT---------GGGTACCACAGTCATTATCATAATCAATACTGCGACGGTGTG
PenSpv1_NA_ProtID-685261_Scaf64-OG2               GACCAGGCTATCTCTGCAGGGTACCACAGTCACTATCACAACCAATACTGCGACGGCGTG
PenLyc_lacB_GbID-MG550091_NA-OG2                  GACCAGGCTGGCACCTACTGGTACCACAGTCACTATCATAATCAATACTGCGACGGTGTG
PenCBMAI_lcc2_ProtID-VDB95254.1_Scaf22-OG2        GATCAGGCTGGCACATATTGCACGTATAGCCATTACCATGACCAGTACTGTGACGGTGTC
PenCONTA_NA_ProtID-604824_Scaf66-OG3              GAGCAGTACGGGACGTACTGGTACCACAGTCACTACAAGACGCAGTACTGCGATGGCGTT
PenSpv1_NA_ProtID-585626_Scaf144-OG3              GAGCACCTAGGGACATACTGGTACCACAGTCACTACAAGACCCAGTACTGCGATGGTGTT
PenCBMAI_lcc3B_ProtID-VDC05858.1_Scaf71-OG3       GAGCAATACGGGACGTACTGGTACCACAGCCACTACAAGACCCAGTACTGTGATGGCGTC
PenCONTA_NA_ProtID-13951_Scaf1-OG4                AGCCAAGCCGGAACATACTGGTATCACTCGCACTACAAGACTCAGTATTGCGATGGACTT
PenSpv1_NA_ProtID-572185_Scaf17-OG4               AACCAAGCCGGAACATACTGGTATCACTCGCACTACAAGACTCAGTATTGCGATGGACTT
PenCBMAI_lac4_ProtID-VDB83149.1_Scaf10-OG4        AGCCAGGCTGGGACGTACTGGTATCACTCGCATTACAAGACTCAATACTGCGATGGGCTT
PenCONTA_NA_ProtID-582306_Scaf44-OG5              AACCAGGCCGGAACATACTGGTATCACTCGCACTACAAGACTCAGTACTGCGATGGACTT
PenSpv1_NA_ProtID-628028_Scaf37-OG5               AACCAGGCCGGAACGTACTGGTATCACTCGCACTACAAAACTCAATATTGCGACGGGCTT
PenLyc_lac5_GbID-MW172826_NA-OG5                  AACCAGGCTGGAACGTACTGGTATCACTCGCACTACAAGACTCAGTACTGTGACGGACTT
PenCBMAI_NA_ProtID-VDC06586.1_Scaf8-OG5           GATCAGGCGGGAACTTACTGGTATCACTCGCATTACAAGACCCAGTATTGTGACGGACTC
PenCONTA_NA_ProtID-582671_Scaf47-OG6              AACCGGGCCGGCACATTTTGGTATTACTCAGAGAACGGAACTCAGTCTTTTGACGGAATA
PenSpv1_NA_ProtID-644385_Scaf412-OG6              AACCGGGCCGGCACATTTTGGTATTACTCAGAGAACGGAACTCAGTCTTGTGACGGAATA
PenCONTA_NA_ProtID-614710_Scaf17-OG7              GATCAAGCCGGGACGTATTGGTACCACTCGCACTATAAGACCCAGTATTGCGATGGACTA
PenSpv1_NA_ProtID-679847_Scaf4-OG7                GATCAAGCCGGGACGTATTGGTACCACTCGCACTATAAGACCCAGTATTGCGATGGACTA
PenCONTA_NA_ProtID-672875_Scaf63-OG8              AATCAGGCCGGGACTTACTGGTATCACTCACACTACTCCACGCAGTATTGCGACGGACTG
PenSpv1_NA_ProtID-679847_Scaf85AND112-OG8         AACCAAGCCGGAACTTACTGGTACCACTCACACTACTCCACGCAGTATTGCGATGGACTA
PenLyc_lacA_GbID-MG550090_NA-OG8                  AACCAGGCCGGGACGTACTGGTACCACTCACACTACTCCACGCAGTACTGTGATGGATTG
PenCBMAI_NA_ProtID-VDB85211.1_Scaf117-OG8         GACCAAGCCGGAACTTACTGGTATCACTCACATTACTCTACCCAATACTGCGATGGACTT
PenCONTA_NA_ProtID-613815_Scaf14-OG9              GACCAAGCCGGGACCTTCTTCTACCACAGTCACTACAGCGATCAATATTGCGATGGACTT
PenSpv1_NA_ProtID-684578_Scaf54-OG9               GACCAAGCCGGGACCTTCTTCTACCACAGCCACTACAGCGATCAATATTGCGATGGACTT
PenCONTA_NA_ProtID-665656_Scaf14-OG9              GATCAAGCCGGGACCCTCTTTTACCACAGCCACTATAGCGCTCAATATTGCGATGGACTT
PenSpv1_NA_ProtID-734113_Scaf54-OG9               GATCAAGCCGGGACCCTCTTTTACCACAGCCACTATAGCGCTCAATATTGCGATGGACTT
PenCBMAI_NA_ProtID-VDB98171.1_Scaf28-OG9          GATCAGGCTGGGACTTTCCTCTATCACAGCCATTACAGCAACCAATACTGCGATGGACTC
PenCONTA_NA_ProtID-667684_Scaf21-OG10             GATCAAGCAGGAACATTCTTTTACCATTCCCATTACGGCGGTCAGATGTGCGATGGTCTG
PenSpv1_NA_ProtID-684307_Scaf50-OG10              AATCAAGCAGGAACATTCTTTTACCACTCTCATTACGGCGGTCAGATGTGCGATGGTCTG
PenCBMAI_lcc6_ProtID-VDB95718.1_Scaf232-OG10      GATCAAGCAGGAACATTCTTTTACCACTCCCACTACGGCGGCCAGATGTGCGATGGCCTG
PenCONTA_NA_ProtID-615966_Scaf23-OG11             GGCCAGGCGGGAACATATTGGTGGCACTCGCATTACTCAGAGCAATACTGTGATGGCGAG
PenSpv1_NA_ProtID-693375_Scaf317-OG11             GGCCAGGCGGGAACATATTGGTGGCACTCGCATTACTCAGAGCAATACTGTGATGGCGAG
PenCBMAI_lcc7_ProtID-VDB96280.1_Scaf25-OG11       GGTCAGGCGGGAACGTATTGGTGGCACTCACATTACTCGGAACAATACTGCGACGGAGAA
PenCONTA_NA_ProtID-147302_Scaf17-OG12             GAGCAAGCTGGCACGTATTGGTACCACTCTCACTATGCAAACCAGTACTGTGAGGCCCTT
PenSpv1_NA_ProtID-342248_Scaf4-OG12               GAGCAAGCTGGCACGTATTGGTACCACTCTCACTATGCAAACCAGTACTGTGAGGCCCTT
PenCBMAI_lcc5_ProtID-VDB92393.1_Scaf2-OG12        GAACAAGCTGGCACCTTTTGGTACCACTCGCACTATGCAAATCAGTACTGCGAAGCTCTT
PenCONTA_NA_ProtID-617799_Scaf35-OG13             GATCAGGCCGGGACGTACTGGTATCATAGTCATTACAGGAATCAGTACTGTGATGGCTTG
PenSpv1_NA_ProtID-594659_Scaf466-OG13             GATCAAGCCGGAACGTACTGGTATCACAGTCACTATAGGAATCAGTATTGTGACGGCTTG
PenCBMAI_lcc8_ProtID-VDB95407.1_Scaf222-OG13      GATCAAGCCGGCACGTACTGGTACCACAGTCACTACAAGAACCAGTACTGCGATGGTCTG
PenCONTA_NA_ProtID-670195_Scaf35-OG14             GAGCAGGCCGGCACGTTCTGGTATCATAGTCATTACAAGAACCAGTACTGCGATGGCCTT
PenSpv1_NA_ProtID-686668_Scaf88-OG14              GAGCAGGCCGGCACGTTCTGGTATCATAGTCATTACAAGAACCAGTACTGCGATGGCCTT
PenCONTA_NA_ProtID-686860_Scaf21-OG15             GACCAGGCTGGGACGTTCTGGTACCATAGTCACTACCGCAACCAATACTGTGATGGGCTC
PenSpv1_NA_ProtID-686202_Scaf79-OG15              GACCAGGCTGGGACGTTCTGGTACCACAGTCACTACCGCAACCAATACTGTGATGGGCTC
PenCBMAI_NA_ProtID-VDC00639.1_Scaf338-OG15        GACCAAGCTGGAACTTTCTGGTACCACAGTCATTACCGCAACCAGTACTGCGATGGGCTT
PenCONTA_NA_ProtID717194_Scaf24-OG16              GATCAAGCGGGAACGTACTGGTATCACAGTCATTACAAGTTGCAGTACTGTCAGGGCTTG
PenSpv1_NA_ProtID36665_Scaf11-OG16                GATCAAGCGGGAACGTACTGGTACCACAGTCATTACAAGCTGCAATACTGCCAGGGCTTG
PenLyc_lacC_GbID-MG550092_NA-OG16                 GATCAAGCGGGGACGTACTGGTATCACAGTCATTATAAGCTTCAATACTGCCAGGGCTTG
PenCBMAI_NA_ProtID-VDB92219.1_Scaf2-OG16          GGTCAGGCAGGAACGTACTGGTATCACAGCCATTACAAGCTGCAGTACTGCCAGGGTCTG
PenCONTA_NA_ProtID-579219_Scaf24-OG17             GGGCAAGCCGGAACATTCTGGTATCATAGTCACTACAAGACTCAGTACTGTGATGGATTA
PenSpv1_NA_ProtID-208735_Scaf222-OG17             GGACAAGCCGGAACATTCTGGTATCATAGTCACTACAAGACTCAGTACTGTGATGGATTA
PenCBMAI_NA_ProtID-VDB90317.1_Scaf174-OG17        GGCCAGGCTGGAACGTTCTGGTATCACAGCCATTACAAGACGCAGTACTGCGATGGATTA
PenSpv1_NA_ProtID-654934_Scaf141-OG18             GGTCAGGCGGGCACGTTCTGGTACTACAGCCATTACCACGCGCAATACTGTGATGGTCTC
PenCONTA_NA_ProtID-612982_Scaf11-OG18             GGTCAGGCGGGCACGTTCTGGTACTACAGCCATTACCACGCGCAATACTGTGATGGTCTC
PenCBMAI_Pnh_lac1_ProtID-VDC04696_Scaf6-OG18      GGTCAGGCCGGCACTTTCTGGTATCATAGGCATAGTCGAGCACGATACTGTGATGGTCTC
TraHir_lacA_GbID-KP027478_Out                     GACCAAGCCGGTACCTTCTGGTACCACAGTCACTTGTCGACCCAGTACTGTGATGGTTTG
TraHir_lacB_GbID-KP027484_Out                     GACCAAGCAGGAACATTCTGGTACCATAGCCATCTGTCAACTCAATACTGTGACGGGCTC
TraHir_lacC_GbID-KP027479_Out                     GACCAAGCCGGGACTTTCTGGTACCACAGTCATCTGTCTACTCAATACTGCGACGGATTG
TraHir_lacD_GbID-KP027480_Out                     GACCAGACTGGGACATACTGGTATCATAGCCACCTAGCTACTCAGTACTGCGATGGTCTG
TraHir_lacE_GbID-KP027481_Out                     GATCAGGCGGGCACCTTCTGGTATCATAGCCATCTTTCCACGCAATATTGCGACGGTTTG
TraHir_lacF_GbID-KP027482_Out                     GGCCAGGCCGGGACGTTCTGGTACCACAGTCACTTGTCTACTCAATACTGTGATGGGCTA
TraHir_lacG_GbID-KP027483_Out                     AACCAAGCTGGTACGTTCTGGTACCACAGCCACCTTTCGACGCAGTACTGTGATGGCCTG
                                                     *                     *     *          *     *   * *     

PenCONTA_NA_ProtID-158007_Scaf18-OG1              CGTGGCGCGTTCGTTGTCTACGACCCGTCGGACCCGCACGCGGATCTGTACGATGTCGAC
PenSpv1_NA_ProtID-81172_Scaf134-OG1               CGTGGCGCGTTCGTTGTCTACGACCCGTCGGACCCGCACGCGGATCTGTACGATGTCGAC
PenCBMAI_lcc1_ProtID-VDC02847.1_Scaf45-OG1        CGTGGCGCCTTCGTCGTATACGACCCTTCTGATCCGAATGCGGACTTGTACGACGTTGAC
PenCONTA_NA_ProtID-685758_Scaf2-OG2               CGAGGGGCCCTGGTTGTCTACGACCCCTCGGATCCTCAGGCAGACCTCTACGATGTCGAC
PenSpv1_NA_ProtID-685261_Scaf64-OG2               CGAGGCGCCCTAGTTGTCTACGATCCCTCGGACCCTCAGGCGGACCTCTACGATATCGAC
PenLyc_lacB_GbID-MG550091_NA-OG2                  CGAGGCGCCCTAGTTGTCTATGATCCCTCGGATCCTCAGGCGGACCTCTACGATATCGAC
PenCBMAI_lcc2_ProtID-VDB95254.1_Scaf22-OG2        CGTGGCGCTTTAGTTATCTACGACCCCTCGGATCCGCACGCAGATCTCTATGATGTCGAC
PenCONTA_NA_ProtID-604824_Scaf66-OG3              CGCGGCGTGTTCGTGATTTATGACCCTAATGATCCCCACAAGGCCCTCTACGACGTCGAT
PenSpv1_NA_ProtID-585626_Scaf144-OG3              CGCGGCGTATTTGTGATTTACGACCCTAATGACCCCCACAAAGCCCTCTACGATGTCGAT
PenCBMAI_lcc3B_ProtID-VDC05858.1_Scaf71-OG3       CGCGGCGTCTTCGTTATTTACGACCCTAATGACCCACACAAAGCTCTTTACGATGTCGAC
PenCONTA_NA_ProtID-13951_Scaf1-OG4                CGCGGCGCCCTTGTTGTCTACGACCCCAACGATCCCCACAAGAACCTGTACGACGTGGAT
PenSpv1_NA_ProtID-572185_Scaf17-OG4               CGCGGTGCCCTTGTGGTCTACGACCCCAACGATCCCCACAAGAACCTGTACGACGTGGAT
PenCBMAI_lac4_ProtID-VDB83149.1_Scaf10-OG4        CGCGGCGCCCTGGTCGTCTATGATCCTCATGATCCCCAGAAACATCTATACGACGTGGAC
PenCONTA_NA_ProtID-582306_Scaf44-OG5              CGCGGCGCGCTTGTCGTGTACGATCCCAACGATCCTCACAAGAGCCTGTATGACGTCGAC
PenSpv1_NA_ProtID-628028_Scaf37-OG5               CGCGGCGCACTTGTCGTGTACGATCCCAACGACCCTCACAAGAGCCTGTACGACGTCGAC
PenLyc_lac5_GbID-MW172826_NA-OG5                  CGCGGCGCGCTCGTTGTCTACGATCCCAACGACCCTCATAAGAGCCTGTACGACGTCGAC
PenCBMAI_NA_ProtID-VDC06586.1_Scaf8-OG5           CGCGGCGCTTTGGTCGTCTACGATCCCAATGACCCCCATAAGAGTCTATATGACGTCGAC
PenCONTA_NA_ProtID-582671_Scaf47-OG6              CGCGGTCCTGCTGTGGTCTACGACCCAAACGATCCGCACCGGAGCCTGTACGACGTGGAT
PenSpv1_NA_ProtID-644385_Scaf412-OG6              CGCGGTCCTGCTGTGGTCTACGACCCAAACGATCCGCACCGGAGCCTGTACGACGTGGAT
PenCONTA_NA_ProtID-614710_Scaf17-OG7              CGTGGCCCGCTCGTTATTTACGATCCCAATGACCCTCAGAAGAGCCTGTACGACGTAGAC
PenSpv1_NA_ProtID-679847_Scaf4-OG7                CGTGGCCCGCTCGTTATTTACGATCCCAATGACCCTCAGAAGAGCCTGTACGACGTAGAC
PenCONTA_NA_ProtID-672875_Scaf63-OG8              CGTGGCCCTCTCGTGGTCTACGATCCCAACGACCCGCACAAGAGTCTATACGACGTCGAC
PenSpv1_NA_ProtID-679847_Scaf85AND112-OG8         CGTGGCCCTCTCGTGGTCTACGATCCCAACGACCCGCACAAGAGTCTGTACGACGTCGAC
PenLyc_lacA_GbID-MG550090_NA-OG8                  CGTGGCCCTCTCGTGGTCTACGATCCCCACGACCCGCACAAGAGTCTGTACGACGTCGAC
PenCBMAI_NA_ProtID-VDB85211.1_Scaf117-OG8         CGTGGCCCTCTTGTTGTTTACGACCCTCATGACCCGCACAAACATCTATACGAAGTTGAC
PenCONTA_NA_ProtID-613815_Scaf14-OG9              CGAGGTGCGCTGATCGTGCGTGATCCTCAGGATCCTCAGAGGGATCTATACGATGTCGAT
PenSpv1_NA_ProtID-684578_Scaf54-OG9               CGAGGTGCGCTGATCGTGCGTGATCCTCAGGATCCTCAGAGGGATCTATACGATGTCGAT
PenCONTA_NA_ProtID-665656_Scaf14-OG9              CGAGGTGCGCTGATCGTGCGTGATCCCCAGGATCCTCAGAAGGATCTATACGATGTAGAT
PenSpv1_NA_ProtID-734113_Scaf54-OG9               CGAGGTGCGCTGATCGTGCGTGATCCCCATGATCCTCAGAAGGATCTATACGATGTGGAT
PenCBMAI_NA_ProtID-VDB98171.1_Scaf28-OG9          CGGGGCGCTTTGATCGTGCGCGATCCGGAGGACCCTCAGAAGCACCTATACGATGTGGAC
PenCONTA_NA_ProtID-667684_Scaf21-OG10             AAAGGCGCGCTCATAGTGCGCGACCCTAACGATCCTCTCAAGTATCTCTACGACGTCGAT
PenSpv1_NA_ProtID-684307_Scaf50-OG10              AAGGGCGCTCTCATTGTGCGCGACCCCAACGATCCTCTGAAGTACCTCTACGACGTCGAT
PenCBMAI_lcc6_ProtID-VDB95718.1_Scaf232-OG10      AAGGGTGCACTCATTGTGCGAGACCCTAATGACCCTCTGCAGTACCTGTATGATGTCGAT
PenCONTA_NA_ProtID-615966_Scaf23-OG11             CGCGGCGCGCTCATTGTTCGCGATCCACAGGACCCTCATCGTCACCTCTATGATGTGGAC
PenSpv1_NA_ProtID-693375_Scaf317-OG11             CGCGGCGCGCTCATTGTTCGCGATCCACAGGACCCTCATCGTCACCTCTATGATGTGGAC
PenCBMAI_lcc7_ProtID-VDB96280.1_Scaf25-OG11       CGTGGCGTGCTTGTGGTCCGCGACCCGCAAGATCCCCACCGTTACCTCTATGACGTGGAT
PenCONTA_NA_ProtID-147302_Scaf17-OG12             CGCGGAGTATTTGTAATTTATGACCAACACGATCCTCACGGTGCTCTCTATGACGTGGAC
PenSpv1_NA_ProtID-342248_Scaf4-OG12               CGCGGAGTATTTGTAATTTATGACCAACACGATCCTCACGGTGCTCTCTATGACGTGGAC
PenCBMAI_lcc5_ProtID-VDB92393.1_Scaf2-OG12        CGCGGAGTATTTGTTGTTTATGACCCCGAAGACCCCCACGCGCATCTCTACGACATTGAC
PenCONTA_NA_ProtID-617799_Scaf35-OG13             CGCGGGCCTCTGGTCGTATATGATCCCAATGACCCGCAGAAGTCACTTTACGACGTGGAC
PenSpv1_NA_ProtID-594659_Scaf466-OG13             CGCGGGCCTCTGGTCGTATATGATCCCAATGACCCGCAGAAGTCACTCTACGACGTGGAC
PenCBMAI_lcc8_ProtID-VDB95407.1_Scaf222-OG13      CGTGGGCCCTTGGTCGTATATGACCCGAATGATCCGCAGAAGTCGCTGTACGACGTCGAC
PenCONTA_NA_ProtID-670195_Scaf35-OG14             CGCGGTGCTCTTGTCGTGTATGACCCTGATGACCCGCAGAAGTCGCTATATGACGTTGAC
PenSpv1_NA_ProtID-686668_Scaf88-OG14              CGCGGTGCTCTTGTCGTGTATGACCCTGATGACCCGCAGAAGTCGCTATATGACGTCGAC
PenCONTA_NA_ProtID-686860_Scaf21-OG15             CGTGGTCCCCTCGTTGTCTACGACAACAATGACCCTCAGAAGTCGCTGTACGACGTCGAT
PenSpv1_NA_ProtID-686202_Scaf79-OG15              CGTGGTCCCCTCGTTGTTTACGACAACAATGACCCTCAGAAGTCGCTGTACGATGTCGAT
PenCBMAI_NA_ProtID-VDC00639.1_Scaf338-OG15        CGTGGTCCTCTTGTCGTGTATGACAAGAATGACCCACAGAAGTCGCTCTACGACGTTGAC
PenCONTA_NA_ProtID717194_Scaf24-OG16              CGAGGGCCGATTGTCATTTATGACCCTGAGGATCCGCAGAAGCATCTCTACGACGTTGAT
PenSpv1_NA_ProtID36665_Scaf11-OG16                CGAGGGCCGATTGTCATTTATGACCCTGAGGATCCGCAGAAGCATCTCTACAACGTTGAT
PenLyc_lacC_GbID-MG550092_NA-OG16                 CGAGGGCCGATTGTTATCTATGACCCCGAGGATCCGCAGAAGCACCTCTACGACGTTGAT
PenCBMAI_NA_ProtID-VDB92219.1_Scaf2-OG16          CGCGGACCCATCGTGATATATGACCCGAATGACCCGCAGAAGCACCTCTACGATGTCGAT
PenCONTA_NA_ProtID-579219_Scaf24-OG17             CGCGGCCCGCTAGTCATCTACGACCCCTACGATCCACAAGCTCATCTATACGATGTTGAC
PenSpv1_NA_ProtID-208735_Scaf222-OG17             CGCGGCCCACTAGTCATCTACGACCCCTACGACCCACAAGCTCATCTGTACGATGTTGAC
PenCBMAI_NA_ProtID-VDB90317.1_Scaf174-OG17        CGTGGCCCGTTGGTTATCTACGACCCCAATGACGCCCAGGCTGACCTTTACGACGTCGAC
PenSpv1_NA_ProtID-654934_Scaf141-OG18             AGGGGTGCTCTCGTAATCTATGATCCCCAAGATCCCGCGGCCAGCCTCTACGACGTGGAC
PenCONTA_NA_ProtID-612982_Scaf11-OG18             AGGGGTGCTCTCGTCATCTATGATCCCCAAGATCCCGCGGCCAGTCTCTACGACGTGGAC
PenCBMAI_Pnh_lac1_ProtID-VDC04696_Scaf6-OG18      AGGGGTGCCCTTGTCATCTACGACCCTGCTGATCCCGCTGCCTCGCTCTACGACGTTGAC
TraHir_lacA_GbID-KP027478_Out                     AGGGGCCCCTTCGTTGTCTACGACCCGAACGATCCCCATGCCAGCCGCTACGACGTCGAC
TraHir_lacB_GbID-KP027484_Out                     AGAGGACCCATGGTGGTGTACGACCCTAAGGATCCTCAGGCATATCTCTATGATGTCGAT
TraHir_lacC_GbID-KP027479_Out                     CGAGGCCCTATGGTCGTCTACGACCCGAACGACCCGCACGCTGATTTGTATGACGTGGAC
TraHir_lacD_GbID-KP027480_Out                     CGGGGTCCACTAGTGATCTACGACCCCCATGATCCGCACAAGCATCTTTACGATGTCGAT
TraHir_lacE_GbID-KP027481_Out                     AGGGGTGCCATGGTCGTGTATGACCCCTTCGATTTCCAGCGACACTTGTATGATGTTGAC
TraHir_lacF_GbID-KP027482_Out                     CGGGGCCCGATGGTTGTTTACGACCCCAACGACCCTCACAAGAGCCGTTACGACGTAGAC
TraHir_lacG_GbID-KP027483_Out                     CGTGGTCCGATGGTCGTGTATGATCCCGACGACCCACATGCCAGCCTCTATGATGTTGAT
                                                     **        *  *    **       **                **  *  * ** 

PenCONTA_NA_ProtID-158007_Scaf18-OG1              GACGACACCACGGTGATCACTCTAGCGGATTGGTACCACTTCTCTAGTCTT------CAG
PenSpv1_NA_ProtID-81172_Scaf134-OG1               GACGACACCACGGTGATCACTCTAGCGGATTGGTACCACTTCTCCAGTCTT------CAG
PenCBMAI_lcc1_ProtID-VDC02847.1_Scaf45-OG1        GATGAGTCGACTGTCATTACTCTGGCGGACTGGTACCACTTCTCCAGTACC------CAG
PenCONTA_NA_ProtID-685758_Scaf2-OG2               GACGCCTCGACAGTCATAACACTCGCGGATTGGTACCACTTCGCTGGCCCT------CAA
PenSpv1_NA_ProtID-685261_Scaf64-OG2               GACGCCTCGACTGTCATAACACTCGCGGATTGGTACCACTTCGCTGGCCCT------CAA
PenLyc_lacB_GbID-MG550091_NA-OG2                  GATGCCTCGACTGTCATAACACTCGCGGATTGGTACCACTTCGCTGGCCCT------CAA
PenCBMAI_lcc2_ProtID-VDB95254.1_Scaf22-OG2        GACGAATCAACAATCATCACTCTTTCGGATTGGTACCACTTTGTTAGCCCA------CAG
PenCONTA_NA_ProtID-604824_Scaf66-OG3              GACGAGACCACGATTCTCACCTTGTCCGACTGGTACCATTTCCCCGGCCCG------CAG
PenSpv1_NA_ProtID-585626_Scaf144-OG3              GATGAAACCACGATTCTCACTCTGTCCGACTGGTACCATTTCCCCGGCCCT------CAG
PenCBMAI_lcc3B_ProtID-VDC05858.1_Scaf71-OG3       GATGAGACGACCATTCTCACGCTCTCCGACTGGTATCACTTCCCCGGCCCC------CAG
PenCONTA_NA_ProtID-13951_Scaf1-OG4                GACGAGTCCACTATTATCTCACTTAGCGATTGGTACCACTTCAATTCTCCT------CAG
PenSpv1_NA_ProtID-572185_Scaf17-OG4               GACGAGTCCACTATCATATCACTTAGTGATTGGTACCATTTTAATTCTCCT------CAG
PenCBMAI_lac4_ProtID-VDB83149.1_Scaf10-OG4        GACGAGTCCACGATAATCTCTCTCAGTGATTGGTACCATTTTGCATCCCCA------CAG
PenCONTA_NA_ProtID-582306_Scaf44-OG5              GACGAGTCGACGATCATCACCCTGGGTGACTGGTACCACTTTAACTCTCCT------CAG
PenSpv1_NA_ProtID-628028_Scaf37-OG5               GACGAGTCGACGATCATCACCTTGGGCGACTGGTACCACTTTAACTCTCCT------CAG
PenLyc_lac5_GbID-MW172826_NA-OG5                  GACGAGTCGACGATCATCACCTTGGGCGACTGGTACCACTTCAACTCTCCTCAG------
PenCBMAI_NA_ProtID-VDC06586.1_Scaf8-OG5           GACGAGACAACGATCATCACCCTTGGCGACTGGTATCATTTCAACTCCCCG------CAG
PenCONTA_NA_ProtID-582671_Scaf47-OG6              GACGAAACAACGATCATCACTCTTGCAACTTGGTACCAACTCAACTCTCCT---------
PenSpv1_NA_ProtID-644385_Scaf412-OG6              GACGAAACAACGATCATCACTCTTGCAACTTGGTACCAACTCAACTCTCCT---------
PenCONTA_NA_ProtID-614710_Scaf17-OG7              GACGAGTCTACCGTCTGGACGCTTTCAGATTGGTATCATTTCCCGTCTCCT------CAG
PenSpv1_NA_ProtID-679847_Scaf4-OG7                GACGAGTCTACCGTCTGGACGCTTTCAGATTGGTATCATTTCCCGTCTCCT------CAG
PenCONTA_NA_ProtID-672875_Scaf63-OG8              GACGAGTCGACGGTGATCACGCTTGCAGACTGGTACCACTTTCCCTCCACT------CAA
PenSpv1_NA_ProtID-679847_Scaf85AND112-OG8         GATGAGTCGACGGTCATCACGCTCGCAGNNNNNNNNNNNNNNNNNNNNNNN------NNN
PenLyc_lacA_GbID-MG550090_NA-OG8                  GATGAGTCGACGGTGATCACGCTCGCAGACTGGTACCACTTTCCATCCACT------CAA
PenCBMAI_NA_ProtID-VDB85211.1_Scaf117-OG8         AATGAAGAGACGATCATTACCCTCAGCGACTGGTATCACTTTGCTTCTCCC------CAG
PenCONTA_NA_ProtID-613815_Scaf14-OG9              GACGACACCACGGTCATCACCCTCAGCGACTGGTATCACTACCTCAGCAAG---------
PenSpv1_NA_ProtID-684578_Scaf54-OG9               GACGACACCACGGTCATCACCCTCAGCGATTGGTATCATTACCTCAGCAAG---------
PenCONTA_NA_ProtID-665656_Scaf14-OG9              GACGACACCACCGTCATCAGCCTCGGCGACTGGTACCACTACCTAAGCAAG---------
PenSpv1_NA_ProtID-734113_Scaf54-OG9               GACGACACCACCGTCATCAGCCTCGGCGACTGGTACCACTACCTGAGCAAG---------
PenCBMAI_NA_ProtID-VDB98171.1_Scaf28-OG9          GACGACAGCACAGTCATTACTCTGAACGACTGGTACCACTACTTGAGCAAG---------
PenCONTA_NA_ProtID-667684_Scaf21-OG10             GATGACAGCACCGTCATTAGTGTCAGCGACTGGTACCACTTCGCCAGTCAG------AAT
PenSpv1_NA_ProtID-684307_Scaf50-OG10              GATGACAGCACCGTCATCAGTATTAGCGACTGGTATCACTTTGCCAGTCAC------AAT
PenCBMAI_lcc6_ProtID-VDB95718.1_Scaf232-OG10      GATGATAGCACGGTACTCAGTCTCAGTGACTGGTACCACTTCCCGAGCCAG------AAG
PenCONTA_NA_ProtID-615966_Scaf23-OG11             GACGATGATACCATCATCACACTCGCGGACTGGTATCACTATACCAGCCAC---GAGAAC
PenSpv1_NA_ProtID-693375_Scaf317-OG11             GACGATGATACCATCATCGCACTCGCGGACTGGTATCACTATACCAGCCAC---GAGAAC
PenCBMAI_lcc7_ProtID-VDB96280.1_Scaf25-OG11       GATGATGATACAATCATCACCTTGGCGGACTGGTATCATTACACAAGCCAC---GAGACT
PenCONTA_NA_ProtID-147302_Scaf17-OG12             GATGAATCAACCATCCTGACGTTGGGAGATTGGTATCACTATTTCAGTCAT------GAG
PenSpv1_NA_ProtID-342248_Scaf4-OG12               GATGAATCAACCATCCTGACGTTGGGAGATTGGTATCACTATTTCAGTCAT------GAG
PenCBMAI_lcc5_ProtID-VDB92393.1_Scaf2-OG12        GATGAATCGACAGTACTCACACTAGGCGACTGGTACCACTATCTTAGCCAC------GAA
PenCONTA_NA_ProtID-617799_Scaf35-OG13             AATGACGATACTGTGATCACCCTCGCTGATTGGTACCACTACCTATCCACT------CAA
PenSpv1_NA_ProtID-594659_Scaf466-OG13             AATGACGATACTGTGATCACCCTAGCCGATTGGTATCACTACCTGTCGACT------CAA
PenCBMAI_lcc8_ProtID-VDB95407.1_Scaf222-OG13      AACGATGACACGGTCATCACGCTCGCTGACTGGTACCACTACCTCTCAACC------GAC
PenCONTA_NA_ProtID-670195_Scaf35-OG14             AACGACGATACTGTCATTACGCTTGCTGACTGGTATCATTATCTATCTACATCCGACGAA
PenSpv1_NA_ProtID-686668_Scaf88-OG14              AACGACGATACTGTCATTACGCTTGCTGACTGGTATCATTATCTATCTACATCCGACGAA
PenCONTA_NA_ProtID-686860_Scaf21-OG15             AACGATGCCACTGTCATCACTCTTGGGGACTGGTACCACTACCTGTCTACG------CAA
PenSpv1_NA_ProtID-686202_Scaf79-OG15              AACGACGCCACTGTCATCACTCTTGGGGACTGGTACCACTACCTGTCTACG------CAA
PenCBMAI_NA_ProtID-VDC00639.1_Scaf338-OG15        AACGATTCGACCGTCATTACTCTCGGTGACTGGTATCATTACTTATCTACA------CAG
PenCONTA_NA_ProtID717194_Scaf24-OG16              AATGAGGGAACTGTGATTACGCTAGCCGACTGGTACCAT------ACGACC------AAA
PenSpv1_NA_ProtID36665_Scaf11-OG16                AATGAGGGAACAGTGATCACGCTAGCTGACTGGTACCAT------ACGACC------AAA
PenLyc_lacC_GbID-MG550092_NA-OG16                 AATGAGGGAACTGTGATCACGCTAGCCGACTGGTACCAT------ACGACC------AAA
PenCBMAI_NA_ProtID-VDB92219.1_Scaf2-OG16          AACGAGGGCACTGTGATCACTCTCGCCGACTGGTATCAC------ACTACC------CAA
PenCONTA_NA_ProtID-579219_Scaf24-OG17             AACGAGGACACGGTGATCACCCTTGCTGATTGGTATCACTACCTGAGCAAC------CAA
PenSpv1_NA_ProtID-208735_Scaf222-OG17             AACGAGGACACGGTGATCACACTTGCCGATTGGTATCACTACCTGAGCAAC------CAA
PenCBMAI_NA_ProtID-VDB90317.1_Scaf174-OG17        AATGACGATACAGTCATCACGCTTGCGGACTGGTATCACTATCTGAGCACC------GTC
PenSpv1_NA_ProtID-654934_Scaf141-OG18             GATGATTCGACCGTCATCACTCTGGCGGATTGGTACCACTACACCTCAAAG------AAC
PenCONTA_NA_ProtID-612982_Scaf11-OG18             GATGATTCGACCGTCATCACTCTGGCGGATTGGTACCACTACACCTCGAAG------AAT
PenCBMAI_Pnh_lac1_ProtID-VDC04696_Scaf6-OG18      GACGACTCAACTGTCATCACTTTGGCGGACTGGTACCACTACACCTCGAAG------AAT
TraHir_lacA_GbID-KP027478_Out                     AACGACGACACGGTCATTACTCTGGCCGACTGGTATCATACCGCTGCCAAGCTC------
TraHir_lacB_GbID-KP027484_Out                     AATGAGGGCACTGTGATTACTCTCGCCGACTGGTATCACGTTGCCGCTAAACTC------
TraHir_lacC_GbID-KP027479_Out                     GACGATTCGACCGTCATCACCCTGTCTGATTGGTACCATACCGCAGCCGCTTTG------
TraHir_lacD_GbID-KP027480_Out                     GATGAGAGCACCGTGATCACCCTGGCCGATTGGTACCACACGGCAGCCCCGATCGAGGCC
TraHir_lacE_GbID-KP027481_Out                     AATGAGCACACCGTGATCACATTGGCCGATTGGTATCATGTTGCTGCTCGGCTG------
TraHir_lacF_GbID-KP027482_Out                     AACGATGACACTGTCATCACCCTTGCCGACTGGTATCACGTCGCGGCGAGGCTC------
TraHir_lacG_GbID-KP027483_Out                     GATGAGTCGACCGTCATTACCCTCTCTGACTGGTATCACACCGCAGCCAAGCTT------
                                                   * *     **  *        *                                     

PenCONTA_NA_ProtID-158007_Scaf18-OG1              GCT---GCGGCGGTTAACACG---GCGAACTCGACTCTGATCAATGGCAAGGGCCGGTAC
PenSpv1_NA_ProtID-81172_Scaf134-OG1               GCT---GCGGCGGTTAACACG---GCGAACTCGACTCTGATCAATGGCAAGGGCCGGTAC
PenCBMAI_lcc1_ProtID-VDC02847.1_Scaf45-OG1        GCT---GCGATCGTTAACACG---GCGAACTCCACACTCATCAACGGAAAGGGCCGTTAC
PenCONTA_NA_ProtID-685758_Scaf2-OG2               GCC---GCGGCGGTGAACACG---GCAAATTCGACTCTCATCAACGGAAAGGGCCGCTAC
PenSpv1_NA_ProtID-685261_Scaf64-OG2               GCT---GCTGCGGTGAACACG---GCAAACTCAACCTTAATCAACGGAAAGGGTCGCTAC
PenLyc_lacB_GbID-MG550091_NA-OG2                  GCC---GCTGCGGTGAACACG---GCAAATTCGACTCTAATCAACGGAAAGGGTCGCTAC
PenCBMAI_lcc2_ProtID-VDB95254.1_Scaf22-OG2        GCT---GCAGCGGTGAACACA---GCAAATTCGACACTCATCAACGGGCTTGGTCGATGG
PenCONTA_NA_ProtID-604824_Scaf66-OG3              CAC---CCTGTCATTACCTTC---TTCAACTCCACGCTCATCAACGGTCGCGGGCGTTAC
PenSpv1_NA_ProtID-585626_Scaf144-OG3              CAC---CCTGTCATTACCTTC---TTCAACTCTACGCTCATCAACGGTCGCGGTCGCTAC
PenCBMAI_lcc3B_ProtID-VDC05858.1_Scaf71-OG3       CAC---CCCGTGATTACCTTC---TTCAACTCGACGCTCATCAATGGCCGCGGGCGCTAC
PenCONTA_NA_ProtID-13951_Scaf1-OG4                GCT---CCCGTCATCGTCTTC---TTTAACTCTACCCTCATCAACGGCAAAGGCCGCTAC
PenSpv1_NA_ProtID-572185_Scaf17-OG4               GCT---CCCGTCATCGTTTTC---TTCAACTCTACCCTCATCAACGGCAAAGGCCGCTAC
PenCBMAI_lac4_ProtID-VDB83149.1_Scaf10-OG4        GCT---CCCATTATTGTATTC---TTCAACTCTACTCTCATCAACGGAAAAGGCCGTTAC
PenCONTA_NA_ProtID-582306_Scaf44-OG5              GCT---CCCATCATCGTCTTC---TTCAACTCGACATTGATCAACGGGAAGGGCCGCTAC
PenSpv1_NA_ProtID-628028_Scaf37-OG5               GCT---CCCATCATCGTCTTC---TTCAACTCGACATTGATCAACGGGAAGGGCCGCTAC
PenLyc_lac5_GbID-MW172826_NA-OG5                  ------GCTCCCATCATCGTCTTCTTCAACTCGACATTGATCAACGGGAAGGGCCGCTAC
PenCBMAI_NA_ProtID-VDC06586.1_Scaf8-OG5           GCG---CCCATCATCGTATAT---TTCAACTCTACTGTCATCAACGGGAAAGGACGTTAT
PenCONTA_NA_ProtID-582671_Scaf47-OG6              GAGTCCCCTCAATCCGGTTCG---TTCAATCCCACGTTGATCAACGGGAAAGGCCGTGAC
PenSpv1_NA_ProtID-644385_Scaf412-OG6              GAGTCCCCTCAATCCGGTTCG---TTCAATCCCACGTTGATCAACGGGAAAGGCCGTGAC
PenCONTA_NA_ProtID-614710_Scaf17-OG7              GCT---CCTATCATCGTCTTC---TTCAATTCGACCTTGATCAACGGGAAGGGGCGCTAC
PenSpv1_NA_ProtID-679847_Scaf4-OG7                GCT---CCTATCATCGTCTTC---TTCAATTCGACCCTGATCAACGGGAAGGGGCGCTAC
PenCONTA_NA_ProtID-672875_Scaf63-OG8              GCT---CCAGCTATCGTGAAC---TTCAATTCCACCCTCATCAATGGACTCGGCCGTTAC
PenSpv1_NA_ProtID-679847_Scaf85AND112-OG8         NNN---NNNNNNNNNNTGAAC---TTCAATTCCACCCTCATCAATGGACTCGGCCGTTAC
PenLyc_lacA_GbID-MG550090_NA-OG8                  GCT---CCTGCTATCGTGAAC---TTCAATTCCACCCTCATCAATGGACTGGGCCGTTAC
PenCBMAI_NA_ProtID-VDB85211.1_Scaf117-OG8         GCA---CCGGCCATTGTTTAC---TTCAATAGCACGCTCATTAACGGAAAAGGCCGCTAC
PenCONTA_NA_ProtID-613815_Scaf14-OG9              GACGCAGGCGGCATACCGGCG---CCAAACTCGACGCTCATCAACGGTGTGGGCCGCTAC
PenSpv1_NA_ProtID-684578_Scaf54-OG9               GACGCAGGCGGCATACCAGCG---CCAAACTCGACCCTCATCAACGGTGTGGGTCGCTAC
PenCONTA_NA_ProtID-665656_Scaf14-OG9              GACGCCAGCGGTGTACCAGCC---CCGAGCTCGACGCTCATCAACGGAGCTGGACGCTAC
PenSpv1_NA_ProtID-734113_Scaf54-OG9               GACGCAAGTGGTGTACCAGCC---CCGAGCTCGACGCTCATCAACGGAGTTGGACGCTAC
PenCBMAI_NA_ProtID-VDB98171.1_Scaf28-OG9          GACGCTAGCGGTGTGCCGTCT---CCGAACTCCACGCTCATCAATGGTGTCGGCCGTTAT
PenCONTA_NA_ProtID-667684_Scaf21-OG10             ATC---GCCAAGATTCCCGAG---TTTGACTCTGTCGTCATCAATGGCATCGGCCGCTAC
PenSpv1_NA_ProtID-684307_Scaf50-OG10              GTT---GCCAAGATTCCCGAG---TTCGACTCAGTCGTCATCAATGGCATCGGCCGCTAC
PenCBMAI_lcc6_ProtID-VDB95718.1_Scaf232-OG10      ATG---TCTGGCGTTCCTGAG---TTTGACTCTGTGCTCATCAACGGCATCGGTCGCTAC
PenCONTA_NA_ProtID-615966_Scaf23-OG11             TCCCCTACCTATGCTCCAACG---CCCTCGTCGACGCTCATCAACGGGAAGGCGCGCTAT
PenSpv1_NA_ProtID-693375_Scaf317-OG11             TCCCCTACCTATGCTCCAACG---CCCTCGTCGACGCTCATCAACGGGAAGGCGCGCTAT
PenCBMAI_lcc7_ProtID-VDB96280.1_Scaf25-OG11       GCCCCGAACTATACCCCGACG---CCTTCATCAACACTCATCAACGGGAAGGCACGGTAC
PenCONTA_NA_ProtID-147302_Scaf17-OG12             CAG---TCGGTTGTCCCGACT---CCTAACTCGTCGTTAATCAACGGGTTGGGCCGCTAC
PenSpv1_NA_ProtID-342248_Scaf4-OG12               CAG---TCGGTTGTCCCGACT---CCTAACTCGTCGTTGATCAACGGGTTGGGCCGCTAC
PenCBMAI_lcc5_ProtID-VDB92393.1_Scaf2-OG12        CAA---CCGAACATCCCTGCT---CCCAATTCCTCGCTTATCAACGGATTGGGGCGGTAT
PenCONTA_NA_ProtID-617799_Scaf35-OG13             GCGGGAACTGGCGCACCCACG---CCCAATACTACTTTGATCAATGGCAAGGGCCGCAAC
PenSpv1_NA_ProtID-594659_Scaf466-OG13             GCGGGACCTGGCGCTCCCACG---CCTAATACTACCCTGATCAATGGCAAGGGCCGCAAC
PenCBMAI_lcc8_ProtID-VDB95407.1_Scaf222-OG13      GCTCCTGCGGGCAAGCCGCAA---CCGAACACTACCTTGATCAACGGAAAGGGGCGCAAC
PenCONTA_NA_ProtID-670195_Scaf35-OG14             GCGAAGGTCGGCCCTCCCATG---CCTAACACGACTTTGATCAACGGAAAGGGTCGCTAT
PenSpv1_NA_ProtID-686668_Scaf88-OG14              GCGAAGGTCGGCCCTCCCATG---CCTAACACGACTCTGATCAACGGAAAGGGTCGCTAT
PenCONTA_NA_ProtID-686860_Scaf21-OG15             GCA---CCTGGTGTTCCCGCG---CCCAATACCACTTTGATTAACGGCAAGGGACGCTAC
PenSpv1_NA_ProtID-686202_Scaf79-OG15              GCA---CCTGGTGTTCCCGCG---CCCAATACCACTTTGATTAACGGCAAGGGACGCTAC
PenCBMAI_NA_ProtID-VDC00639.1_Scaf338-OG15        GCG---CCAGGTATACCCGCT---CCGAACACCACTCTTATCAATGGAAAGGGGCGCTAT
PenCONTA_NA_ProtID717194_Scaf24-OG16              TTTGCGCCTGGCCCGCAAAAG---CCAGACTCGACATTGATCAACGGAAAGGGGCGCTAC
PenSpv1_NA_ProtID36665_Scaf11-OG16                TTTGCGCCTGGCCCGCAAAAG---CCAGACTCGACATTGATCAACGGAAAGGGGCGCTAC
PenLyc_lacC_GbID-MG550092_NA-OG16                 TTTGCGCCTGGCCCACAAAAG---CCAGACTCGACATTGATCAATGGTAAGGGTCGCTAC
PenCBMAI_NA_ProtID-VDB92219.1_Scaf2-OG16          CTTGGGCCCCCTCCGCATACA---GCAGACTCAGTACTGATCAACGGGAAAGGGCGCTAC
PenCONTA_NA_ProtID-579219_Scaf24-OG17             GCACCTCCGGGAGGGCAATCT---CCCAACACCACACTCATCAATGGACACGGACGTTAC
PenSpv1_NA_ProtID-208735_Scaf222-OG17             GCACCTCCAGGAGGACAATCC---CCTAATACCACACTCATCAATGGACACGGACGTTAC
PenCBMAI_NA_ProtID-VDB90317.1_Scaf174-OG17        GCGCCCCCAGGAGCAGCGCAT---CCAAACACCACACTCGTGAATGGGCTCGGACGATAT
PenSpv1_NA_ProtID-654934_Scaf141-OG18             GCA---CCCGCCGTCCCTGCG---CCCAGCTCGACTTTGATCAACGGCCTTGGCCGTTAC
PenCONTA_NA_ProtID-612982_Scaf11-OG18             GCA---CCCGCCGTCCCTGCG---CCCAGCTCGACTTTGATTAACGGCCTTGGCCGTTAC
PenCBMAI_Pnh_lac1_ProtID-VDC04696_Scaf6-OG18      GCG---CCCGCTATTCCGGCG---CCAAGCGCGACGCTGATCAACGGTCTCGGGCGCTAC
TraHir_lacA_GbID-KP027478_Out                     ---GGTCCCCGGTTCCCGTTGGGCGCGGACGCGACTCTCATCAACGGCAAGGGCCGCGCT
TraHir_lacB_GbID-KP027484_Out                     ---GGTCCAAAGTTCCCTTTAGGGGCCCAATCAACGCTCATCAACGGGTTCGGGCGTTCC
TraHir_lacC_GbID-KP027479_Out                     ---GGCGCGGCATTCCCAGCCGGCGCCGACTCAACTCTTATTAACGGTCTGGGCCGCTTT
TraHir_lacD_GbID-KP027480_Out                     AACGGGCCCGGTATCCCGACC---TCGGACAGTACGCTGATCAATGGGCTTGGTCGCTGG
TraHir_lacE_GbID-KP027481_Out                     ---GGCTCCAGGTTCCCAAAG---TCGGATGCTACCCTGATCAATGGGCGTGGCCGCTCG
TraHir_lacF_GbID-KP027482_Out                     ---GGACCTGCTTTCCCCCCCAGGTCTGATGCTACTCTCATCAACGGCCGTGGCCGTACG
TraHir_lacG_GbID-KP027483_Out                     ---GGTGCCGCCTTCCCGACCGGGCCAGACTCGGTTTTGATTAACGGTTTGGGCCGGTTC
                                                                                       *  * ** **    *  **    

PenCONTA_NA_ProtID-158007_Scaf18-OG1              ACCGATAACGTCGGCAGCGACCTTACTTCTGATCTGAGTGTAATTTCGGTCACCGCTGGC
PenSpv1_NA_ProtID-81172_Scaf134-OG1               ACCGATAACGTCGGCAGCGACCTTACTTCTGATCTGAGTGTAATTTCGGTCACCGCTGGC
PenCBMAI_lcc1_ProtID-VDC02847.1_Scaf45-OG1        ACCGACGACGTCGGCAGCGACCTGACGGCAGATCTCGCGGTCATTTCTGTCACCGCCGGC
PenCONTA_NA_ProtID-685758_Scaf2-OG2               AGCGACGATTTTGGTAGCGATCTCAGTGCGGAGCTCGCTGTTATCACAGTCAATTCGGGC
PenSpv1_NA_ProtID-685261_Scaf64-OG2               AGTGACGATTTCGGTAGCGACCTCAGTGCGGACCTCGCTGTGATCACAGTCAATTCGGGC
PenLyc_lacB_GbID-MG550091_NA-OG2                  AGTGACGACTTTGGTAGCGACCTCAGCGCGGAACTCGCTGTAATCACAGTCAATTCGGGC
PenCBMAI_lcc2_ProtID-VDB95254.1_Scaf22-OG2        AGCGATAGCACGGGAAGCGACCTCACAGCAGACCTTGCAGTGATCACGGTCACCTCGGGT
PenCONTA_NA_ProtID-604824_Scaf66-OG3              CAGGACGCCTTTGGCTCTGACTTCAACACCTCTCTTTCCATTGTTTCGGTTGAGCAAGGC
PenSpv1_NA_ProtID-585626_Scaf144-OG3              CAGGATGCCTTTGGCTCTGACTTTAATACCTCTCTTTCCATCGTCTCGGTGGAGCAAGGT
PenCBMAI_lcc3B_ProtID-VDC05858.1_Scaf71-OG3       CAGGACGCCTTCGGCTCTGACCTGACCGTGCCCCTTTCTATCGTGTCCGTCGAGCAGGGT
PenCONTA_NA_ProtID-13951_Scaf1-OG4                ATCGACGCCTTTGGCGAGAATCTGACGAACGAGCTTGCCATTGTGAACGTTAGGAAAGGC
PenSpv1_NA_ProtID-572185_Scaf17-OG4               ATTGACGCCTTTGGTGAGAATCTGACGAACGAGCTTGCCATTGTGAACGTTAGAAAGGGT
PenCBMAI_lac4_ProtID-VDB83149.1_Scaf10-OG4        CTAGATCCATTTGGCAAGGATCTGACTAGCGAGCTTGCTGTTGTGAATGTGAAGAAAGGC
PenCONTA_NA_ProtID-582306_Scaf44-OG5              ATCGACGAGTTCGGCTCGAACTTGACCAACGAACTCGCCGTTGTGAATGTAAAGGCTGGT
PenSpv1_NA_ProtID-628028_Scaf37-OG5               ATCGACGAGTTTGGCTCGAACTTCGCCAACGAACTCGCCGTTGTGAACGTAAAGGCTGGT
PenLyc_lac5_GbID-MW172826_NA-OG5                  ATCGACGAGTTTGGCTCGAACTTGACCAACGAACTCGCTGTTGTGAATGTCAAGGCTGGT
PenCBMAI_NA_ProtID-VDC06586.1_Scaf8-OG5           ATCGATGAATTTGGCTCGAACCTCACGAACGAGCTTGCTGTTGTCAATGTCAAGGCTGGA
PenCONTA_NA_ProtID-582671_Scaf47-OG6              AGCGTCGCCTTCGGTGAGAACCTCGCGAATGAGCTTTCCGTCGTCAGCGTCGAGGCTGGT
PenSpv1_NA_ProtID-644385_Scaf412-OG6              AGCGTCGCCTTCGGTGAGAACCTCGCGAATGAGCTTTCCGTCGTCAGCGTCGAGGCTGGT
PenCONTA_NA_ProtID-614710_Scaf17-OG7              ATCGACGCCTTTGGGGAGAACCTCACGAATGAACTCGCCGTGGTCAACGTCGTCGCGGGT
PenSpv1_NA_ProtID-679847_Scaf4-OG7                ATCGACGCCTTTGGAGAGAACCTCACGAATGAACTCGCCGTGGTCAACGTCGTCGCGGGT
PenCONTA_NA_ProtID-672875_Scaf63-OG8              AATGATCCTATCGGGTCTGATCTCACTCAGCCTCTGGCGGTCGTCAATGTTGTGAAAGGA
PenSpv1_NA_ProtID-679847_Scaf85AND112-OG8         AATGATCCTATCGGGTCTGATCTCACTCAGCCTCTGGCGGTCGTCAATGTTGTGAAAGGA
PenLyc_lacA_GbID-MG550090_NA-OG8                  AATGATCCTATCGGGTCCGATCTCACTCAGCCTCTGGCGGTTGTCAATGTTGTGAAAGGA
PenCBMAI_NA_ProtID-VDB85211.1_Scaf117-OG8         ATTGACCCGGTTGGAGAGAACCTTGGCCATGATCTCGCTGTCATCAACGTCGAGTACGGC
PenCONTA_NA_ProtID-613815_Scaf14-OG9              CCTGGT------GGT---CCGACCAATGTCTCGCTTGCTATCGTGAACGTGAAGGCAGGG
PenSpv1_NA_ProtID-684578_Scaf54-OG9               CCTGGT------GGT---CCGACCAATGTCTCGCTTGCTATCGTGAACGTGAAGGCAGGG
PenCONTA_NA_ProtID-665656_Scaf14-OG9              CCTGGT------GGC---CCGACCAACCAATCACTTGCTATCGTTAACGTAAAGGCAGGG
PenSpv1_NA_ProtID-734113_Scaf54-OG9               CCTGGT------GGC---CCGACCGACCAACCGCTCGCCATCGTGAACGTGAAGGCAGGG
PenCBMAI_NA_ProtID-VDB98171.1_Scaf28-OG9          CCTGGT------GGT---CCGACCAACAACTCGCTCGCTGTTGTCAATGTGAAGTCTGGC
PenCONTA_NA_ProtID-667684_Scaf21-OG10             GTTGAC------GGA---CCGACCGACAATGCTCTAGCCGTCGTCAATGTGAAAGCTGGT
PenSpv1_NA_ProtID-684307_Scaf50-OG10              GTTAAC------GGG---CCAACCGACAATGCTCTCGCCGTCGTCAATGTGAAAGCTGGT
PenCBMAI_lcc6_ProtID-VDB95718.1_Scaf232-OG10      GTGGAC------GGA---CCGACTGATAACGCTCTCGCTGTTGTTAATGTGAAGGCCGGG
PenCONTA_NA_ProtID-615966_Scaf23-OG11             TCCGGTGCA------------CTGAATATCGATCTTGCGGTGGTGGGCGTAAAGAAGGGT
PenSpv1_NA_ProtID-693375_Scaf317-OG11             TCCGGTGCA------------CTGAATATCGATCTTGCGGTGGTGGGCGTAAAGAAGGGT
PenCBMAI_lcc7_ProtID-VDB96280.1_Scaf25-OG11       TGGGGCGGA------------CCTAACCTTGATCTCGCGGTTGTGAATGTTAAGAAGGGT
PenCONTA_NA_ProtID-147302_Scaf17-OG12             CCAGGA------GGC------CCTGAATCGCCGCTGGCTGTTGTACATGTGCAGTATGGT
PenSpv1_NA_ProtID-342248_Scaf4-OG12               CCAGGA------GGC------CCTGAATCGCCGCTGGCTGTTGTACATGTGCAGTATGGT
PenCBMAI_lcc5_ProtID-VDB92393.1_Scaf2-OG12        GCGGGT------GGT------CCCGCCTCTCCACTCGCGATCGTGCATGTCCGGAAGGGG
PenCONTA_NA_ProtID-617799_Scaf35-OG13             ATCAAC------GAG---ACTTCCTCTGTTCCTCTCGCAGTCGTGAACGTCGTGGCAGGA
PenSpv1_NA_ProtID-594659_Scaf466-OG13             ATCAAT------GAG---ACCTCTTCTCTTCCTCTCGCAGTTGTGAACGTCGTGGCTGGA
PenCBMAI_lcc8_ProtID-VDB95407.1_Scaf222-OG13      ATTGAC------GTC---GGAACCAATACCCCGCTCGCAATTGTGAACGTTGTAGCTGGC
PenCONTA_NA_ProtID-670195_Scaf35-OG14             CTTGAT------GGA------CCTGACGCTCGGCTTGCGGTCGTGAATGTTGAAGCTGGG
PenSpv1_NA_ProtID-686668_Scaf88-OG14              CTTGAT------GGA------CCTGACGCTCGGCTTGCGGTCGTGAATGTTGAAGCTGGG
PenCONTA_NA_ProtID-686860_Scaf21-OG15             GCCGGT------GGT------CCTGCCGCTCCTCTGTCGGTCGTGAATGTTCAAGCCGGG
PenSpv1_NA_ProtID-686202_Scaf79-OG15              GCCGGT------GGT------CCTGCCGCTCCTTTGTCGGTCGTAAATGTTCAAGCCGGG
PenCBMAI_NA_ProtID-VDC00639.1_Scaf338-OG15        TCTGGG------GGT------CCTGCTGCACCTCTCTCCGTCATCAACGTCCAAGCTGGC
PenCONTA_NA_ProtID717194_Scaf24-OG16              TCCGGC------GAC------CTTTCAACTCCCCTTTCCGTCGTAAACGTCAAGCAGGGC
PenSpv1_NA_ProtID36665_Scaf11-OG16                TCCGGC------GAC------CTTTCAGCTCCCCTTTCCGTCGTAAACGTCGAGCAGGGC
PenLyc_lacC_GbID-MG550092_NA-OG16                 TCCGGC------GAC------TTTTCAGCTCCCCTTTCGGTCGTGAACGTGAAGCAGGGC
PenCBMAI_NA_ProtID-VDB92219.1_Scaf2-OG16          GCTGGC------AAC------CTCACCGCGCCTCTTGCCGTCGTGAACGTCAAGCATGGC
PenCONTA_NA_ProtID-579219_Scaf24-OG17             GCTGGC------GGT------CCGCTCACCGACTTGGCCATCGTGAACGTGTATGCTGGC
PenSpv1_NA_ProtID-208735_Scaf222-OG17             GCTGGT------GGT------CCGCTCACTGACTTGGCGATCGTGAACGTGTATGCTGGC
PenCBMAI_NA_ProtID-VDB90317.1_Scaf174-OG17        GCGGGC------GGG------CCTCTCACCGACCTTGCGGTTGTCAATGTACAAGCCGGC
PenSpv1_NA_ProtID-654934_Scaf141-OG18             TCGGGT------GGC------CCCGCCTCGGACCTTGCAGTGGTCAACGTTGTGAAGGGA
PenCONTA_NA_ProtID-612982_Scaf11-OG18             TCGGGT------GGC------CCCGCCTCGGACCTTGCAGTGGTCAACGTTGTGAAGGGA
PenCBMAI_Pnh_lac1_ProtID-VDC04696_Scaf6-OG18      TCTGGT------GGT------CCTGCATCAGACCTTGCCGTGATCAACGTCACGAAGGGC
TraHir_lacA_GbID-KP027478_Out                     CCC---------AGT---GACACTACCGCCGAGCTGTCGGTGATCAAGGTCACGAAGGGC
TraHir_lacB_GbID-KP027484_Out                     GCG---------GAA---ACCCCTACCGCACAATTGGCGGTCATCAATGTACAGCGGGGG
TraHir_lacC_GbID-KP027479_Out                     ACC---------GGGGGTAACAGC---ACGAACCTCACGGTAATTACAGTCGAGCAAGGA
TraHir_lacD_GbID-KP027480_Out                     GCC---------GGT---AATCCCACCTCTGAGCTCGCCGTCATTAACGTCGAGCATGGC
TraHir_lacE_GbID-KP027481_Out                     AAT---------GGC---ACTCTCACCGCGGAGCTCGCTGTGATTAATATCCAGCATGGC
TraHir_lacF_GbID-KP027482_Out                     ACC---------ACC---AACACGGATGCGGAGGTGAGCGTCATCTCAGTCACGGCCGGC
TraHir_lacG_GbID-KP027483_Out                     ACT---------GGCGGCAACAGT---ACAGACCTCGCGGTCATCACTGTCGAGCAGGGC
                                                                                    *     *  *     *       ** 

PenCONTA_NA_ProtID-158007_Scaf18-OG1              ACCAAGTACCGGATGCGCCTGGTCTCCATGTCTTGCGACCCGAACTACGAGTTCTCCATC
PenSpv1_NA_ProtID-81172_Scaf134-OG1               ACCAAGTACCGGATGCGCCTGGTCTCCATGTCTTGCGACCCGAACTACGAGTTCTCCATC
PenCBMAI_lcc1_ProtID-VDC02847.1_Scaf45-OG1        ACCAAGTACCGTATGCGTTTGGTCTCATTGTCCTGCGATCCTAACTACTTGTTCTCGATT
PenCONTA_NA_ProtID-685758_Scaf2-OG2               TCTCGCTACCGCATGCGTCTAGTCTCCATATCCTGTGACCCAAACTTCGAGTTCTCAATT
PenSpv1_NA_ProtID-685261_Scaf64-OG2               TCTCGCTACCGCATGCGCCTGATCTCTATATCATGTGACCCGAACTTCGAGTTCTCAATT
PenLyc_lacB_GbID-MG550091_NA-OG2                  TCTCGCTACCGCATGCGCCTGATCTCCATATCCTGTGACCCAAACTTTGAGTTCTCAATT
PenCBMAI_lcc2_ProtID-VDB95254.1_Scaf22-OG2        TCCCGCTACCGCATGCGCCTTATCTCTTTGTCTTGCGACCCCAACTTCGAATTCTCCATC
PenCONTA_NA_ProtID-604824_Scaf66-OG3              GTACGCTACCGCATGCGCATTGTCTCCATCTCTTGCGACCCCAACTTTACCTTCAGCATT
PenSpv1_NA_ProtID-585626_Scaf144-OG3              ATGCGCTACCGCATGCGCATCGTCTCCATCTCCTGCGACCCCAACTTCACTTTCAGCATC
PenCBMAI_lcc3B_ProtID-VDC05858.1_Scaf71-OG3       GTACGCTACCGCATGCGCATCGTTTCCCTCTCCTGCGATCCCAACTTCACGTTCAGCATT
PenCONTA_NA_ProtID-13951_Scaf1-OG4                ACCCGCTACCGCATGCGCTTGATCTCCATGTCCTGCGACCCGAACTATACCTTCAGCATT
PenSpv1_NA_ProtID-572185_Scaf17-OG4               ACCCGCTATCGCATGCGCTTGATCTCCATGTCCTGCGACCCGAACCATACCTTCAGCATT
PenCBMAI_lac4_ProtID-VDB83149.1_Scaf10-OG4        ACCCGCTATCGTATGCGCCTGATCTCCATGTCTTGCGACCCGAATTATACATTCAGCATC
PenCONTA_NA_ProtID-582306_Scaf44-OG5              ACCAGGTATCGCATGCGCTTGATCTCCATGTCCTGCGACCCGAACTACACCTTCAGCATC
PenSpv1_NA_ProtID-628028_Scaf37-OG5               ACGAAGTACCGCATGCGTGTGATCTCCATGTCCTGCGACCCCAACTATACCTTCAGCATC
PenLyc_lac5_GbID-MW172826_NA-OG5                  ACGAAGTACCGCATGCGCGTGATCTCAGTGTCCTGCGACCCGAACTATACCTTCAGCATC
PenCBMAI_NA_ProtID-VDC06586.1_Scaf8-OG5           ACTAGGTACCGCATGCGGCTGATCTCCATGTCTTGCGACCCGAACTACACGTTCAGCATT
PenCONTA_NA_ProtID-582671_Scaf47-OG6              ACCCGCTACCGTATGCGTTTGATATCCATGTCTTGCGATCCTAGCCACACCTTCAGCATC
PenSpv1_NA_ProtID-644385_Scaf412-OG6              ACCCGCTACCGTATGCGTTTGATATCCATGTCTTGCGATCCTTACTCGATGTATACCCTG
PenCONTA_NA_ProtID-614710_Scaf17-OG7              ACTCGCTATCGTATTCGCTTGGTCTCAATGTCCTGTGATCCTAACTTCATCTTCTCTATC
PenSpv1_NA_ProtID-679847_Scaf4-OG7                ACTCGCTATCGTATTCGCTTGGTCTCAATGTCCTGTGACCCTAACTTCATCTTTTCTATT
PenCONTA_NA_ProtID-672875_Scaf63-OG8              ACTCGGTACCGCATGCGCTTGGTCTCTATCTCGTGTGACCCGAACTTCATCTTCAGCATC
PenSpv1_NA_ProtID-679847_Scaf85AND112-OG8         ACTCGGTACCGCATGCGCTTGGTCTCTATCTCGTGTGACCCGAACTTCATCTTCAGCATC
PenLyc_lacA_GbID-MG550090_NA-OG8                  ACTCGGTACCGCATGCGCTTGGTCTCTATCTTGTGTGACCCGAACTTCATCTTCAGCATC
PenCBMAI_NA_ProtID-VDB85211.1_Scaf117-OG8         ACGAAGTATCGCATGCGCTTAATCTCCATGTCGTGCGATCCGAACTTCATCTTTTCCATT
PenCONTA_NA_ProtID-613815_Scaf14-OG9              ACTCGGTACCGTTTCAGGCTAATCTCTATGAGCTGCGACCCGAACTTCGTGTTCAGCATT
PenSpv1_NA_ProtID-684578_Scaf54-OG9               ACTCGGTACCGTTTCAGGCTAATTTCTATGAGCTGCGACCCGAACTTCGTGTTCAGCATC
PenCONTA_NA_ProtID-665656_Scaf14-OG9              ACCCGG------------CTGATATCCATGAGCTGCGACTGGAACTTCGTATTTAGCATC
PenSpv1_NA_ProtID-734113_Scaf54-OG9               ACTCGG------------CTGATATCCATGAGCTGCGACTGGAACTTCGTATTTAGCATC
PenCBMAI_NA_ProtID-VDB98171.1_Scaf28-OG9          ACTCGGTACCGCTTCAGGTTGATCTCGATCAGCTGCGACCCCAACTTCATGTTCAGCATC
PenCONTA_NA_ProtID-667684_Scaf21-OG10             ACTCGTTATCGCTTCCGCTTGATCGCCATGAGCTGCCTACCCAACTTCGTCTTCTCTATT
PenSpv1_NA_ProtID-684307_Scaf50-OG10              ACTCGGCGAGTACCGCGT---ATCTTT------GGTCTACCCAACTTCGTCTTCTCTATC
PenCBMAI_lcc6_ProtID-VDB95718.1_Scaf232-OG10      ACTAGATACCGGTTCCGTCTGATATCCATGAGCTGTCTGCCCAACTTCGTCTTCTCCGTC
PenCONTA_NA_ProtID-615966_Scaf23-OG11             CTGCGCTATCGCATGCGCCTCATCTCGATGGCCTGTGACCCAAATTTCCTCTTCTCGATC
PenSpv1_NA_ProtID-693375_Scaf317-OG11             CTGCGCTATCGCATGCGCCTCATCTCGATGGCCTGTGACCCAAATTTCCTCTTCTCGATC
PenCBMAI_lcc7_ProtID-VDB96280.1_Scaf25-OG11       CTCCGCTACCGCATGCGCCTCGTCTCCACAGCATGTGATCCCAGCTACCTCTTTTCAATT
PenCONTA_NA_ProtID-147302_Scaf17-OG12             GTTCGGTACCGTTTTCGACTGGTGAATATTGCTTGCGATCCGGATTTCATCTTTTCCATC
PenSpv1_NA_ProtID-342248_Scaf4-OG12               GTTCGGTACCGTTTTCGACTGGTGAATATTGCTTGCGATCCGGATTTCATCTTTTCCATC
PenCBMAI_lcc5_ProtID-VDB92393.1_Scaf2-OG12        ATACGGTATCGCTTCCGGCTTGTCAATATAGCATGCGACCCGAATTTCCTGTTTTCCATC
PenCONTA_NA_ProtID-617799_Scaf35-OG13             AAACGTTATCGCTTCCGCCTAGTGTCTATCTCTTGCGATACGAACTTCGTCTTCAGCATC
PenSpv1_NA_ProtID-594659_Scaf466-OG13             AAACGTTACCGTTTCCGCTTAGTGTCCATCTCTTGCGATACGAACTTCGTCTTCAGCATC
PenCBMAI_lcc8_ProtID-VDB95407.1_Scaf222-OG13      AAGCGCTACCGTTTCCGCTTAGTGTCGATCTCCTGCGATGCGAGCTGGTTCTTCAGCATC
PenCONTA_NA_ProtID-670195_Scaf35-OG14             AAGCGCTATCGCTTCCGTTTAGTTTCCATCTCTTGCGACACGAACTTTGTCTTCTCCATC
PenSpv1_NA_ProtID-686668_Scaf88-OG14              AAGCGCTATCGCTTCCGTTTAGTTTCCATCTCTTGCGACACAAACTTTGTCTTCTCCATC
PenCONTA_NA_ProtID-686860_Scaf21-OG15             AAGCGTTACCGATTCCGTCTTGTGTCGATCTCCTGCGACACAAACTTCATCTTCTCCATC
PenSpv1_NA_ProtID-686202_Scaf79-OG15              AAGCGTTACCGATTCCGCCTTGTGTCGATCTCCTGCGACACGAACTTCATCTTCTCTATC
PenCBMAI_NA_ProtID-VDC00639.1_Scaf338-OG15        AAGCGCTATCGGTTCCGTCTTGTCTCAATCTCCTGCGACACAAACTTCATCTTCTCTATC
PenCONTA_NA_ProtID717194_Scaf24-OG16              CTTCGTTACCGGTTCAGACTCATCTCCATTTCTTGCGACGCGAATTTCGTTTTCAGCATA
PenSpv1_NA_ProtID36665_Scaf11-OG16                CTTCGTTACCGGTTCAGACTCATTTCCATTTCTTGCGACGCGAATTTCGTTTTCAGCATA
PenLyc_lacC_GbID-MG550092_NA-OG16                 CTTCGTTACCGGTTCAGACTCATCTCCATTTCTTGCGACACGAATTTTGTCTTCAGCATA
PenCBMAI_NA_ProtID-VDB92219.1_Scaf2-OG16          CTTCGCTACCGGTTCCGTTTGGTATCCATGGCTTGCGACGCGAACTTCGTCTTCAGTATC
PenCONTA_NA_ProtID-579219_Scaf24-OG17             AAGCGCTACCGATTCCGCCTCATCAGCATCTCGTGCGACACCTACTTCACGTTCTCTATT
PenSpv1_NA_ProtID-208735_Scaf222-OG17             AAGCGTTACCGATTCCGCCTCATCAGCATCTCGTGCGACACCTACTTCACGTTCTCTATT
PenCBMAI_NA_ProtID-VDB90317.1_Scaf174-OG17        AAGCGTTACCGATTCCGCCTTATCAGCATCTCATGCGACACATACTTCACGTTCTCTATT
PenSpv1_NA_ProtID-654934_Scaf141-OG18             ACTCGCTACCGCTTCCGTCTGGTATCGATCTCCTGCGACACCAACTTCATCTTCAGCATC
PenCONTA_NA_ProtID-612982_Scaf11-OG18             ACTCGCTACCGCTTCCGTCTGGTATCGATCTCCTGCGACACCAACTTCATCTTCAGCATC
PenCBMAI_Pnh_lac1_ProtID-VDC04696_Scaf6-OG18      ACTCGCTACCGCTTCCGTTTGGTGTCGATCTCCTGCGACACCAACTTTATCTTCAGCATC
TraHir_lacA_GbID-KP027478_Out                     AAACGCTACCGTTTCCGCTTGGTCTCGCTGTCATGCGACCCCAACCATACCTTCAGCATT
TraHir_lacB_GbID-KP027484_Out                     AAACGGTACCGCTTTCGATTGGTGTCGCTGTCGTGCGATCCAAACCACACATTCAGCGTC
TraHir_lacC_GbID-KP027479_Out                     AAGCGGTACCGTTTCCGCTTAGTTTCGCTCTCGTGCGATCCCAACCACACGTTCTCGATC
TraHir_lacD_GbID-KP027480_Out                     AAGCGCTACCGCTTCCGCCTCATCAACATCGCTTGCGACCCGCGTTACAACTTCACCATC
TraHir_lacE_GbID-KP027481_Out                     AAACGCTACCGATTCCGTCTCGTCTCACTCTCGTGCAATCCTAACTACGTGTTTAAAATC
TraHir_lacF_GbID-KP027482_Out                     AAGCGGTACCGCTTCCGTCTTGTCTCTTTGTCGTGCGACCCGGCGTACACTTTCAGCATC
TraHir_lacG_GbID-KP027483_Out                     AAGCGCTACCGTTTCCGCCTCGTCTCTCTCTCATGCGACCCCAACTTCACGTTCTCGATC
                                                                        *           *                *      * 

PenCONTA_NA_ProtID-158007_Scaf18-OG1              GACGGCCATACTATGACGATCATCGAGGTTGACGGCGTGAACGTGCAACCCCTCGTCGTC
PenSpv1_NA_ProtID-81172_Scaf134-OG1               GACGGCCATACTATGACGATCATCGAGGTGGACGGCGTGAACGTGCAACCCCTCGTCGTC
PenCBMAI_lcc1_ProtID-VDC02847.1_Scaf45-OG1        GACGGACACACGATGACCATCATCGAGGTGGACGGCGTGAACGTGCAGCCGCACGAAGTT
PenCONTA_NA_ProtID-685758_Scaf2-OG2               GATGGCCACCAGTTGACTATCATCGAGGTCGAGGGCGTGAACGTACAGCCACTCGTTGTC
PenSpv1_NA_ProtID-685261_Scaf64-OG2               GACGGCCACCAGTTGACCATCATCGAGGTCGAGGGTGTGAACGTACAGCCACTCGTGGTC
PenLyc_lacB_GbID-MG550091_NA-OG2                  GACGGTCACCAGTTGACTATCATCGAGGTGGAGGGTGTGAACGTACAGCCACTCGTTGTC
PenCBMAI_lcc2_ProtID-VDB95254.1_Scaf22-OG2        GATGGACACAACATGACTATCATCGAGGTGGAAGGCGTGAACGTGCAGCCGCTCGTTGTC
PenCONTA_NA_ProtID-604824_Scaf66-OG3              GACGGCCATAACATGACTGTCATCGAGGTCGAGGGCGTTAACACCCAGCCACATGTAGTC
PenSpv1_NA_ProtID-585626_Scaf144-OG3              GATGGCCACAACATGACTGTTATTGAAGTTGAGGGCGTCAATACCCAGCCGCTTGTGGTC
PenCBMAI_lcc3B_ProtID-VDC05858.1_Scaf71-OG3       GATGGCCACAACATGACGGTTATCGAGGTTGAGGGCGTTAACACCCAGCCTTTGGTAGTC
PenCONTA_NA_ProtID-13951_Scaf1-OG4                GACAAGCACCAGATGACCATTATTGAAGTCGAAGGCACCAATGTCCAACCGCTCGTGGTC
PenSpv1_NA_ProtID-572185_Scaf17-OG4               GATAGGCACCAGATGACCATTATTGAAGTCGAAGGCACCAATGTCCAACCACTCGTGGTC
PenCBMAI_lac4_ProtID-VDB83149.1_Scaf10-OG4        GACAAGCATCAGATGACCATCATCGAAGTTGAAGGGACGAACGTTCAACCACTCGTAGTT
PenCONTA_NA_ProtID-582306_Scaf44-OG5              GACAAGCATCAGATGACCATCATCGAAGTTGAAGGCACCAATGTCGACCCGCTCGTCGTC
PenSpv1_NA_ProtID-628028_Scaf37-OG5               GACAAGCATCAGATGACCATCATCGAAGTTGAAGGCACCAATGTGGACCCGCTCGTCGTC
PenLyc_lac5_GbID-MW172826_NA-OG5                  GACAAGCATCAGATGACCATTATCGAAGTCGAGGGCACCAATGTCGACCCGCTCGTCGTC
PenCBMAI_NA_ProtID-VDC06586.1_Scaf8-OG5           GACAAGCATCAGATGACTATCATCGAAGTTGAAGGGACCAATGTCCAGCCGCTCGAGGTC
PenCONTA_NA_ProtID-582671_Scaf47-OG6              GACAAGCATCAAATGACGATAATCGAAGTTGAGGGTACCAATGTCGAGCCACTCGTAGTT
PenSpv1_NA_ProtID-644385_Scaf412-OG6              TATGTACATCAAATGACGATAATCGAAGTTGAGGGTACCAATGTCGAGCCACTCGTAGTT
PenCONTA_NA_ProtID-614710_Scaf17-OG7              GATAATCACCAAATGACCATCATCGAAGTCGAAGGCACGAATGTTCAGCCGCTTGTGGTC
PenSpv1_NA_ProtID-679847_Scaf4-OG7                GATAATCACCAAATGACCATCATCGAAGTCGAAGGCACGAATGTTCAGCCGCTTGTGGTC
PenCONTA_NA_ProtID-672875_Scaf63-OG8              GATCAGCACCAGATGACGGTTATCGAAGCCGACGGAAACAATGTCCAGCCGCTCGTCGTC
PenSpv1_NA_ProtID-679847_Scaf85AND112-OG8         GATCAGCACCAGATGACGGTTATCGAAGCCGACGGAAACAATGTCCAGCCGCTCGTCGTC
PenLyc_lacA_GbID-MG550090_NA-OG8                  GATCAGCACCAAATGACAGTAATCGAAGCCGATGGAGGCAATACTCAACCGCTCGTCGTC
PenCBMAI_NA_ProtID-VDB85211.1_Scaf117-OG8         GACAACCATGACATGACGGTCATTGAAGCTGATGGTTCCAACGTTGAACCGCTCAAGGTA
PenCONTA_NA_ProtID-613815_Scaf14-OG9              GATCAGCACGTTCTTACGGTCATCGAGGCCGATGGCAACGCTGTTAAGCCGCACGAGGTT
PenSpv1_NA_ProtID-684578_Scaf54-OG9               GATCAGCACGTCCTTACGGTCATCGAGGCCGATGGCAACGCCGTTAAGCCGCACGAGGTT
PenCONTA_NA_ProtID-665656_Scaf14-OG9              GACCAGCACGTCTTGACAGTCATCGAGGCCGATGGTCACGCTGTCAAACCGCACGATGTT
PenSpv1_NA_ProtID-734113_Scaf54-OG9               GACCAGCACGACTTGACAGTCATTGAGGCCGATGGCCACGCTGTCAAACCGCACGACGTT
PenCBMAI_NA_ProtID-VDB98171.1_Scaf28-OG9          GACCAACATGTTCTGACTGTCATCGAGGCGGACGGTAACTCTGTCAGGCCACACAACGTC
PenCONTA_NA_ProtID-667684_Scaf21-OG10             GACAAGCATACGCTCACCGTCATCGAAGCCGATGGCAACTCGGTCATTCCCCACGACGTC
PenSpv1_NA_ProtID-684307_Scaf50-OG10              GACAAGCATACGCTCACCGTCATCGAGGCTGACGGCAACTCGGTCATTCCTCACGACGTC
PenCBMAI_lcc6_ProtID-VDB95718.1_Scaf232-OG10      GACAAGCACACCCTTACCATCATCGAGGCCGATGGTAACTCGGTCATTCCGCATGACGTT
PenCONTA_NA_ProtID-615966_Scaf23-OG11             GACCAGCATACCCTCAAGATCATCGAGGCTGATGGAACCAACGTGCAGCCTGTCGAGGTA
PenSpv1_NA_ProtID-693375_Scaf317-OG11             GACCAGCATACCCTCAAGATCATCGAGGCTGATGGAACCAACGTGCAGCCTGTCGAGGTA
PenCBMAI_lcc7_ProtID-VDB96280.1_Scaf25-OG11       GATCAGCATACGCTGAAGATTATCGAAGCGGATGGTACCAACGTTAAGCCCGTCGACGTG
PenCONTA_NA_ProtID-147302_Scaf17-OG12             GACGCGCATGATTTGATGGTTATCGAAGTCGACGGGACGAACGTCAAACCTCTGCTCGTA
PenSpv1_NA_ProtID-342248_Scaf4-OG12               GACGCGCATGATTTGATGGTTATCGAAGTCGACGGGACGAACGTCAAACCTCTGCTCGTA
PenCBMAI_lcc5_ProtID-VDB92393.1_Scaf2-OG12        GATGCTCATGACCTTACTGTGATCGAAGTCGATGGGACGAACGTGCAGCCTCTGCATGTA
PenCONTA_NA_ProtID-617799_Scaf35-OG13             GACGGGCATACATTCAACGTGATCGAGGTTGACGGAACTAGTCATCAACCTCTCGCCATC
PenSpv1_NA_ProtID-594659_Scaf466-OG13             GACGGGCATACGTTTGACGTGATCGAGGTTGACGGAACCAGTCATCAACCTCTTGCCATC
PenCBMAI_lcc8_ProtID-VDB95407.1_Scaf222-OG13      GACGGGCACACCTTCGATGTCATCGAAGTTGACGGCACAAGCCACCAACCACTCGCCATC
PenCONTA_NA_ProtID-670195_Scaf35-OG14             GATGGTCACGTTTTCGATGTCATCGAGGTCGACGGGACCAGCCACCAGCCTCACAGAATC
PenSpv1_NA_ProtID-686668_Scaf88-OG14              GATGGTCACGTTTTCGATGTCATCGAGGTCGACGGGACCAGCCACCAGCCTCACAGAATC
PenCONTA_NA_ProtID-686860_Scaf21-OG15             GACGGCCATAACTTCAGTGTCATCGAGGCGGACGGTGTTAGCCACCACCCTGTCCCGGTG
PenSpv1_NA_ProtID-686202_Scaf79-OG15              GACGGCCACAACTTCAGCGTCATCGAGGCGGACGGTGTCAGCCACCACCCTGTCCCGGTG
PenCBMAI_NA_ProtID-VDC00639.1_Scaf338-OG15        GACGGTCATACGTTCAATGTCATTGAGGCCGATGGTGTCAGTCACCACCCCGTCCCTGTG
PenCONTA_NA_ProtID717194_Scaf24-OG16              GACGGCCACTCGTTCTCTGTGATCGAGGTGGATGGGACCTCTCATCAGCCGCTTCCAATC
PenSpv1_NA_ProtID36665_Scaf11-OG16                GACGGCCACTCGTTCTCTGTGATCGAGGTGGATGGGACCTCTCACCAGCCGCTTCCAATC
PenLyc_lacC_GbID-MG550092_NA-OG16                 GACGGTCACTCGTTTGCTGTGATTGAGGTCGACGGGACCTCTCATCAGCCGCTTCCAATC
PenCBMAI_NA_ProtID-VDB92219.1_Scaf2-OG16          GACGGCCACTCATTCGCCGTGATCGAGGCCGATGGTGTGGCTCATCAACCACTTCCAGTC
PenCONTA_NA_ProtID-579219_Scaf24-OG17             GACAACCACAAGTTCAGCGTGATCGAGGTCGATGGAACGGCGCACCAGCCTCTCCTCATA
PenSpv1_NA_ProtID-208735_Scaf222-OG17             GACAACCACAAGTTCAGCGTGATCGAGGTCGATGGAACGGCGCACCAGCCTCTCCTCATA
PenCBMAI_NA_ProtID-VDB90317.1_Scaf174-OG17        GACGGCCACCAGTTTAGTGTCATCGAAGTTGACGGGACGGCGCATCAACCCCTTCTCATA
PenSpv1_NA_ProtID-654934_Scaf141-OG18             GACGGTCACAAGTTCAGCGTTATCGAAGTCGACAGCACGAACCACCACCCCCTCACGATC
PenCONTA_NA_ProtID-612982_Scaf11-OG18             GACGGCCACAAGTTCAGCGTTATCGAAGTCGACAGCACGAACCACCACCCCCTCACGATC
PenCBMAI_Pnh_lac1_ProtID-VDC04696_Scaf6-OG18      GACAACCACAAGTTCAGCGTGATCGAAGTCGATGGTGTGAACCACAAGCCCCAACCGATC
TraHir_lacA_GbID-KP027478_Out                     GATGGTCACAACTTGACTATCATCGAGGTCGACAGTGTCAACTCCCAGCCGCTGGAGGTT
TraHir_lacB_GbID-KP027484_Out                     GATGGACATAATCTTACCATCATTGAAGTCGACGGTGTTAATAGCAAACCTCTCACCGTG
TraHir_lacC_GbID-KP027479_Out                     GACGGTCATAACATGACCATTATCGAGGTCGACGCAGTGAACCACGAGGCTCTCACTGTG
TraHir_lacD_GbID-KP027480_Out                     GATGGCCACAACATGACCATCATCGAGGCTGACGGGGAGAATACCCAACCCCTGAAGGTA
TraHir_lacE_GbID-KP027481_Out                     GATGGCCACAACATGACGATAATAGAAGTTGACGGCGTAAGCAGCAGACCCCACGCGGTT
TraHir_lacF_GbID-KP027482_Out                     GACAACCACGACCTGACGGTGATCGAGGCGGATTCCGTTAACACGAAGCCGCTCGAGGTC
TraHir_lacG_GbID-KP027483_Out                     GATGACCACAACATGACTGTCATCGAGGTCGATGCCGTCAACCACGAGGCCCTCACCGTT
                                                   *    **     *     * ** ** *  **                 *        * 

PenCONTA_NA_ProtID-158007_Scaf18-OG1              GACCAGATCCAGATCTTCGCCGGCCAGCGCTACTCCTTCGTTCTCAGCGCCGACCAAACC
PenSpv1_NA_ProtID-81172_Scaf134-OG1               GACCAGATCCAGATCTTCGCCGGCCAGCGCTACTCCTTCGTTCTCAGCGCCGACCAAACC
PenCBMAI_lcc1_ProtID-VDC02847.1_Scaf45-OG1        GACCAGATCCAGATCTTTGCGGCGCAGCGCTACTCCTTCGTTCTTAGCGCTGACCAAACG
PenCONTA_NA_ProtID-685758_Scaf2-OG2               GACCGGATCCAGATCTACGCTGGCCAGCGCTACTCGTTTATTCTCAATGCCGACCAAGAT
PenSpv1_NA_ProtID-685261_Scaf64-OG2               GACCAGATCCAGATCTACGCCGGCCAGCGCTATTCGTTTATTCTCAGTGCCGACCAAGAT
PenLyc_lacB_GbID-MG550091_NA-OG2                  GACCAGATCCAAATCTACGCCGGCCAGCGCTACTCGTTTATTCTCAGTGCCGACCAAGAC
PenCBMAI_lcc2_ProtID-VDB95254.1_Scaf22-OG2        GACCAGATCCAAATTTACGCCGGTCAGCGCTACTCGTTCGTCCTGAACGCCGACCAGTCG
PenCONTA_NA_ProtID-604824_Scaf66-OG3              GACCAGATGCAGCTCTTTACCGGGCAGCGTGTGTCGGTTGTGCTCAACGCCGACCAGCCG
PenSpv1_NA_ProtID-585626_Scaf144-OG3              GACCAGATGCAGCTCTTCAGCGGCCAGCGCGTGTCGGTTGTGCTGAACGCCGACCAGCCG
PenCBMAI_lcc3B_ProtID-VDC05858.1_Scaf71-OG3       GACCAGATGCAGCTCTTCACCGGCCAGCGCGTCTCAGTCGTACTCAACGCGGACCAGCCG
PenCONTA_NA_ProtID-13951_Scaf1-OG4                CACCAAATCCAGATCTTTGCCGGCCAGCGCTACTCTTTCGTCCTCAACGCCAACCAACCT
PenSpv1_NA_ProtID-572185_Scaf17-OG4               GACCAGATTCAGATCTTTGCCGGCCAGCGCTACTCTTTCGTTCTCAACGCCAACCAACCT
PenCBMAI_lac4_ProtID-VDB83149.1_Scaf10-OG4        GACCAAATCCAGATATTCGCCGGCCAACGCTACTCATTCGTCCTCAACGCCAATCAGCCT
PenCONTA_NA_ProtID-582306_Scaf44-OG5              GACCAGATCCAGATCTTTGCCGGCCAGCGCTACTCTTTCGTTCTTGACGCCAACCAGCCC
PenSpv1_NA_ProtID-628028_Scaf37-OG5               GACCAGATGCAGATATTCGCCGGCCAGCGCTACTCTTTCGTTCTTGACGCCAACCAGCCC
PenLyc_lac5_GbID-MW172826_NA-OG5                  GACCAGATCCAGATCTTCGCCGGCCAGCGCTATTCATTCGTCCTTAACGCTAACCAGCCC
PenCBMAI_NA_ProtID-VDC06586.1_Scaf8-OG5           GACCAGATCCAGATCTTCGCTGGCCAGCGCTACTCGTTCGTACTCAATGCCAACCAGCCC
PenCONTA_NA_ProtID-582671_Scaf47-OG6              GATCAGATACAGATATCTCCTGGCCAGAGATACTCTTTTGTCTTGAATGCCAACCAGCCC
PenSpv1_NA_ProtID-644385_Scaf412-OG6              GATCAGATACAGATATCTCCTGGCCAGAGATACTCTTTTGTCTTGAATGCCAACCAGCCC
PenCONTA_NA_ProtID-614710_Scaf17-OG7              GACCAAATCCAAATTTTGGCCGCTCAACGGTACTCTTTTGTGCTGAATGCTAATCAGCCT
PenSpv1_NA_ProtID-679847_Scaf4-OG7                GACCAAATCCAAATTTTGGCCGCTCAACGATACTCTTTTGTGCTGAATGCCAATCAGCCC
PenCONTA_NA_ProtID-672875_Scaf63-OG8              GATTCGATCCAGATCTACGCTGGCCAGCGCTACTCCTTTGTTCTTAATGCCGACCAGAAG
PenSpv1_NA_ProtID-679847_Scaf85AND112-OG8         GATTCAATCCAGATCTACGCTGGCCAGCGCTACTCCTTTGTTCTTAATGCCGACCAGAAG
PenLyc_lacA_GbID-MG550090_NA-OG8                  GATTCGATCCAGATCTACGCCGGCCAGCGCTACTCCTTCGTTCTCAATGCCAACCAGAAG
PenCBMAI_NA_ProtID-VDB85211.1_Scaf117-OG8         GACTCAATCCAGATCTACGCAGGACAGCGCTACTCCTTCGTGCTTGATGCCAACCAGAAG
PenCONTA_NA_ProtID-613815_Scaf14-OG9              TCATCCATCAAGATCTTCGCTGCTCAGCGCTACTCGTTCGTACTCAAGGCTGACCAACCT
PenSpv1_NA_ProtID-684578_Scaf54-OG9               TCATCCATCAAGATCTTCGCTGCTCAGCGCTACTCGTTCGTACTCAAGGCTGACCAACCT
PenCONTA_NA_ProtID-665656_Scaf14-OG9              TCGTCCATTCAGATCTTCGCTGCTCAGCGCTACTCGTTCATACTCAACGCCAACCAGCCT
PenSpv1_NA_ProtID-734113_Scaf54-OG9               TCTTCCATCCAGATCTTCGCTGCTCAGCGCTACTCGTTCATAGTCAACGCCAACCAGCCT
PenCBMAI_NA_ProtID-VDB98171.1_Scaf28-OG9          TCGTCTATCCAGATCTTCGCGGCTCAGCGTTACTCGTTTGTGCTGAATGCCAATCAGCCC
PenCONTA_NA_ProtID-667684_Scaf21-OG10             TCGTCGCTGCAGGTATTTGCGGGTCAGCGCTATTCGGTCGTGTTGAAGGCTGACCAACCC
PenSpv1_NA_ProtID-684307_Scaf50-OG10              TCGTCGCTTCAGATATTTGCGGGTCAGCGCTATTCGGTCGTGCTGGATGCCGACCAACCT
PenCBMAI_lcc6_ProtID-VDB95718.1_Scaf232-OG10      TCTTCCTTGCAGATCTTTGCGGGGCAGCGCTATTCCTTCGTGCTGAACGCCAATCAGCCC
PenCONTA_NA_ProtID-615966_Scaf23-OG11             TCGCAGATTCAGATCTTCGCCGGCCAGCGGTACTCCTTTGTCCTTCATGCAAACCAGAAG
PenSpv1_NA_ProtID-693375_Scaf317-OG11             TCGCAGATTCAGATCTTCGCCGGCCAGCGGTACTCCTTTGTCCTTCATGCAAACCAGAAG
PenCBMAI_lcc7_ProtID-VDB96280.1_Scaf25-OG11       TCTCAGCTGCAGATCTTTGCCGGTCAACGATACTCCTTCGTTCTTCACGCGGACCAGAAG
PenCONTA_NA_ProtID-147302_Scaf17-OG12             ACTGAAATCCACATATTCGTGGGTCAACGTTATTCTTTTGTTCTGCATGCCAACCAGCCT
PenSpv1_NA_ProtID-342248_Scaf4-OG12               ACTGAAATCCACATATTCGTGGGTCAACGTTATTCTTTTGTTCTGCATGCCAACCAGCCT
PenCBMAI_lcc5_ProtID-VDB92393.1_Scaf2-OG12        AGCCGGATCCATATATTCATCGGTCAACGCTATTCTTTCATCCTTCATGCCAACCAACCC
PenCONTA_NA_ProtID-617799_Scaf35-OG13             GATTCCGTTCAGATATACGCAGGCCAGCGCTACTCCCTAGTGATGGCCGCGAACCAACCC
PenSpv1_NA_ProtID-594659_Scaf466-OG13             GATTCTGTCCAGATATACGCAGGCCAGCGCTACTCCCTAGTGATGGCCGCAAACCAACCC
PenCBMAI_lcc8_ProtID-VDB95407.1_Scaf222-OG13      GACTCCCTTCAGATCTTCGCCGGTCAACGCTACTCCCTGGTTATGGCCGCAAACCAACCC
PenCONTA_NA_ProtID-670195_Scaf35-OG14             GACTCTGTGCAGATTTTCGCCGGTCAGCGATACTCCCTCGTGATGGCCGCGGACCAACCA
PenSpv1_NA_ProtID-686668_Scaf88-OG14              GACTCTGTGCAGATTTTCGCCGGTCAGCGATACTCCCTCGTGATGGCCGCGGACCAACCA
PenCONTA_NA_ProtID-686860_Scaf21-OG15             GACTCTGTGCAGATCTTCGCTGCCCAGCGCTATTCGCTCGTCATGGCCGCCAATCAGCCT
PenSpv1_NA_ProtID-686202_Scaf79-OG15              GACTCCGTGCAGATCTTCGCTGCCCAGCGCTATTCGCTCGTTATGGCCGCCAACCAGCCT
PenCBMAI_NA_ProtID-VDC00639.1_Scaf338-OG15        GACTCAGTGCAGATATTCGCTGCTCAGCGCTACTCGCTTGTCATGGCCGCCAATCAACCA
PenCONTA_NA_ProtID717194_Scaf24-OG16              GATTCCTTGCAGATAATGGCCGGTCAACGCTACTCCCTCGTTATGACAGCAGACCAAGCG
PenSpv1_NA_ProtID36665_Scaf11-OG16                GACTCTGTGCAGATCATGGCCGGTCAACGCTACTCCCTCGTTATGGCAGCAGACCAAGCG
PenLyc_lacC_GbID-MG550092_NA-OG16                 GACTCCGTGCAGATCATGGCCGGTCAACGCTACTCCCTCGTTATGGCAGCAGACCAAGCA
PenCBMAI_NA_ProtID-VDB92219.1_Scaf2-OG16          GACTCCGTACAGATCTTTGCCGGTCAGCGTTACTCGCTTGTTATGGCAGCAAACCAGCCC
PenCONTA_NA_ProtID-579219_Scaf24-OG17             GACTCTTTAGATATTCTCGCAGCTCAACGTTACTCGCTCGTGATGGCCGCTGATCAGCCC
PenSpv1_NA_ProtID-208735_Scaf222-OG17             GACTCTTTAGATATCCTCGCAGCTCAACGTTACTCGCTCGTGATGGCCGCTGATCAGCCC
PenCBMAI_NA_ProtID-VDB90317.1_Scaf174-OG17        GACTCTCTAGATATTCTCGCAGCACAGCGCTACTCACTTGTGATGGCCGCTGATCAACCA
PenSpv1_NA_ProtID-654934_Scaf141-OG18             GACAGTGTTCAGATCCTCGCTGGTCAACGCTACTCTTTGGTCATGACGGCGGACCAGGAT
PenCONTA_NA_ProtID-612982_Scaf11-OG18             GACAGTGTTCAGATCCTCGCTGGTCAGCGCTACTCTTTGGTCATGACGGCGGACCAGGAT
PenCBMAI_Pnh_lac1_ProtID-VDC04696_Scaf6-OG18      GACAATGTCCAGATCTTTGCTGGTCAGCGCTACTCTCTGGTCATGACTGCGGATCAGGAT
TraHir_lacA_GbID-KP027478_Out                     GACTCCATCCAGATCTTCGCGGCGCAGCGCTACTCCTTCGTGCTGGATGCCAACCAGGCC
TraHir_lacB_GbID-KP027484_Out                     GACTCTATCCAAATTTTTGCGGCCCAGCGTTATTCCTTCGTCCTGAATGCCAACCAACCC
TraHir_lacC_GbID-KP027479_Out                     GATTCCATCCAGATCTTTGCAGCGCAGAGGTACTCGTTCGTGCTCACCGCGAACCAAGAT
TraHir_lacD_GbID-KP027480_Out                     GACAAGATCGAAATCCTCGTTGCTCAGAGGTATTCGTTCATTCTGGAGGCCAACCAGCCG
TraHir_lacE_GbID-KP027481_Out                     GATTCTATCCAGATCTTCGCCGGGCAGCGTTACTCATTTGCGCTGCATGCCAAGCAGCCG
TraHir_lacF_GbID-KP027482_Out                     GACTCGATTCAGATCTTCGCCGGTCAGCGCTACTCGTTCGTGCTTGAGGCGAATCAAGCT
TraHir_lacG_GbID-KP027483_Out                     GACGAAATTCAAATCTACGCAGGACAGCGTTACTCTTTCGTCCTCACCGCCGACCAAGAC
                                                         *  *  *       *  **  *    **  *     *    **  * **    

PenCONTA_NA_ProtID-158007_Scaf18-OG1              GCCGATAACTACTGGATCCGTGCGATTCCGAACGTTGGCACCACC---------------
PenSpv1_NA_ProtID-81172_Scaf134-OG1               GCCGATAACTACTGGATCCGTGCGATTCCGAACGTTGGCACCACC---------------
PenCBMAI_lcc1_ProtID-VDC02847.1_Scaf45-OG1        CCTGACAACTACTGGATTCGCGCGATCCCAAACACCGGCACGACG---------------
PenCONTA_NA_ProtID-685758_Scaf2-OG2               GCCGACAACTACTGGATTCGCGCACTCCCGAACATCGTGAACGCC---------------
PenSpv1_NA_ProtID-685261_Scaf64-OG2               GCGGACAACTACTGGATTCGCGCACTCCCGAACATCGCGAACGCC---------------
PenLyc_lacB_GbID-MG550091_NA-OG2                  GCCGATAACTATTGGATTCGCGCACTCCCAAACATCGCGAACGCC---------------
PenCBMAI_lcc2_ProtID-VDB95254.1_Scaf22-OG2        CCCGATAACTACTGGATCCGCGCACTCCCGAACACCGGCAACACT---------------
PenCONTA_NA_ProtID-604824_Scaf66-OG3              GTAGACAATTACTGGATCCGCTCATTCCCCCAGAGCGCCTCTGCCAACGCC---ATGGCG
PenSpv1_NA_ProtID-585626_Scaf144-OG3              GTGGATAACTACTGGATCCGGTCGTTCCCCCAAAGCGCCTCGGCCAACACC---ATGGCG
PenCBMAI_lcc3B_ProtID-VDC05858.1_Scaf71-OG3       GTGGACAACTACTGGATCCGCTCGTTCCCCCAGAGTGCCTCTGCCAACGCC---TTGGCG
PenCONTA_NA_ProtID-13951_Scaf1-OG4                GTCGATAACTACTGGATCCGAGCCTTCCCCGACTCGGCAAGCCCGAACACG---CTTGCG
PenSpv1_NA_ProtID-572185_Scaf17-OG4               GTCGATAACTACTGGATTCGTGCCTTCCCTGACTCGGCAAGCCCCAACACG---CTTGCG
PenCBMAI_lac4_ProtID-VDB83149.1_Scaf10-OG4        GTTGATAACTACTGGATTCGTGCTTTCCCCGACTCTGCGAGCCCCAACATG---ATGGCA
PenCONTA_NA_ProtID-582306_Scaf44-OG5              GTCGACAACTACTGGATCCGTGCCTTCCCCGACTCGGCAAGCCCGAATACG---CTCGCG
PenSpv1_NA_ProtID-628028_Scaf37-OG5               GTCGACAACTACTGGATCCGTGCCTTCCCCGACTCAGCAAGCCCGAACACG---CTCGCG
PenLyc_lac5_GbID-MW172826_NA-OG5                  GTCGATAACTACTGGATCCGTGCCTTCCCCGACTCTGCAAGCCCAAACACG---CTCGCG
PenCBMAI_NA_ProtID-VDC06586.1_Scaf8-OG5           GTTGATAACTACTGGATCCGCGCCTTCCCTGACTCAGCGAGCCCCAACACG---CTTGCG
PenCONTA_NA_ProtID-582671_Scaf47-OG6              GTCGACAACTACTGGATTCGCGCCTTTCCCGGCTCTACAGGCACCAATACCCTG---CCG
PenSpv1_NA_ProtID-644385_Scaf412-OG6              GTCGACAACTACTGGATTCGCGCCTTTCCCGGCTCTACAGGCACCAATACCCTG---CCG
PenCONTA_NA_ProtID-614710_Scaf17-OG7              GTCAACAACTATTGGATTCGTGCCTTCCCCGAGTCTGCGAGCCCCAACACC---CTCGCA
PenSpv1_NA_ProtID-679847_Scaf4-OG7                GTCGACAACTATTGGATTCGCGCCTTCCCCGAGTCTGCGAGCCCCAACACA---CTTGCT
PenCONTA_NA_ProtID-672875_Scaf63-OG8              GTGGACAACTACTGGATCCGTTCCTTCCCCAACACGTCGAGTTTCATCCCGGAGAAGGAG
PenSpv1_NA_ProtID-679847_Scaf85AND112-OG8         GTGGACAACTACTGGATCCGTTCCTTCCCCAACACGTCGAGTTTCATCCCGGAGAAGGAG
PenLyc_lacA_GbID-MG550090_NA-OG8                  GTGGACAACTACTGGATCCGTTCCTTCCCCAACACGTCGAGTTTCATCCCGGAGAAGGAG
PenCBMAI_NA_ProtID-VDB85211.1_Scaf117-OG8         CCGGACAACTACTGGATCCACGCTCTGCCTCAGTCTTCTAGCAACAACCCC---AACGCT
PenCONTA_NA_ProtID-613815_Scaf14-OG9              GCGGACAACTACTGGATACGAGCGATCCCTAACTCGGAGACTAACAAC------------
PenSpv1_NA_ProtID-684578_Scaf54-OG9               GCGGACAACTACTGGATACGAGCGATCCCTAACTCGGAGACTAACAAC------------
PenCONTA_NA_ProtID-665656_Scaf14-OG9              GCTGACAACTACTGGATACGCGCAATTCCCAACTCGAAGACGAACAAT------------
PenSpv1_NA_ProtID-734113_Scaf54-OG9               GCTTACAACTACTGGATACGCGCAATTCCCAACTCGAAGACGAACAAT------------
PenCBMAI_NA_ProtID-VDB98171.1_Scaf28-OG9          GCGGATAACTACTGGATCCGAGCGATTCCCAACTCGGCTACTAACAAC------------
PenCONTA_NA_ProtID-667684_Scaf21-OG10             AAGGACAACTACTGGATCCGCGCCGCTCCGAACTCGCATATCAACAAC------------
PenSpv1_NA_ProtID-684307_Scaf50-OG10              AAGGACAACTACTGGATCCGAGCCGCTCCGAACTCGCATACTAACAAC------------
PenCBMAI_lcc6_ProtID-VDB95718.1_Scaf232-OG10      AAGGACAACTATTGGATCCGCGCTGCGCCGAACTCGGCCACCAATAAC------------
PenCONTA_NA_ProtID-615966_Scaf23-OG11             GTGGACAACTATTGGATTCGTGCCCTCCCTGATATTGGCACAGAC---------------
PenSpv1_NA_ProtID-693375_Scaf317-OG11             GTGGACAACTATTGGATTCGTGCCCTCCCTGATATTGGCACAGAC---------------
PenCBMAI_lcc7_ProtID-VDB96280.1_Scaf25-OG11       GTTGATAACTATTGGATCCGCGCCCTTCCCGATGTCGGCGCCAAT---------------
PenCONTA_NA_ProtID-147302_Scaf17-OG12             GTGAATAACTACTGGATACGGGCGCTACCGAACTTCTACCCCACG------------GCG
PenSpv1_NA_ProtID-342248_Scaf4-OG12               GTGAATAACTACTGGATACGGGCGCTACCGAACTTCTACCCCACG------------GCG
PenCBMAI_lcc5_ProtID-VDB92393.1_Scaf2-OG12        GTGGATAACTACTGGATACGGGCACTTCCTAATTTCGATCCTCCG------------ACC
PenCONTA_NA_ProtID-617799_Scaf35-OG13             GTGGCAAACTACTGGATTCGCGCTCTACCAAACAACATCGTCAATACCTCC---------
PenSpv1_NA_ProtID-594659_Scaf466-OG13             GTAGCAAACTACTGGATCCGCGCTCTGCCAAACAACATCGTCAATACCACC---------
PenCBMAI_lcc8_ProtID-VDB95407.1_Scaf222-OG13      GTCTCGAACTACTGGATCCGCTCTATCCCCGACCCTCAGTCCAGCATCGAC---------
PenCONTA_NA_ProtID-670195_Scaf35-OG14             GTTTCCAACTACTGGATCCGCGCTCAACCGAATAATATAAACCCGACCTTA---------
PenSpv1_NA_ProtID-686668_Scaf88-OG14              GTTTCCAACTACTGGATCCGCGCTCAACCGAATAATATAAACCCGACCTTA---------
PenCONTA_NA_ProtID-686860_Scaf21-OG15             GTGTCCAACTACTGGATCCGCGCGCAGCCGAACAACATTAACGCT---------------
PenSpv1_NA_ProtID-686202_Scaf79-OG15              GTGTCCAACTACTGGATCCGCGCGCAGCCGAACAACATCAATGCC---------------
PenCBMAI_NA_ProtID-VDC00639.1_Scaf338-OG15        GTCTCGAATTATTGGATCCGCGCTCAGCCTAGCAACATCAACGCT---------------
PenCONTA_NA_ProtID717194_Scaf24-OG16              CCGTCAAACTACTGGATACGCGCCCAACCCAATAGC---GGCAAC------------GCG
PenSpv1_NA_ProtID36665_Scaf11-OG16                CCGTCGAACTACTGGATACGAGCCCAGCCCAATAGC---GGCAAT------------GCA
PenLyc_lacC_GbID-MG550092_NA-OG16                 CCGTCAAACTACTGGATACGCGCCCAACCCAATAGC---GGCAAC------------GCG
PenCBMAI_NA_ProtID-VDB92219.1_Scaf2-OG16          CCGTCCAACTACTGGATACGCTCCAAGCCCGATAACGCTCGGAAT------------ACG
PenCONTA_NA_ProtID-579219_Scaf24-OG17             GTGGACAACTACTGGATCCGTGCGGCTCCCAGCAACATCGCGCCC---------------
PenSpv1_NA_ProtID-208735_Scaf222-OG17             GTGGACAACTACTGGATCCGTGCGGCTCCCAGCAACATCGCGCCC---------------
PenCBMAI_NA_ProtID-VDB90317.1_Scaf174-OG17        GTTGATAACTATTGGATCCGAGCGGCTCCCAATAACATCGCAAGC---------------
PenSpv1_NA_ProtID-654934_Scaf141-OG18             GTCGGCAACTACTGGATTCGCGCGCAACCGTCAAACATCAACGCA---------------
PenCONTA_NA_ProtID-612982_Scaf11-OG18             GTCGGCAATTACTGGATTCGCGCGCAACCGTCAAACATCAACGCA---------------
PenCBMAI_Pnh_lac1_ProtID-VDC04696_Scaf6-OG18      GTCGGCAACTATTGGGTCCGTGCGCAACCTAACAACATTGCTGCC---------------
TraHir_lacA_GbID-KP027478_Out                     GTCGACAACTACTGGATTCGGGCCAACCCCAAC---------TTCGGAAAT---GTTGGA
TraHir_lacB_GbID-KP027484_Out                     GTGGACAACTACTGGATTCGTGCGAACCCCAAC---------TTTGGCACG---ACCGGG
TraHir_lacC_GbID-KP027479_Out                     ATCGACAACTACTGGATCCGTGCCCTCCCGAAC---------ACCGGTACC---ACCGAC
TraHir_lacD_GbID-KP027480_Out                     GTGAACAACTACTGGATTCGTGCACAGCCTGACAGGCAGAACCTCAATGCC---ACTGGG
TraHir_lacE_GbID-KP027481_Out                     GTAGACAACTATTGGATCCGCGCAAACCCTAAC---------ATCGGCCTG---ACTGCC
TraHir_lacF_GbID-KP027482_Out                     GTCGACAACTACTGGATCCGTGCAAACCCTCTG---------TTCGGCACG---ACTGGA
TraHir_lacG_GbID-KP027483_Out                     GTTGGTAACTATTGGATCCGTGCCCTTCCTAAC---------GGTGGTACT---GTCTCG
                                                        ** ** *** * *   *    **                               

PenCONTA_NA_ProtID-158007_Scaf18-OG1              ---TCGACTGCCAGCGGTGTCAACAGCGCGATCCTTCGTTACAGCGGTGCCGCCGAGTCT
PenSpv1_NA_ProtID-81172_Scaf134-OG1               ---TCGACTGCCAGCGGTGTCAACAGCGCGATCCTTCGTTACAGCGGTGCCGCCGAGTCT
PenCBMAI_lcc1_ProtID-VDC02847.1_Scaf45-OG1        ---TCGACCGACAGCGGCTTGAACAGCGCTATTCTTCGCTACGATACCGCCGACGAGACC
PenCONTA_NA_ProtID-685758_Scaf2-OG2               ---ACATATGATAACGGCCTGAACAGCGCTATTCTCCGCTATAACGGCACTAACGAAGTC
PenSpv1_NA_ProtID-685261_Scaf64-OG2               ---ACATATGATAACGGCCTGAACAGCGCCATTCTCCGCTACAACGGTACTGACGAAGTT
PenLyc_lacB_GbID-MG550091_NA-OG2                  ---ACATATGATAATGGTCTAAACAGCGCTATTCTCCGTTACAACGGCAGTGATGAAGTT
PenCBMAI_lcc2_ProtID-VDB95254.1_Scaf22-OG2        ---ACATACGACGACGGCCTGAACAGTGCTATTCTACGCTACAGCGGGGTTGATGAGGTT
PenCONTA_NA_ProtID-604824_Scaf66-OG3              CAGACCTACGACAACGGTCTCAACCAGGCCATCCTCCGTTACAAGGGCGCACCGGAGGTC
PenSpv1_NA_ProtID-585626_Scaf144-OG3              CAAACCTACGACAACGGCCTTAACCAGGCTATCCTTCGCTACAAGGGCGCACCAGAGGTC
PenCBMAI_lcc3B_ProtID-VDC05858.1_Scaf71-OG3       CAAACCTACGACAACGGTCTTAACCAGGCTATTCTCCGCTACAAGGGTGCACCAGAGGTC
PenCONTA_NA_ProtID-13951_Scaf1-OG4                CAAACATTCGAGCACGGTCTCAACCAAGCTGTTCTTCGCTATAAGGGTGCTCGGTCTGTC
PenSpv1_NA_ProtID-572185_Scaf17-OG4               CAAACATTCGAGCACGGTCTCAACCAGGCTGTTCTCCGCTATAAGGGCGCTCGGTCCGTT
PenCBMAI_lac4_ProtID-VDB83149.1_Scaf10-OG4        CAGACGTTTGAGCACGGTCTCAACCAGGCTATTCTCCGCTACAAAGGCGCTCGCGATATA
PenCONTA_NA_ProtID-582306_Scaf44-OG5              CAGACCTTCGACCACGGTCTCAACCAGGCTATCCTTCGTTACAGCGGCGCTCCGTCCTCT
PenSpv1_NA_ProtID-628028_Scaf37-OG5               CAGACCTTCGACCACGGTCTCAACCAAGCCGTCCTTCGCTACAGCGGCGCTCCGTCCTCC
PenLyc_lac5_GbID-MW172826_NA-OG5                  CAGACCTTTGACCACGGTCTCAATCAGGCCATCCTTCGCTACAGCGGCGCTCCCTCCTCT
PenCBMAI_NA_ProtID-VDC06586.1_Scaf8-OG5           CAGACCTTCGATCACGGCCTCAACCAGGCGATCCTCCGTTACGCCGGTGCTGCTACTGCG
PenCONTA_NA_ProtID-582671_Scaf47-OG6              CAGGCATCTGAACACGGTCTCAACCAAGCTATTCTTCGCTACAGCGGGGCCTCCTTGGCT
PenSpv1_NA_ProtID-644385_Scaf412-OG6              CAGGCATCTGAACACGGTCTCAGCCAGGCTATTCTTCGCTACAGCGGGGCCTCCTTGGCT
PenCONTA_NA_ProtID-614710_Scaf17-OG7              CAGACCTTTGATCATGGCCTCAACCAGGCAATTCTCCGCTACAAGGGTGCACCTGCCACC
PenSpv1_NA_ProtID-679847_Scaf4-OG7                CAGACCTTCGACCATGGCCTCAACCAGGCGATCCTCCGCTACAAAGGCGCACTTGCCACC
PenCONTA_NA_ProtID-672875_Scaf63-OG8              CTGACCTTCGACAACGGCCTCAACTCTGCTATCCTCCGTTACAAGGGTGCCAAGATTGCT
PenSpv1_NA_ProtID-679847_Scaf85AND112-OG8         CTGACCTTCGACAATGGCCTCAACTCTGCTATCCTCCGTTACAAGGGTGCCAAGATTGCT
PenLyc_lacA_GbID-MG550090_NA-OG8                  CTGACCTTCGACAACGGCCTCAACTCTGCTATCCTCCGTTACAAAGGTGCCAAGATTGCT
PenCBMAI_NA_ProtID-VDB85211.1_Scaf117-OG8         ACCACGTTCGAGCATGGCCTTAACTCAGCTATACTCCGCTACAAAGGAGCCCACGACGAA
PenCONTA_NA_ProtID-613815_Scaf14-OG9              ---AACACGAAGAACGGCCTGAATAGCGCCATCCTGAACTACGAAGGCATCGAGGTCGCG
PenSpv1_NA_ProtID-684578_Scaf54-OG9               ---AACACGAAGAACGGCCTGAATAGCGCCATCCTGAACTACGAAGGCATCGAGGTCGCG
PenCONTA_NA_ProtID-665656_Scaf14-OG9              ---GACACGGAGAACGGCCTCAACAGTGCTATCTTGAACTATGAAGGCGTCGCCGTCGCG
PenSpv1_NA_ProtID-734113_Scaf54-OG9               ---GACACGGAGAACGGCCTCAACAGTGCTATCTTGAACTATGAAGGCGTCGCCGTCGCG
PenCBMAI_NA_ProtID-VDB98171.1_Scaf28-OG9          ---AGCACGAAGAACGGCTTGAACAGCGCTATCCTGAACTACGATGGCATTGATGTCGCA
PenCONTA_NA_ProtID-667684_Scaf21-OG10             ---AGCACGGGCAATGGTCTCAACAGCGCCATCCTGAACTACGAGGGTGTTGACGTTGCA
PenSpv1_NA_ProtID-684307_Scaf50-OG10              ---AGCACGGGCAATGGCCTCAATAGCGCCATCCTGAACTACGAGGGTGTTGACGTTGCA
PenCBMAI_lcc6_ProtID-VDB95718.1_Scaf232-OG10      ---AGCACCGGGGACGGTCTTAACAGCGCTATTTTGAACTACGAGGGCGTCGACGTTGCA
PenCONTA_NA_ProtID-615966_Scaf23-OG11             TTGACGGCCGACGGTGGGCTCAACTCGGCTATCCTGCGCTATAATGGTGCGAAGAAGGCC
PenSpv1_NA_ProtID-693375_Scaf317-OG11             TTGACGGCCGACGGTGGGCTCAACTCGGCTATCCTGCGCTATAATGGTGCGAAGAAGGCC
PenCBMAI_lcc7_ProtID-VDB96280.1_Scaf25-OG11       CTGACCGCGGACGGTGGGCTTAACTCGGCAATCCTGCGTTACAAAGGCGCAAAGCAAGCC
PenCONTA_NA_ProtID-147302_Scaf17-OG12             ---AATTTTACGGGCGGGCAGAACAGCGCGATATTTCGATACATCGGAGCCAAGCCCATA
PenSpv1_NA_ProtID-342248_Scaf4-OG12               ---AATTTCACGGGCGGGCAGAACAGCGCGATATTTCGATACATCGGAGCCAAGCCCATA
PenCBMAI_lcc5_ProtID-VDB92393.1_Scaf2-OG12        ---AATTTCACCAATGGGCTAAATAGCGCGATTCTTCGGTACATTGGAGCCGAACCTCTC
PenCONTA_NA_ProtID-617799_Scaf35-OG13             ---------TCGAACGGCATTAACAGTGCCATATTGCGCTATGCTGGCGCACCGGCTATC
PenSpv1_NA_ProtID-594659_Scaf466-OG13             ---------TCGAACGGCATTAACAGTGCCATCTTGCGCTATGCTGGCGCACCGGCTATC
PenCBMAI_lcc8_ProtID-VDB95407.1_Scaf222-OG13      CGAAGCACCGACGACGGCCGCAACAGTGCCATCCTGCGCTATGCCGGCGCACCGGCCGTC
PenCONTA_NA_ProtID-670195_Scaf35-OG14             CCGCCTTTCACGGGAGGTAGGAACAGTGCGATCCTGCGTTACGCCGGTGCGAAGGTTGTG
PenSpv1_NA_ProtID-686668_Scaf88-OG14              CCGCCTTTCACGGGAGGTAGGAACAGTGCGATCCTGCGTTACGCCGGTGCGAAGGTCCTG
PenCONTA_NA_ProtID-686860_Scaf21-OG15             ---AGCTTTGCAAATGGCATGAACAGCGCCATTCTGCGCTACGCCGGCGCCAAGGCCGTA
PenSpv1_NA_ProtID-686202_Scaf79-OG15              ---AGCTTTGCAAATGGCATGAACAGTGCCATCCTGCGCTACGCCGGCGCCAAGGCGGTA
PenCBMAI_NA_ProtID-VDC00639.1_Scaf338-OG15        ---AGTTTCGCGAATGGTATGAACAGCGCTATCCTGCGTTACGCTGGAGCGAAGGCCGTC
PenCONTA_NA_ProtID717194_Scaf24-OG16              ---TCGTTTGCAGGCGGCTTGAACTCAGCGATCCTGCGATATGCCGGCGCTCCTCTGGTG
PenSpv1_NA_ProtID36665_Scaf11-OG16                ---TCATTTGCGGGCGGTTTGAACTCAGCCATCCTGCGATATGCCGGTGCTCCTCTGGTG
PenLyc_lacC_GbID-MG550092_NA-OG16                 ---TCGTTTGCGGGCGGCTTGAACTCAGCGATTCTGCGTTATGCCGGTGCTCCGCTGGTG
PenCBMAI_NA_ProtID-VDB92219.1_Scaf2-OG16          ---ACGTTCACTAGCGGTTTGAACTCGGCCATCCTTCGTTACGCCGGTGCTCCTGTCGCG
PenCONTA_NA_ProtID-579219_Scaf24-OG17             ---GGCTTTGTCAACGGCACCAACAGCGCTATCCTTCGGTATGCAGGTGCAAATGCCAGT
PenSpv1_NA_ProtID-208735_Scaf222-OG17             ---GGCTTTGTCAACGGCACAAACAGCGCTATCCTTCGGTATGCAGGTGCAAATGCCAGC
PenCBMAI_NA_ProtID-VDB90317.1_Scaf174-OG17        ---GGCTTTACCATTGGCACGAACAGCGCCATCCTGCGCTATGCGGGCGCAGGTACCAGT
PenSpv1_NA_ProtID-654934_Scaf141-OG18             ---ACGTTTGATGGAGGCCTGAACAGCGCCATTCTGCGCTACAAGGGCGCCACAGTCGCC
PenCONTA_NA_ProtID-612982_Scaf11-OG18             ---ACGTTTGATGGAGGCCTGAACAGCGCCATTCTGCGCTACAAGGGCGCTACAGTCGCC
PenCBMAI_Pnh_lac1_ProtID-VDC04696_Scaf6-OG18      ---ACGTTCGATGGCGGTCTCAACAGCGCTATCTTGCGCTACAAGGACGCCACTGTCGCT
TraHir_lacA_GbID-KP027478_Out                     ------TTCGACGGGGGTATCAACTCGGCCATCCTGCGCTATGACGGCGCGCCCGCTGTC
TraHir_lacB_GbID-KP027484_Out                     ------TTCGCCGGCGGAGTCAACTCCGCTATTCTACGGTACAAGGGAGCTCCCGCCTCC
TraHir_lacC_GbID-KP027479_Out                     ------TTCGCCGACGGGATCAACTCCGCAATTCTGCGGTACTCTGGAGCGCCTGAAATT
TraHir_lacD_GbID-KP027480_Out                     ------TTCGCCAACGGCATCAACTCTGCCATCTTGCGTTACAAGGGCGCGCCGATCGCG
TraHir_lacE_GbID-KP027481_Out                     GGAACATTCGACGGAGGTGTAAACTCCGCCATCTTACGATATGAAGGAGCCCGTCATGCC
TraHir_lacF_GbID-KP027482_Out                     ------TTTGCGGGTGGCATCAACTCGGCCATCTTGCGCTACGACGGTGCGCCTGCACAG
TraHir_lacG_GbID-KP027483_Out                     ------TTCTCTGGCGGTGTCAACTCTGCCATCCTCCGCTACTCCGGCGCTCCCGAGGTT
                                                                 **    *     **  *  *    **                   

PenCONTA_NA_ProtID-158007_Scaf18-OG1              GAGCCTACCACGTCGTCT------------TCTGTTTCTTCGGCGCTCGTCGAGTCTGAC
PenSpv1_NA_ProtID-81172_Scaf134-OG1               GAGCCCACCACGTCGTCT------------TCCGTGTCTTCGGCACTCGTTGAGTCAGAC
PenCBMAI_lcc1_ProtID-VDC02847.1_Scaf45-OG1        GATCCCACCACCTCGTCC------------TCGACTTCCAACCTGCTCGTTGAGACTGAC
PenCONTA_NA_ProtID-685758_Scaf2-OG2               GATCCCACCACGTCGTCT------------TCTGTCTCCCTGCCTCTTGTCGAGACCGAC
PenSpv1_NA_ProtID-685261_Scaf64-OG2               GACCCCACCACGTCGTCT------------TCTGTCTCTCTGCCCCTTGTCGAGACCGAC
PenLyc_lacB_GbID-MG550091_NA-OG2                  GAGCCTACCACGTCGTCT------------TCTGTCTCCCTGCCCCTTGTCGAGACCGAC
PenCBMAI_lcc2_ProtID-VDB95254.1_Scaf22-OG2        GAACCGACCACAAACTCG------------TCTATCTCTCAAGCTCTCGTCGAGACTGAC
PenCONTA_NA_ProtID-604824_Scaf66-OG3              GACCCTACCACCAAGGACGAC---------AGCGGTCGCCTGCCGTTGATCGAGACCAAC
PenSpv1_NA_ProtID-585626_Scaf144-OG3              GACCCTACGACGAAGGACGAC---------AGCGGTCGTCTGCCATTGATCGAGACCAAC
PenCBMAI_lcc3B_ProtID-VDC05858.1_Scaf71-OG3       GACCCCACCACCACCGACGAC---------AGTGGTCGTCTGCCGTTGATCGAGACCAAC
PenCONTA_NA_ProtID-13951_Scaf1-OG4                GAACCTACTACTACCAAC------------TCGTCGACCATCCCCTTGCTGGAGACCAAC
PenSpv1_NA_ProtID-572185_Scaf17-OG4               GAACCTACCACTACCAAC------------TCGTCGACCATTCCCTTGCTCGAGACCAAC
PenCBMAI_lac4_ProtID-VDB83149.1_Scaf10-OG4        GAACCAACGACCACCAAC------------TCCTCGACCATGCCCCTCGTCGAGACTAAC
PenCONTA_NA_ProtID-582306_Scaf44-OG5              GACCCTACCACGACCAAC------------TCGTCTACCCTGCCTCTCATTGAGACCAAC
PenSpv1_NA_ProtID-628028_Scaf37-OG5               GACCCTACCACGACCAAC------------TCGTCTACCCTTCCTCTCATCGAGACGAAC
PenLyc_lac5_GbID-MW172826_NA-OG5                  GACCCTACCACGACCAAC------------TCGTCTACCCTACCTCTCCTTGAGACCAAC
PenCBMAI_NA_ProtID-VDC06586.1_Scaf8-OG5           GATCCCACTACCACGAAC------------TCCTCTACACTTCCTCTCCTCGAGACCAAC
PenCONTA_NA_ProtID-582671_Scaf47-OG6              GACCCGATTACCACTACCACC---------TCGCCTACTCTCCCTCTGCTTGAGACTAAC
PenSpv1_NA_ProtID-644385_Scaf412-OG6              GACCCGATTACCACTACCACC---------TCGCCTACTCTCCCTCTGCTTGAGACTAAC
PenCONTA_NA_ProtID-614710_Scaf17-OG7              GACCCCACTACTACCAAC------------TCGTCGACTCTTCCTCTCGTCGAGACAGAC
PenSpv1_NA_ProtID-679847_Scaf4-OG7                GACCCTACTACGACCAAC------------TCGTCGACCCTTCCTCTTGTCGAGACGGAC
PenCONTA_NA_ProtID-672875_Scaf63-OG8              GAGCCGACGACTCCGAACAAG---------CCTTCCGTTCAGCCTCTCGTCGAGACCAAC
PenSpv1_NA_ProtID-679847_Scaf85AND112-OG8         GAGCCGACCACCCCGAACAAG---------CCTTCCGTTCAGCCTCTCGTCGAGACCAAC
PenLyc_lacA_GbID-MG550090_NA-OG8                  GAACCGACTACCCCGAACAAG---------CCTTCCGTCCAGCCGCTCGTCGAAACCAAC
PenCBMAI_NA_ProtID-VDB85211.1_Scaf117-OG8         GAGCCGCATGCCAAAGATAACGCCACCACGCCTTCGCGCCTTCCCCTCGTTGAAACCAAC
PenCONTA_NA_ProtID-613815_Scaf14-OG9              GACCCCATATCGAAGGAG---------TTGTCGTCGAAGAACCCCCTGGTCGAGACGAAC
PenSpv1_NA_ProtID-684578_Scaf54-OG9               GACCCCATATCGAAGGAG---------TTGTCGTCGAAGAACCCCCTGGTCGAGACGAAC
PenCONTA_NA_ProtID-665656_Scaf14-OG9              GATCCCACCTCGAAGGAC---------TCGTCGTCGAAGAACCCGCTTGTCGAGACAAAC
PenSpv1_NA_ProtID-734113_Scaf54-OG9               GATCCCACCTCGAAGGAC---------TCGTCGTCGAAGAACCCGCTTGTCGAGACAAAC
PenCBMAI_NA_ProtID-VDB98171.1_Scaf28-OG9          GATCCGACTTCTAAGGAG---------CTGTCGTCGAAGAACCCTCTCGTCGAGACGAAC
PenCONTA_NA_ProtID-667684_Scaf21-OG10             GATCCCAGCTCGGCGGAT------ACT---GCGCCAAGCAACCGCCTCGTGGAGACCGAT
PenSpv1_NA_ProtID-684307_Scaf50-OG10              GATCCAAGTTCGGCGGAT------ACC---GCGTCAAGTAACCGCCTCGCGGAGACTGAT
PenCBMAI_lcc6_ProtID-VDB95718.1_Scaf232-OG10      GATCCTAGCTCCCTGAAC------ACC---GCATTGAACAACCGCCTCGTCGAAACCGAT
PenCONTA_NA_ProtID-615966_Scaf23-OG11             GACCCTCGTTCGGAGGAC---------TCATTACCCCAGCATCTCCTTCTCGAGACCGAG
PenSpv1_NA_ProtID-693375_Scaf317-OG11             GACCCTCGTTCGGAGGAC---------TCATTACCCCATCATCTCCTTCTCGAGACTGAG
PenCBMAI_lcc7_ProtID-VDB96280.1_Scaf25-OG11       GAGCCCGGCTCGAAGGAC---------TCGTCGTTTGAGCACCTTCTACTGGAAACCGAG
PenCONTA_NA_ProtID-147302_Scaf17-OG12             GATCCTGTAACGAGCAAC------GCCAGCGCTGCACGCTTGCCTCTTGTCGAATCTCAG
PenSpv1_NA_ProtID-342248_Scaf4-OG12               GATCCTGTAACGAGCAAC------GCCAGCGCTGCACGCTTGCCTCTTGTCGAATCTCAG
PenCBMAI_lcc5_ProtID-VDB92393.1_Scaf2-OG12        GATCCCCGCACGAGCGAT------GCCGATGCAGCTCGCCGCCCTCTTGTTGAATCACAC
PenCONTA_NA_ProtID-617799_Scaf35-OG13             GAGCCGAACACGACGAGC------------TCAGCCCACCAGCTTCTCAATGAGCAAGAC
PenSpv1_NA_ProtID-594659_Scaf466-OG13             GAACCGAACACGACGAGC------------TCGGCTCACCAGCTTCTCAATGAGCAAGAC
PenCBMAI_lcc8_ProtID-VDB95407.1_Scaf222-OG13      GAGCCCAACACCACCAGC------------ACAGTGAAGACCCTTCTCAACGAGCAAGAC
PenCONTA_NA_ProtID-670195_Scaf35-OG14             GACCCAAACACTACGAGC------------TCGGCGGACATGCTTCTGAATGAGCAAGAC
PenSpv1_NA_ProtID-686668_Scaf88-OG14              GATCCAAACACGACGAGC------------TCGGCGGACATGCTTTTGAATGAGCAAGAC
PenCONTA_NA_ProtID-686860_Scaf21-OG15             GACCCGACGACGACGAGC------------TCGGCCCACCAATTGCTCAGCGAGCAGGAC
PenSpv1_NA_ProtID-686202_Scaf79-OG15              GACCCGACGACGACGAGC------------TCGGCCCACCAGTTGCTCAGCGAGCAGGAC
PenCBMAI_NA_ProtID-VDC00639.1_Scaf338-OG15        AACCCGACGACTACAAGT------------TCGGCCCACCAGCTGCTCAACGAACAGGAC
PenCONTA_NA_ProtID717194_Scaf24-OG16              GACCCGATCTCTACGTCTAGC---------GCTCTCACGCAACCGCTGGTTGAACAGAAC
PenSpv1_NA_ProtID36665_Scaf11-OG16                GACCCGACCTCCACGCCTAGC---------GCTCTCACGCAACCGCTGGTTGAACAGAAC
PenLyc_lacC_GbID-MG550092_NA-OG16                 GACCCGGCTTCCACGTCTAGC---------GCTCTCACGCGACCGTTGGTTGAACAGAAC
PenCBMAI_NA_ProtID-VDB92219.1_Scaf2-OG16          GAACCATCATCGGTGCAGCCC---------AATCTCACGCAACCACTAGTTGAGCAGAAC
PenCONTA_NA_ProtID-579219_Scaf24-OG17             GACCCTACGAGCACGAGC------------ACCCTCAGCCAGAAGCTCAGCGAGCAAGAC
PenSpv1_NA_ProtID-208735_Scaf222-OG17             GACCCTACAAGCACGAGC------------ACCCTCAGCCAGAAGCTCAGCGAGCAAGAC
PenCBMAI_NA_ProtID-VDB90317.1_Scaf174-OG17        GATCCTACAAGCACCAGC------------TCCCCCAGTCTGAAGCTCAACGAGCAAGAC
PenSpv1_NA_ProtID-654934_Scaf141-OG18             GACCCGACGTCCACGAGC------------TCGCTCAGCCTCCAGCTCAACGAACAGGAC
PenCONTA_NA_ProtID-612982_Scaf11-OG18             GACCCGACGTCCACGAGC------------TCGCTCAGCCTCCAGCTCAACGAACAGGAC
PenCBMAI_Pnh_lac1_ProtID-VDC04696_Scaf6-OG18      GACCCTACCACGACTAGC------------TCGCTGAGCTTGGCCCTCAACGAGCAGGAT
TraHir_lacA_GbID-KP027478_Out                     GAGCCCACCACGAACCAG---------ACTACCTCCGTTAAGCCGCTGAACGAGGTCGAC
TraHir_lacB_GbID-KP027484_Out                     GAGCCCACCACGACGCAG---------TCCACGTCTGTTAGGCCCCTTGTAGAGACGAAT
TraHir_lacC_GbID-KP027479_Out                     GAGCCGACCACCAACCAA---------ACGACCAGTGTCGCCCCTCTCGTAGAGACCGAC
TraHir_lacD_GbID-KP027480_Out                     GAGCCGAATACTACCCAA---------TCTCCCAGCGTCGCATTCCTCCGTGAGACTGAC
TraHir_lacE_GbID-KP027481_Out                     GAACCTACCACCACCGAG---------GCTCGGTCGGTGGCACCGCTCGTCGAGACGGAC
TraHir_lacF_GbID-KP027482_Out                     GACCCGACTTCTTCCCAG---------GGCAACTCGACGAAGGCGTTGAAGGAGACGGAT
TraHir_lacG_GbID-KP027483_Out                     GAGCCGACTACCAACCAG---------ACATTGAGCACGAACACTCTTGTCGAGACCGAC
                                                   * **                                         *    **     * 

PenCONTA_NA_ProtID-158007_Scaf18-OG1              TTGCACCCGCTGGTTTCTTCGCCCGTGCCGGGCACAGCAGGCGCCGGAAACGCTGAC---
PenSpv1_NA_ProtID-81172_Scaf134-OG1               TTGCACCCACTGGTCTCTTCGCCCGTGCCGGGCACAGCGGGCGCCGGAAACGCTGAC---
PenCBMAI_lcc1_ProtID-VDC02847.1_Scaf45-OG1        CTGCATCCGTTGGTTTCCTCGCCCGTGCCGGGCACTGCTGGCGCCGGTAACGCCGAC---
PenCONTA_NA_ProtID-685758_Scaf2-OG2               CTGCACCCGCTTGTTTCGATGCCTGTGCCCGGCACTGCGGGTGTAGGCAATGCGGAC---
PenSpv1_NA_ProtID-685261_Scaf64-OG2               CTGCACCCGCTTGTCTCGATGCCTGTGCCCGGCACTGCGGGTGAAGGCAATGCGGAC---
PenLyc_lacB_GbID-MG550091_NA-OG2                  CTGCACCCGCTTGTCTCGATGCCCGTTCCCGGCACTGCGGGTGTAGGCAATGCGGAC---
PenCBMAI_lcc2_ProtID-VDB95254.1_Scaf22-OG2        CTACACCCTCTTGTGTCAACTCCCGTCCCCGGGACAGCAGGTGCAGGAAACGCAGAC---
PenCONTA_NA_ProtID-604824_Scaf66-OG3              CTCCATCCTCTTGAGCCCATGCCCGTCCCCGGGACTCCTGCCCCTGGCGCCGCTGAC---
PenSpv1_NA_ProtID-585626_Scaf144-OG3              CTCCACCCTCTTGAGCCCATGCCCGTCCCCGGTACTCCTGCCCCTGGTGCCGCAGAC---
PenCBMAI_lcc3B_ProtID-VDC05858.1_Scaf71-OG3       CTCCACCCGCTTGAGGCCATGCCCGTCCCCGGTACTCCCGCGCCCGGCGCCGCCGAC---
PenCONTA_NA_ProtID-13951_Scaf1-OG4                TTGCATCCCCTCAACCCTACTCCGGTACCGGGCAAACACTCTGCCGGCGGCGCCGACCAA
PenSpv1_NA_ProtID-572185_Scaf17-OG4               TTGCACCCACTCAGGAGTACTCCGGTACCGGGCAAACACTCTGCCGGCGGCGCCGACCAA
PenCBMAI_lac4_ProtID-VDB83149.1_Scaf10-OG4        CTCCGCCCACTCACGCCTATCCCGGTACCTGGAAAGCATGCCGTTGGTGGTGCGGACTCG
PenCONTA_NA_ProtID-582306_Scaf44-OG5              CTGCACCCGTTGACCCCTGCTCCGGTCCCGGGAACGCACGAGGCTGGTGGTGCTGACCAG
PenSpv1_NA_ProtID-628028_Scaf37-OG5               CTACACCCGTTGACCCCTGCTCCGGTCCCGGGAACGCACCAGGCTGGTGGTGCTGACCAA
PenLyc_lac5_GbID-MW172826_NA-OG5                  CTGCACCCGTTGACCCCTGCTCCGGTCCCGGGAACGCACAAGGCTGGTGGTGCTGACCAG
PenCBMAI_NA_ProtID-VDC06586.1_Scaf8-OG5           CTGCACCCGCTTACCTCGACACCTGTTCCTGGCACGCACGCCGCCGGCAAGGCGGATCAG
PenCONTA_NA_ProtID-582671_Scaf47-OG6              CTGCACCCGCTTAAACCCACTCCGGTGCCAGGAGTGCTCGCTGTTGGCGGTGCTGAC---
PenSpv1_NA_ProtID-644385_Scaf412-OG6              CTGCACCCGCTTAAACCCACTCCGGTGCCAGGAGTGCTCGCTGTTGGCGGTGCTGAC---
PenCONTA_NA_ProtID-614710_Scaf17-OG7              TTGCATCCGCTTACTCCCCTTCCGGTTCCTGGTAAACATGCCGCAGGTGGTGCTGACAAG
PenSpv1_NA_ProtID-679847_Scaf4-OG7                CTACACCCGCTCACTCCCCTTCCGGTTCCGGGTAAACATACCGCAGGCGGCGCTGACAAG
PenCONTA_NA_ProtID-672875_Scaf63-OG8              CTTCACCCGCTCGTTCCCACTCCGCCTCCGCAA------------GGTCCGGCAGACAAG
PenSpv1_NA_ProtID-679847_Scaf85AND112-OG8         CTTCACCCGCTCGTTCCCACTCCGCCTCCGCAA------------GGTCCGGCAGACAAG
PenLyc_lacA_GbID-MG550090_NA-OG8                  CTTCACCCGCTCGTTCCCACTCCGCCTCCGCAG------------GGCCCGGCAGACAAG
PenCBMAI_NA_ProtID-VDB85211.1_Scaf117-OG8         CTTCACCCGCTCGTACCCACCCCGCCTCCGCAG------------GTC---GCAGACAAG
PenCONTA_NA_ProtID-613815_Scaf14-OG9              CTTCATCCCCTTGAACCTTCACCCGTGCCG------------------GATGCCGAC---
PenSpv1_NA_ProtID-684578_Scaf54-OG9               CTTCATCCCCTTGAACCTTCACTCGTGCCG------------------GATGCCGAC---
PenCONTA_NA_ProtID-665656_Scaf14-OG9              CTTCATCCCTTCGAGCCGTCGCCAGTGCCC------------------GACGCCGAC---
PenSpv1_NA_ProtID-734113_Scaf54-OG9               CTTCATCCCTTCGAGCCGTCGCCAGTGCCC------------------GACGCCGAC---
PenCBMAI_NA_ProtID-VDB98171.1_Scaf28-OG9          CTGCATCCTCTCGAGCCGTCGCCCGTCCCC------------------GAACCGGAC---
PenCONTA_NA_ProtID-667684_Scaf21-OG10             CTTCACCCGTTGGATGTGTCGGTCGTCCCC------------------GAAGCCGATATG
PenSpv1_NA_ProtID-684307_Scaf50-OG10              CTGCACCCTTTGGACGTGTCGGTTGTTCCC------------------GAAGCCGACATG
PenCBMAI_lcc6_ProtID-VDB95718.1_Scaf232-OG10      CTCCATCCACTGGAGGCGTCCATCGTCCCT------------------GATGCCGATTTG
PenCONTA_NA_ProtID-615966_Scaf23-OG11             TTGCACCCTCTCGTGGTTTCGCCTCCCCCG------------------CCCGCCGACGAG
PenSpv1_NA_ProtID-693375_Scaf317-OG11             TTGCACCCTCTCGTGGTTTCGCCTCCCCCG------------------CCCGCCGACGAG
PenCBMAI_lcc7_ProtID-VDB96280.1_Scaf25-OG11       TTGCGCCCCCTCGTGGCCGCGCCTCCTCCT------------------CCCGCTGACGAG
PenCONTA_NA_ProtID-147302_Scaf17-OG12             CTTCATCCTCTTGTACCAAGCCCTCCGCCA---------------AGTGAGGCTGACCAT
PenSpv1_NA_ProtID-342248_Scaf4-OG12               CTTCATCCTCTTGTACCAAGCCCTCCGCCA---------------AGTGAGGCTGACCAT
PenCBMAI_lcc5_ProtID-VDB92393.1_Scaf2-OG12        CTTCATCCCCTGGTACCGACTCCTCCGCCG---------------GCCGAGGTTGATCAT
PenCONTA_NA_ProtID-617799_Scaf35-OG13             TTGATTCCCTTGACGAACGCGTCTGCTCCTGGGCGGCATGAGGCGGGTGGCGCGGAT---
PenSpv1_NA_ProtID-594659_Scaf466-OG13             TTGATACCTTTGACGAACGCGTCTGCTCCTGGACGGCATGAGGCGGGTGGCGCGGAT---
PenCBMAI_lcc8_ProtID-VDB95407.1_Scaf222-OG13      CTGCACCCGCTTTCTAACGCGTCGGCGCCGGGCCGGCCTGGACCGGGTGGTGCGGAC---
PenCONTA_NA_ProtID-670195_Scaf35-OG14             TTGCGTCCCTTATCGAATGCTTCGGCTCCAGGCAGGCCCGAGCCTGGCGGTGCGGAC---
PenSpv1_NA_ProtID-686668_Scaf88-OG14              TTGCGTCCCTTATCGAATGCTTCGGCTCCAGGCAGGCCCGAGCCTGGCGGTGCGGAC---
PenCONTA_NA_ProtID-686860_Scaf21-OG15             CTGCACCCGTTGACCAACCCAGTGCCGCCCGGCGCGCCCGTCCCTGGCGGAGCAGAC---
PenSpv1_NA_ProtID-686202_Scaf79-OG15              CTTCACCCGTTGACCAACCCGGTGCCGCCCGGCGCGCCCGTCCCTGGCGGAGCGGAC---
PenCBMAI_NA_ProtID-VDC00639.1_Scaf338-OG15        CTTCACCCCTTGACGAACCCGGTTCCTCCTGGCAAGCCCGTTCCCGGTGGCGCCGAT---
PenCONTA_NA_ProtID717194_Scaf24-OG16              CTCCACCCGCTTACTGATGCCGCTGCTCCTGGTGCTCCGTATCCTGGAGGCGCAGAC---
PenSpv1_NA_ProtID36665_Scaf11-OG16                CTCCACCCGCTTACTGATGCCGCTGCTCCTGGTGCTCCGTATCCTGGAGGCGCAGAC---
PenLyc_lacC_GbID-MG550092_NA-OG16                 CTTCACTCGCTTACTGATGCTGCTGCTCCTGGTGCTCCATACCCTGGTGGTGCAGAC---
PenCBMAI_NA_ProtID-VDB92219.1_Scaf2-OG16          CTTCACCCGCTCACTGATGCTGCTGCGCCCGGCGCCCCATACCCCGGAGGCGCGGAC---
PenCONTA_NA_ProtID-579219_Scaf24-OG17             CTGCACCCGCTCACCAATGCCGCTGCTCCTGGCGATCCCACTCCGGGTGGCGCTGAC---
PenSpv1_NA_ProtID-208735_Scaf222-OG17             CTGCACCCGCTCACCAATGCCGCTGCTCCTGGCGATCCCACTCCGGGTGGTGCTGAC---
PenCBMAI_NA_ProtID-VDB90317.1_Scaf174-OG17        TTACACCCGCTCACGGACGCAGCAGCCCCCGGAGCTCCCACTCCTGGCGGCGCTGAT---
PenSpv1_NA_ProtID-654934_Scaf141-OG18             CTCCACCCGCTCACTGCCGTCGACTATCTCAGCGACAAGACCGTGGGCGGCGCGGAT---
PenCONTA_NA_ProtID-612982_Scaf11-OG18             CTGCACCCGCTCACTGCCGTCGACTATCTCAGCGACAAGACCGTGGGCGGCGCGGAT---
PenCBMAI_Pnh_lac1_ProtID-VDC04696_Scaf6-OG18      CTTCACCCGCTCGAGAGCGTTGACTATCTCAGCGATAAGACGCCCGGAGGCGCGGAC---
TraHir_lacA_GbID-KP027478_Out                     CTGCACCCTCTTGTCTCTACCCCGGTGCCCGGCAGTCCTTCGTCCGGAGGCGTCGACAAG
TraHir_lacB_GbID-KP027484_Out                     CTGCATCCGCTGGCGTCCATGAGAGTGCCTGGCCTTCCTGTGCCTGGAGGCGTCGACAAG
TraHir_lacC_GbID-KP027479_Out                     CTTGTTCCTCTTGATAGCCCTGCTGCGCCCGGTGAAGCGGTGTCCGGCGGTGTCGACGTT
TraHir_lacD_GbID-KP027480_Out                     TTGCATCCTTTGACCAATCCTGCGGCGCCCGGCCATCCGTACAAGGGTGGCGTCGACTAC
TraHir_lacE_GbID-KP027481_Out                     CTGCACCCGCTCATTCCTATGGAAGTGCCAGGACTCCCATACGCTGGCGCAGTAGACAAG
TraHir_lacF_GbID-KP027482_Out                     CTTCACCCGTTGGAGACTATGCCAGTGCCTGGCACTGCTGAGGTCGGCGGCGTCGACAAG
TraHir_lacG_GbID-KP027483_Out                     CTCGTCCCTCTGGACGACCCTGCTGCACCTGGCGAAGCCGTTGCGGAGGGTGTGGACTAC
                                                   *     *  *                *                          **    

PenCONTA_NA_ProtID-158007_Scaf18-OG1              ---------ATCAACCTTGAACTCGACCTCGCATTCACTGGA---ACCGCG---TTCACG
PenSpv1_NA_ProtID-81172_Scaf134-OG1               ---------ATCAACCTTGAACTCGACCTCGCATTCACTGGA---ACCGCG---TTCACT
PenCBMAI_lcc1_ProtID-VDC02847.1_Scaf45-OG1        ---------ATCAACCTCGAGCTCGACATTGCCTTCACTGGT---ACCGCG---TTCACC
PenCONTA_NA_ProtID-685758_Scaf2-OG2               ---------ATTAACTTGGAGCTTGATCTTGCCTTTACCGGC---ACTGCA---TTCACT
PenSpv1_NA_ProtID-685261_Scaf64-OG2               ---------ATTAACTTGGAACTTGATCTTGCCTTTACCGGC---ACTGCG---TTCACT
PenLyc_lacB_GbID-MG550091_NA-OG2                  ---------ATCAACTTGGAGCTTGATCTTGCCTTTACCGGC---ACTGCC---TTCACT
PenCBMAI_lcc2_ProtID-VDB95254.1_Scaf22-OG2        ---------GTCAATCTAGAACTTGATATCGCTTATACGGGA---ACCGCA---TTCACC
PenCONTA_NA_ProtID-604824_Scaf66-OG3              ---------ATCAACATTCGCCTTGATCTGAAGGCAGTT---CCTACCGGC---TTTACC
PenSpv1_NA_ProtID-585626_Scaf144-OG3              ---------ATCAACATTCGCCTCGATCTGGCGGCAGTC---CCCACCGGC---TTCACC
PenCBMAI_lcc3B_ProtID-VDC05858.1_Scaf71-OG3       ---------ATCAACATCCGTCTTGACCTGAAAGCTGTC---CCTACCGGC---TTCACC
PenCONTA_NA_ProtID-13951_Scaf1-OG4                ACCCTCACGCTTAATATCGAGTTTAAC------------GACGCGACTGGC---TTTGCT
PenSpv1_NA_ProtID-572185_Scaf17-OG4               ACCCTCACGCTCAACATCGAGTTTAAT------------GACGCAACTGGC---TTTGCT
PenCBMAI_lac4_ProtID-VDB83149.1_Scaf10-OG4        ACCTTGACGCTCAACATTGAGTTCGAC------------GACGCGACCGGG---TTCGCC
PenCONTA_NA_ProtID-582306_Scaf44-OG5              ACACTGACGCTTAACATTGAATTCGAC------ACCACC------ACTGGC---TTTGCG
PenSpv1_NA_ProtID-628028_Scaf37-OG5               ACACTGACGCTTAACATCGAATTCGAC------ACCACC------ACTGGC---TTTGCG
PenLyc_lac5_GbID-MW172826_NA-OG5                  ACGCTGACGCTCAACATCGAATTTGAC------ACCACC------ACTGGC---TTTGCG
PenCBMAI_NA_ProtID-VDC06586.1_Scaf8-OG5           ACGCTGACCCTCAACATTGAATTCGAC------GACGCA------ACCGGC---TTTGCG
PenCONTA_NA_ProtID-582671_Scaf47-OG6              ---------TCGACGCTGACTCTGAATCTGACTTCTGGTGAAATGGTTGAC---TTTGCG
PenSpv1_NA_ProtID-644385_Scaf412-OG6              ---------TCGACGTTGACTCTGAATCTTACTTCTGGTGAAATGGTCGAT---TTTTCG
PenCONTA_NA_ProtID-614710_Scaf17-OG7              ACTCTGACGCTCAACATCGAGTTTAATGATACGACAGGC---------------TTCTAC
PenSpv1_NA_ProtID-679847_Scaf4-OG7                ACTCTGACGCTCAACATCGAGTTTAATGATACGACTGGC---------------TTCTAT
PenCONTA_NA_ProtID-672875_Scaf63-OG8              ACGCTGAACCTTCAGATCGCCCTGGATCTGGACCTCGCTGATAACACTGGCGTCTTCACC
PenSpv1_NA_ProtID-679847_Scaf85AND112-OG8         ACGCTGAACCTTCAGATCGCCCTGGATTTGGACCTCGCTGATAACACTGGCGTATTCACC
PenLyc_lacA_GbID-MG550090_NA-OG8                  ACGCTGAACCTTCAGATCGCCCTGGATCTGGACCTCGCTGATAACACTGGCGTATTCACC
PenCBMAI_NA_ProtID-VDB85211.1_Scaf117-OG8         ACCATCCCCCTTCAGATCTCCTTGAAC---------------------GGCAGCTTCTTC
PenCONTA_NA_ProtID-613815_Scaf14-OG9              ---------GTGGTCGTCAACCTGAACTTTGGCTTCGATGGTGCGCACGGCAAATTTACC
PenSpv1_NA_ProtID-684578_Scaf54-OG9               ---------GTGGTCGTCAACCTGAACTTTGGCTTCGATGGTGCGCACGGCAAATTTACC
PenCONTA_NA_ProtID-665656_Scaf14-OG9              ---------ATGGTCATCAACCTGGACTTCGATTTCGACCACGAGCACGATAAGTTCACA
PenSpv1_NA_ProtID-734113_Scaf54-OG9               ---------ATGGTCATCAACCTGGACTTCGATTTCGACCACGAGCACGATAAGTTCACA
PenCBMAI_NA_ProtID-VDB98171.1_Scaf28-OG9          ---------ATGATCGTCAACCTGAACTTCGACCTCGACAGGACGAATGGGAAGTTCTCT
PenCONTA_NA_ProtID-667684_Scaf21-OG10             GTCATCGACATAGACTGGGACTTCAAC------ACGACT------TCCGGTCTCTTCACT
PenSpv1_NA_ProtID-684307_Scaf50-OG10              GTCATCGACATAGACTGGGACTTCAAC------ACGACT------TCCGGCCTCTTCACC
PenCBMAI_lcc6_ProtID-VDB95718.1_Scaf232-OG10      GTTATCGACCTGGACTTCAACTTTAAT------ACAACC------TCTGGTCTTTTCACC
PenCONTA_NA_ProtID-615966_Scaf23-OG11             ACCATCACGCTGAACGTGGCCTGGAAC------------------GGCTCCGTCTTCCTC
PenSpv1_NA_ProtID-693375_Scaf317-OG11             ACCATCACGCTGAACGTGGCCTGGAAC------------------GGCTCCGTCTTCCTC
PenCBMAI_lcc7_ProtID-VDB96280.1_Scaf25-OG11       ACCATCACGCTCAACGTGGCTTGGAAT------------------GGCTCCGTGTTCCTG
PenCONTA_NA_ProtID-147302_Scaf17-OG12             ACAATAACTTTGAACGTCACCACGAAC------GAAGCTGTA---ACTGAG---TTTGTC
PenSpv1_NA_ProtID-342248_Scaf4-OG12               ACAATAACTTTGAACGTCACCACGAAC------GAAGCTGTA---ACTGAG---TTTGTC
PenCBMAI_lcc5_ProtID-VDB92393.1_Scaf2-OG12        ACTGTGGTTCTTAACGTCGGCACAAAC------AAGGCCGTG---ACCGAG---TTTGTC
PenCONTA_NA_ProtID-617799_Scaf35-OG13             ---------CAGACTATCGTGCTCAACGTGACGTTTATT------GGTGGCCTTTTCGCG
PenSpv1_NA_ProtID-594659_Scaf466-OG13             ---------CAGACCATCGTGCTAAATGTGACGTTTAATCGCACGGATGGCCTCTTTGCG
PenCBMAI_lcc8_ProtID-VDB95407.1_Scaf222-OG13      ---------CAGAGTATACTGCTCAATGTGACGCTCGGC---GCGGATGGGATCTTCGCG
PenCONTA_NA_ProtID-670195_Scaf35-OG14             ---------ATCAACTATACGCTCAACATCACGTTTAAC------AACGGCCTGTTTGCC
PenSpv1_NA_ProtID-686668_Scaf88-OG14              ---------ATCAACTATACGCTCAACATCACGTTTAAC------AACGGCCTGTTTGCC
PenCONTA_NA_ProtID-686860_Scaf21-OG15             ---------ATTAACATCGAATTCGACGTTTCCTTTAACGGCAGCAATGGGCTCTTCTCT
PenSpv1_NA_ProtID-686202_Scaf79-OG15              ---------ATTAACATCGAATTTGACGTTTCCTTCAACGGCAGCAATGGGCTTTTCTCC
PenCBMAI_NA_ProtID-VDC00639.1_Scaf338-OG15        ---------ATCAACATCGAGTTCGATGTCGCTTTCAACACGACTGACGGCCTCTTCTCG
PenCONTA_NA_ProtID717194_Scaf24-OG16              ---------TTGACCATCGAACTGGACGTTGGCTTTGCT------GCCGGTGCATTCGAG
PenSpv1_NA_ProtID36665_Scaf11-OG16                ---------TTGACTATCGAACTGGACGTTGGCTTTGCT------GCCGGTGCATTCGAG
PenLyc_lacC_GbID-MG550092_NA-OG16                 ---------TTAACTATCGAACTTGATGTTGGCTTCGCT------GCCGGTGCATTCGAG
PenCBMAI_NA_ProtID-VDB92219.1_Scaf2-OG16          ---------GTTTCATTGTTGCTTAATGTTACCTATAAC------GGGACCGTCTTCTTG
PenCONTA_NA_ProtID-579219_Scaf24-OG17             ---------ATCAACATCGAGCTCGACGTTACCCTGGCG------AACTTTGTGTTCGCT
PenSpv1_NA_ProtID-208735_Scaf222-OG17             ---------ATCAACATCGAGCTCGACGTTACCCTGGCG------AACTTTGTGTTCGCT
PenCBMAI_NA_ProtID-VDB90317.1_Scaf174-OG17        ---------ATCAATATCGAACTAGACGTAACGTTGGCG------AACAACATCTTCTCT
PenSpv1_NA_ProtID-654934_Scaf141-OG18             ---------GTCAACCTCGAGCTCGATGTTTCGTTCAAT------GCCGGCCTGTTCGAA
PenCONTA_NA_ProtID-612982_Scaf11-OG18             ---------GTCAACCTCGAGCTCGATGTTTCGTTCAAT------GCCGGCCTGTTCGAA
PenCBMAI_Pnh_lac1_ProtID-VDC04696_Scaf6-OG18      ---------GTCAATCTTGAGCTCGATGTCACCTTCACC------GGCGGTCTCTTCGCG
TraHir_lacA_GbID-KP027478_Out                     GCGATCAACATGGCTTTCAACTTTAAT------------------GGCTCCAACTTCTTC
TraHir_lacB_GbID-KP027484_Out                     GCGATCAACCTCGCCTTTAACTTCAAC------------------GGCACCAACTTTTTC
TraHir_lacC_GbID-KP027479_Out                     GCGCTCAACCTCGCTATCAGCTTCAAC------------------GGCTCCGCGTTCTTC
TraHir_lacD_GbID-KP027480_Out                     GCTTTGAATCTCGACTTAAACTTCACC------------------AAAGGGGAGTTCCTG
TraHir_lacE_GbID-KP027481_Out                     GCGATTAATCTCGCTTTTGACTTCAAC------------------GGTACCAACTTCTTT
TraHir_lacF_GbID-KP027482_Out                     GCCATCAACTTCGCGTTTAGCTTCAAC------------------GGCACGAACTTCTTT
TraHir_lacG_GbID-KP027483_Out                     GCGATGAGCCTGAACTTTTCATTCAAC------------------GGCAGTAACTTCTTC
                                                                                                        **    

PenCONTA_NA_ProtID-158007_Scaf18-OG1              GTCAACGGCGAGTCGTTC---GTGGCGCCTTCC---GTCCCGGTCCTTCTCCAGATCCTC
PenSpv1_NA_ProtID-81172_Scaf134-OG1               GTTAATGGCGAGTCGTTT---GTGGCGCCTTCC---GTCCCGGTCCTTCTCCAGATCCTC
PenCBMAI_lcc1_ProtID-VDC02847.1_Scaf45-OG1        ATCAACGGCGCGGAGTTC---ATCGCACCTTCC---GTTCCCGTTCTTCTCCAGATCCTC
PenCONTA_NA_ProtID-685758_Scaf2-OG2               ATCAATGGCGATCAGTTC---ATCTCGCCCTCA---GTCCCTGTGCTTCTCCAGATCCTC
PenSpv1_NA_ProtID-685261_Scaf64-OG2               ATCAATGGCGATCAGTTC---ATCGCGCCCTCA---GTCCCTGTGCTTCTCCAGATCCTC
PenLyc_lacB_GbID-MG550091_NA-OG2                  ATCAACGGCGATCAGTTC---ATCTCACCCTCA---GTCCCTGTGCTTCTCCAGATCCTC
PenCBMAI_lcc2_ProtID-VDB95254.1_Scaf22-OG2        ATCAACGGCGACGAGTAC---ATCTCGCCTTCA---GTCCCCGTTCTCCTCCAGATTCTC
PenCONTA_NA_ProtID-604824_Scaf66-OG3              GTGAACGACGTTCAGTTC---GCTGCCCCGACC---GTTCCGATTCTCCTCCAAATCCTC
PenSpv1_NA_ProtID-585626_Scaf144-OG3              GTGAACGACGTTCAATTC---GCTGCCCCAACC---GTCCCGATCCTGCTCCAGATCCTT
PenCBMAI_lcc3B_ProtID-VDC05858.1_Scaf71-OG3       GTGAACGACGTCCAATTC---GCCGCGCCGTCC---GTCCCGATCCTGCTCCAGATCCTC
PenCONTA_NA_ProtID-13951_Scaf1-OG4                GTGAACAATGTCCCATAC---ACAGCTCCGGAC---GTGCCTGTTCTATTACAGATTTTG
PenSpv1_NA_ProtID-572185_Scaf17-OG4               GTGAACAATGTCCCATAC---ACAGCTCCGGAC---GTGCCTGTTCTATTACAGATTTTG
PenCBMAI_lac4_ProtID-VDB83149.1_Scaf10-OG4        GTCAATAACGTTCCGTAC---ACTGCACCTTCG---GTCCCCATCTTACTGCAAATCCTG
PenCONTA_NA_ProtID-582306_Scaf44-OG5              GTTAACAACGTCCAATAT---GCGGCACCGTCC---GTGCCCGTCCTTCTTCAAATTCTC
PenSpv1_NA_ProtID-628028_Scaf37-OG5               GTTAACAATGTCCAATAT---GCGGCTCCGTCG---GTGCCCATACTTCTGCAGATTCTC
PenLyc_lac5_GbID-MW172826_NA-OG5                  GTCAACAACGTGCCATAC---ACAGCTCCGTCG---GTGCCCATCCTTCTGCAGATTCTC
PenCBMAI_NA_ProtID-VDC06586.1_Scaf8-OG5           GTCAACAACGTCGCCTAC---GCGGCTCCGTCG---GTGCCCATTCTCCTGCAAATCCTG
PenCONTA_NA_ProtID-582671_Scaf47-OG6              GCCAACAATGTTCCGTAC---ACGGCTCCTGAT---GTACCTATCCTGCGACGGACTCGA
PenSpv1_NA_ProtID-644385_Scaf412-OG6              GCCAACAATGTTCCGTAC---ACGGCTCTTGAT---GTACCTATTCTTCGACGGAACCGA
PenCONTA_NA_ProtID-614710_Scaf17-OG7              GTCAACGACGTCCAGTAC---ATGGGCCCCAGC---GTTCCTGTGCTACTTCAGATCCTC
PenSpv1_NA_ProtID-679847_Scaf4-OG7                GTCAATAACGTTCAGTAC---ATGGGTCCCAGC---GTCCCCGTGCTACTCCAGATCCTC
PenCONTA_NA_ProtID-672875_Scaf63-OG8              ATCAACAATGCGACCTAC---ACGCCTCCAAAG---TTCCCCGTTCTTCTGCAGATTCTC
PenSpv1_NA_ProtID-679847_Scaf85AND112-OG8         ATCAACAATGCGACCTAC---ACGCCTCCGAAG---TTCCCCGTTCTTTTGCAGATTCTC
PenLyc_lacA_GbID-MG550090_NA-OG8                  ATCAATAATGCGACCTAC---ACACCTCCAAAG---TTCCCCGTGCTTTTGCAGATTCTC
PenCBMAI_NA_ProtID-VDB85211.1_Scaf117-OG8         GTCAACAATCACACGTAC---ACCCCGCCGGAG---ACGCCCGTTCTCCTTCAGATCCTT
PenCONTA_NA_ProtID-613815_Scaf14-OG9              GCCAACGGCAAATCCTTC---ACGAACTCGGATCCTATGCCTGTGCTGCTTCAGGTCATG
PenSpv1_NA_ProtID-684578_Scaf54-OG9               GCCAACGGCAAATCCTTC---ACGAACTCGGATCCTATGCCTGTGCTGCTTCAGGTCATG
PenCONTA_NA_ProtID-665656_Scaf14-OG9              GTTAACGGCAAGTCCTTC---GCGACCACGGACCCGAGGCCTGTGCTGCTTCAAGTCCTA
PenSpv1_NA_ProtID-734113_Scaf54-OG9               GTCAACGGCAAGTCCTTC---GCGAGCACGGACCCGAGGCCTGTTCTGCTTCAAGTCTTG
PenCBMAI_NA_ProtID-VDB98171.1_Scaf28-OG9          GTCAACGGCAAATCGTTC---AAGAACGCCGACCCGATGCCTGTGCTTCTTCAGGTCATG
PenCONTA_NA_ProtID-667684_Scaf21-OG10             GCCAACAACGTCTCCTTC---GCGATGCAGGACTCTATGCCCGTCCTTCTCCAGATTCTG
PenSpv1_NA_ProtID-684307_Scaf50-OG10              GCTAACAATGTCTCTTTT---GCAATGCAGTACTCCATGCCCGTCCTTCTCCAGATACTG
PenCBMAI_lcc6_ProtID-VDB95718.1_Scaf232-OG10      GCCAACAATGTTTCGTTC---TCGATGGAGAACTCTATGCCGACTCTGCTTCAGATTCTG
PenCONTA_NA_ProtID-615966_Scaf23-OG11             GTCAACAACCAAACCTGG------GTCAGCCCAGAGGTGCCTGTGCTGTTGCAGATGATG
PenSpv1_NA_ProtID-693375_Scaf317-OG11             GTCAACAACCAAACCTGG------GTCAGCCCAGAGGTGCCTGTGCTGTTGCAGATGATG
PenCBMAI_lcc7_ProtID-VDB96280.1_Scaf25-OG11       GTCAACAACCAGACGTGG------GTCAGTCCCGAGGTGCCGGTGCTGTTGCAGATGATG
PenCONTA_NA_ProtID-147302_Scaf17-OG12             ATCAACGGACATACCTTC---ACTAGTCCGGACCCGGTACCCGTTCTTCTTCAGATCTTA
PenSpv1_NA_ProtID-342248_Scaf4-OG12               ATCAACGGACATACCTTC---ACTAGTCCGGACCCGGTACCCGTTCTTCTTCAGATCTTA
PenCBMAI_lcc5_ProtID-VDB92393.1_Scaf2-OG12        ATCAACGGCCACACGTTC---TCAAGCCCGGATCCAGTGCCTGTTCTTCTTCAAATTCTC
PenCONTA_NA_ProtID-617799_Scaf35-OG13             ATCAACAACGCTTCTTTCCTGCCGGTTCCGACACAGGTTCCTACTCTTCTGCAGATCCTT
PenSpv1_NA_ProtID-594659_Scaf466-OG13             GTTAACAATGCCTCCTTCATACCGGTTCCGACACAGGTTCCTACTCTTCTGCAGATCCTT
PenCBMAI_lcc8_ProtID-VDB95407.1_Scaf222-OG13      ATCAATAATGCTTCGTTCCTTCCTGTACCGGACCAGGTTCCGATTCTGCTGCAGGTTTTG
PenCONTA_NA_ProtID-670195_Scaf35-OG14             GTCAACAACTTTTCTTTCCCGCCGCTCATTGACGCAGTCCCTGTTCTTCTCCAAATCCTC
PenSpv1_NA_ProtID-686668_Scaf88-OG14              GTCAACAACTTTTCTTTCCCGCCGCTCATTGACGCAGTCCCTGTTCTTCTCCAAATCCTC
PenCONTA_NA_ProtID-686860_Scaf21-OG15             ATTAATGGTGTTCCGTTT---GAACCTCCGTCT---GTTCCGGTCCTTCTTCAGATCCTC
PenSpv1_NA_ProtID-686202_Scaf79-OG15              ATCAACAATGTTCCGTTT---GAACCTCCGTCT---GTCCCGGTCCTTCTTCAGATCCTC
PenCBMAI_NA_ProtID-VDC00639.1_Scaf338-OG15        ATCAACGGTGAACCCTTC---GCAGCTCCCTCT---GTGCCGGTTCTCCTCCAGATCCTC
PenCONTA_NA_ProtID717194_Scaf24-OG16              ATTAACGGGACTTCCTTC---CAATCCCCGACC---GTACCGGTACTTCTTCAAGTGCTC
PenSpv1_NA_ProtID36665_Scaf11-OG16                ATCAACGGTACTTCCTTC---CAATCCCCGACC---GTACCGGTACTTCTTCAAGTGCTC
PenLyc_lacC_GbID-MG550092_NA-OG16                 ATCAACGGGACTTCCTTT---CAATCCTCGACA---GTGCCGGTACTCCTCCAAGTGCTC
PenCBMAI_NA_ProtID-VDB92219.1_Scaf2-OG16          ACGAATGGGACTACGTAT---CAATCGCCGTCG---GTACCCGTCCTGCTCCAGGTACTC
PenCONTA_NA_ProtID-579219_Scaf24-OG17             ATCAACGGCGTTCCGTAC---TCTAGCCCCGAA---ATCCCTGTGCTGCTTCAGATCTTG
PenSpv1_NA_ProtID-208735_Scaf222-OG17             ATCAACGGCGTTCCGTAC---TCTAGCCCCGAA---ATCCCTGTGCTGCTTCAGATCTTG
PenCBMAI_NA_ProtID-VDB90317.1_Scaf174-OG17        GTCAACGGTGTTCCCTTC---TCGAGCCCTGAT---ATCCCGGTTCTGCTTCAGATCCTC
PenSpv1_NA_ProtID-654934_Scaf141-OG18             GTCAACGGCCAGTCCTTC---GAAGCACCGGAT---GTGCCCGTCCTTCTCCAGATCCTG
PenCONTA_NA_ProtID-612982_Scaf11-OG18             GTCAACGGCCAGTCCTTC---GAAGCACCGGAT---GTGCCCGTCCTTCTCCAGATCCTG
PenCBMAI_Pnh_lac1_ProtID-VDC04696_Scaf6-OG18      GTCAACGGCAAGTCGTTC---GAGGCGCCGGAT---GTTCCCGTTCTGCTCCAGATTCTC
TraHir_lacA_GbID-KP027478_Out                     ATCAACGGCGCCAGCTTC------GTCCCGCCCACCGTGCCTGTCCTCCTCCAGATTCTC
TraHir_lacB_GbID-KP027484_Out                     ATCAACAACGCGACGTTC------ACTCCGCCCACCGTGCCGGTGCTGCTCCAGATTCTG
TraHir_lacC_GbID-KP027479_Out                     ATCAACGATGCCACTTAT------ACGTCCCCGACGGTCCCGGTTCTGCTCCAGATTCTC
TraHir_lacD_GbID-KP027480_Out                     ATCAACAACGTATCGTTC------AAGCCGCCAACCGTCCCTGTCCTTCTGCAAATTTTG
TraHir_lacE_GbID-KP027481_Out                     GTCAACAACGTGACGTTC------ATCCCGCCTACGGTCCCCGTATTGCTCCAGATACTC
TraHir_lacF_GbID-KP027482_Out                     ATCAACGGCGCCACGTTC------AAGCCTCCCACTACCCCGGTCCTTTTGCAGATCCTC
TraHir_lacG_GbID-KP027483_Out                     ATCAACGGCGCAACTTTC------GTGCCCCCGACGGTGCCCGTCCTGCTTCAGATTCTC
                                                     **          *                       **     *    *        

PenCONTA_NA_ProtID-158007_Scaf18-OG1              AGCGGCAACACGAGTGCAACCAGCCTTCTCCCGTCCGGCAGCGTCTACTACCTC---GAC
PenSpv1_NA_ProtID-81172_Scaf134-OG1               AGCGGCAACACGAGTGCGACCAGCCTTCTCCCGTCTGGCAGCGTCTACTACCTC---GAC
PenCBMAI_lcc1_ProtID-VDC02847.1_Scaf45-OG1        AGCGGCAACACCACCGCCACCAGCCTTCTCCCGTCCGGCAGTGTTTACTATCTC---GAG
PenCONTA_NA_ProtID-685758_Scaf2-OG2               AGTGGCAACACGAGTGCGACCAGCCTCCTCCCATCCGGCAGCGTATACTATCTT---GAC
PenSpv1_NA_ProtID-685261_Scaf64-OG2               AGTGGCAACACGAGTGCGACCAGCCTCCTCCCATCCGGCAGTGTATACTATCTT---GAC
PenLyc_lacB_GbID-MG550091_NA-OG2                  AGTGGCAACACGAGTGCGACCAGCCTCCTTCCATCCGGCAGCGTATACTATCTT---GAC
PenCBMAI_lcc2_ProtID-VDB95254.1_Scaf22-OG2        AGCGGCAACACAAGCGCATCCAGTCTCCTACCATCTGGTAGCGTGTACTACCTG---GAC
PenCONTA_NA_ProtID-604824_Scaf66-OG3              AGCGGCGCCGCTGATGCTCGAAGCCTCCTTCCCGCCGGCGCTGTCTATGAGCTC---GAG
PenSpv1_NA_ProtID-585626_Scaf144-OG3              AGCGGCGCCGCCGACGCGAGGAGCCTCCTTCCTGCTGGCGCGGTCTATGAACTT---GAG
PenCBMAI_lcc3B_ProtID-VDC05858.1_Scaf71-OG3       AGCGGCGCGGCCGACGCGCGGAGCCTGCTCCCCGCCGGCGCGGTCTACGAGCTC---GAG
PenCONTA_NA_ProtID-13951_Scaf1-OG4                AGCGGCAACACGAGCGCTCAGGAGCTTCTGCCCAAGGGTAGCATCTACGAGCTT---CAG
PenSpv1_NA_ProtID-572185_Scaf17-OG4               AGCGGCAACACGAGCGCTCAGGAGCTTCTGCCCAAGGGTAGCATCTACGAGCTT---CAG
PenCBMAI_lac4_ProtID-VDB83149.1_Scaf10-OG4        AGTGGCAATACGAGCGCGCAAGAGTTACTGCCGCAGGGCAGCATCTACAATCTT---GAT
PenCONTA_NA_ProtID-582306_Scaf44-OG5              AGCGGCAACACGAGCGCGCAAGAGCTCATGCCGAAAGGCAGCATCTACGAGCTT---CAG
PenSpv1_NA_ProtID-628028_Scaf37-OG5               AGCGGCAACACGAGCGCGCAGGAGCTCATGCCGAAAGGCAGCATCTACGAGCTC---CAG
PenLyc_lac5_GbID-MW172826_NA-OG5                  AGTGGCAACACGAGCGCGCAAGAGCTTTTGCCTAAGGGTAGCATCTACGAGCTT---CAG
PenCBMAI_NA_ProtID-VDC06586.1_Scaf8-OG5           AGTGGCAACACGAGCGCTGCGGAGCTCATGCCCAAGGGTAGCATCTACGAGCTC---CAG
PenCONTA_NA_ProtID-582671_Scaf47-OG6              AGCGACATTACTACCGCACAAGAGCTTACGTCCAGAGGCGGTGCTCACGAACCG---CAG
PenSpv1_NA_ProtID-644385_Scaf412-OG6              AGCGACGTTACTGCCGCACAAGAGCTTACGTCCAGAGGCGGTGCTCACGAACCG---CGG
PenCONTA_NA_ProtID-614710_Scaf17-OG7              AGCGGCAACAAGACTGCGCAGCAACTCATGCCCGCCGGCAGTATTTATGGTCTT---GAC
PenSpv1_NA_ProtID-679847_Scaf4-OG7                AGCGGCAACAAGACCGCGCAGCAACTCATGCCCGCCGGCAGTATTTATGGTCTC---GAC
PenCONTA_NA_ProtID-672875_Scaf63-OG8              TCCGGCAACACGTCTGCGCAGAGCCTCGTCCCCGAGCACAGCATCTACGAGCTC---GAG
PenSpv1_NA_ProtID-679847_Scaf85AND112-OG8         TCCGGCAACACGTCTGCACAGAGCCTCGTCCCCGAGCACAGCATCTACGAGCTT---GAG
PenLyc_lacA_GbID-MG550090_NA-OG8                  TCCGGCAACACGTCTGCACAGAGCCTCGTCCCCGAGCACAGCATATACGAGCTC---GAA
PenCBMAI_NA_ProtID-VDB85211.1_Scaf117-OG8         GGCGGCAATAAGACTGCACAGAGCCTCGTACCCGAGGGTAGCATCTACGAGCTT---GAG
PenCONTA_NA_ProtID-613815_Scaf14-OG9              AGCGGCAAA---AGCTTTGACGAGTTGTTGCCCGCTGGAAGCGTCTACCATCTC---CCG
PenSpv1_NA_ProtID-684578_Scaf54-OG9               AGCGGCAAA---AGCTTTGACGAGTTGTTGCCCGCTGGAAGCGTCTACCATCTC---CCG
PenCONTA_NA_ProtID-665656_Scaf14-OG9              AGCGGAACG---AACCTTACCGAGTTGCTACCCGAGGGAAGCGTCTACTATATT---CCG
PenSpv1_NA_ProtID-734113_Scaf54-OG9               AGCGGAAAG---AACCTCACCGAGTTGCTGCCCGAGGGAAGCGTCTACTATATT---CCG
PenCBMAI_NA_ProtID-VDB98171.1_Scaf28-OG9          AGCGGCAAG---AACCTCAATGACCTGATGCCCTCTGGAAGCATCTACTACTTG---CCG
PenCONTA_NA_ProtID-667684_Scaf21-OG10             AGTGGCAAGCAGAAGGCTGAGGACTTGCTACCTTCGGGGAGCGTATACAGTTTG---CCG
PenSpv1_NA_ProtID-684307_Scaf50-OG10              AGCGGCAATCAGAAGGCCGAGGACTTACTACCTTCGGGGAGCGTGTACAGTCTG---CCG
PenCBMAI_lcc6_ProtID-VDB95718.1_Scaf232-OG10      AGCGGGAACCAGAGGGCCGAAGACCTGCTGCCTTCGGGGAGCATCTATAGCCTT---CCG
PenCONTA_NA_ProtID-615966_Scaf23-OG11             TCCGGTGCCAAAAAGGCGTCGGATCTCATGCCTTTAAACAGCGTGTACAGCCTC---AAG
PenSpv1_NA_ProtID-693375_Scaf317-OG11             TCCGGTGCCAAAAAGGCGTCGGATCTCATGCCTTTAAACAGCGTGTACAGCCTC---AAG
PenCBMAI_lcc7_ProtID-VDB96280.1_Scaf25-OG11       TCTGGCGCGAAGAAGGCGTCCGACCTCTTGCCTCTCAGCAGCGTGTATAGCCTC---AAG
PenCONTA_NA_ProtID-147302_Scaf17-OG12             AGCGGCGCATCACGGGCCGTGGATCTACTTCCTACTGGTAGCGTGTTTGGGCTG---CCA
PenSpv1_NA_ProtID-342248_Scaf4-OG12               AGCGGCGCATCACGGGCCGTGGATCTACTTCCTACTGGTAGCGTGTTTGGGCTG---CCA
PenCBMAI_lcc5_ProtID-VDB92393.1_Scaf2-OG12        AGCGGTGCATCGAGGGCCATTGATCTGCTTCCCGCTGGCAGCATCTTCACCCTG---CAA
PenCONTA_NA_ProtID-617799_Scaf35-OG13             AGCGGTATCCCT---CCGTCGAAGCTCGTGCCCCACGCCTCTATCTACAATATC---AGC
PenSpv1_NA_ProtID-594659_Scaf466-OG13             AGCGGCATCCCT---CCATCGAAGCTCGTTCCCCACGACTCGATCTATAACATC---AGC
PenCBMAI_lcc8_ProtID-VDB95407.1_Scaf222-OG13      AGCGGGAGGCCT---CCGGCGAATCTTATGCCGCATGGCTCGATCTATAATATT---AGC
PenCONTA_NA_ProtID-670195_Scaf35-OG14             AACGGAAGGCCT---GCTGCGGATCTCATGCCCGCGGGCTCCATTTACCCTCTCGATGGG
PenSpv1_NA_ProtID-686668_Scaf88-OG14              AATGGAAGGCCT---GCTGCGGATCTTATGCCCGCGGGCTCCATTTACCCTCTCGATGGG
PenCONTA_NA_ProtID-686860_Scaf21-OG15             AATGGTGCTCCG---GCGTCGTCGCTCATGCCCCAAGGGTCCATTTACACTCTT---GCG
PenSpv1_NA_ProtID-686202_Scaf79-OG15              AATGGTGCTCCG---GCGTCGTCGCTCATGCCCCAAGGGTCCATCTACACTCTT---GCG
PenCBMAI_NA_ProtID-VDC00639.1_Scaf338-OG15        AGCGGTACTCCG---GCGGCGAAGCTCATGCCGCAGAAGTCCATCTACACCCTC---GCG
PenCONTA_NA_ProtID717194_Scaf24-OG16              AACGGC---GCCAACGCGAGCTCTCTTCTTCCATCGGGTTTGGTCTACGAGTTG---CCC
PenSpv1_NA_ProtID36665_Scaf11-OG16                AATGGC---GCCAACGCGAGCTCTCTTCTTCCGTCGGGTTTGGTTTACGAGTTG---CCG
PenLyc_lacC_GbID-MG550092_NA-OG16                 AATGGC---GCCAACGCGAGCTCTCTTCTTCCATCGGGTCTGGTCTACGAGTTG---CCC
PenCBMAI_NA_ProtID-VDB92219.1_Scaf2-OG16          AATGGC---GCCAACGCGAGTTCTCTTCTCCCGTCTGGTTTGGTGTACCAGCTG---CCG
PenCONTA_NA_ProtID-579219_Scaf24-OG17             AACGGA---GCGCCTGCTGCGTCGCTCATGCCCAACGGCTCGGTCTACAGCCTC---GCA
PenSpv1_NA_ProtID-208735_Scaf222-OG17             AACGGG---GCGCCTGCTGCGTCCCTCATGCCCAACGGCTCGGTCTACAGCCTC---GCG
PenCBMAI_NA_ProtID-VDB90317.1_Scaf174-OG17        AGTGGG---ACTCCTGCTTCGTCGCTCCTTCCGACCGGCTCCATCTACCCCATC---GCA
PenSpv1_NA_ProtID-654934_Scaf141-OG18             AGCGGCACGCCGCCGGCGTCC---CTTCTGCCCACTGGCTCTGTGCAATTGCTT---CCT
PenCONTA_NA_ProtID-612982_Scaf11-OG18             AGCGGCACGCCGCCGGCGTCC---CTTCTGCCCACTGGCTCTGTGCAATTGCTT---CCT
PenCBMAI_Pnh_lac1_ProtID-VDC04696_Scaf6-OG18      AGCGGCACGCCCCCGGCTTCT---CTCCTTCCCAACGGTTCCGTCCAGCTTCTT---CCT
TraHir_lacA_GbID-KP027478_Out                     AGTGGTGCCCAGACGGCGCAGGACCTCCTGCCCTCCGGCAGTGTATACGTCCTT---CCG
TraHir_lacB_GbID-KP027484_Out                     AGCGGAGCGCACACGGCGCAAGACCTTCTTCCGCCGGGGTCGGTCTATCCGCTC---CCC
TraHir_lacC_GbID-KP027479_Out                     AGTGGAGCGCAGAGTGCCACGGACCTGCTCCCCAGCGGAAGCGTCTACACCCTT---CCA
TraHir_lacD_GbID-KP027480_Out                     AACGGGACGCTTGACGCACACGACCTCATGCCTCATGGTAGTGTCTACAGCTTG---CCT
TraHir_lacE_GbID-KP027481_Out                     AGCGGGGCGCAAGCTGCACAGGATCTTCTCCCATCCGGTTCTGTGTACGCTCTC---CCT
TraHir_lacF_GbID-KP027482_Out                     AGTGGAGCGAAGGCGGCCTCTGACCTCCTCCCGTCTGGTGACGTCTACGCCCTG---CCT
TraHir_lacG_GbID-KP027483_Out                     AGCGGCGCGCAGAGCGCCTCCAGCCTCCTCCCCAGCGGCAGCGTCTACTCACTC---CCC
                                                     *                     *     *                            

PenCONTA_NA_ProtID-158007_Scaf18-OG1              AGGAACAAGACTGTCGAGATCACCATACCCGGCGGTGCCGCA------------GGCTCT
PenSpv1_NA_ProtID-81172_Scaf134-OG1               AGGAACAAGACTGTCGAGATCACCATACCCGGCGGTGCCGCA------------GGCTCT
PenCBMAI_lcc1_ProtID-VDC02847.1_Scaf45-OG1        AGGAATAAGACCGTCGAGATCACTATCCCCGGTGGTGCCGCT------------GGCTCT
PenCONTA_NA_ProtID-685758_Scaf2-OG2               AGGAACCAGACTGTCGAGATTACTATACCAGGCGGTGCAGCT------------GGTTCT
PenSpv1_NA_ProtID-685261_Scaf64-OG2               AGGAACCAGACGGTTGAGATAACCATACCAGGCGGTGCAGCT------------GGCTCT
PenLyc_lacB_GbID-MG550091_NA-OG2                  AGGAACCAGACGGTTGAGATAACCATACCGGGCGGTGCAGCT------------GGCTCT
PenCBMAI_lcc2_ProtID-VDB95254.1_Scaf22-OG2        AGAGACCAGACAGTTGAGATCACCATTCCTGGTGGTTCCGCT------------GGCTCC
PenCONTA_NA_ProtID-604824_Scaf66-OG3              CGCAACAAAACTGTCGAACTCGTCATTCCCTCCGGATCTAAC------------GGTGGC
PenSpv1_NA_ProtID-585626_Scaf144-OG3              CGTAACAAGACCGTTGAGCTCGTCATTCCCTCCGGCTCAAAC------------GGAGGC
PenCBMAI_lcc3B_ProtID-VDC05858.1_Scaf71-OG3       CGCAACAAGACGGTGGAGCTCGTCATCCCCTCTGGCTCGAAC------------GGCGGC
PenCONTA_NA_ProtID-13951_Scaf1-OG4                CCGAACACTGTGGTGGACATCGTGATGCCTGGTGGTTCTCGC------------GGCGGC
PenSpv1_NA_ProtID-572185_Scaf17-OG4               CCGAACACTGTGGTGGACATCGTGATGCCTGGTGGTTCTCGC------------GGGGGT
PenCBMAI_lac4_ProtID-VDB83149.1_Scaf10-OG4        CCCAACTCAGTTGTCGACATCGTCATGCCGGGAGGTTCCCGC------------GGAGGG
PenCONTA_NA_ProtID-582306_Scaf44-OG5              CCGAACACTGTGGTCGATATCGTGATGCCTGGTGGATCTCGC------------GGGGGT
PenSpv1_NA_ProtID-628028_Scaf37-OG5               CCGAATACGGTCGTCGATATCGTCATGCCTGGTGGATCTCGC------------GGCGGT
PenLyc_lac5_GbID-MW172826_NA-OG5                  CCGAACACTGTGGTCGACATCGTCATGCCCGGTGGTTCTCGC------------GGCGGT
PenCBMAI_NA_ProtID-VDC06586.1_Scaf8-OG5           CCGAACACGGTCGTCGATATCGTCATGCCCGGAGGCTCTCGC------------GGCGGC
PenCONTA_NA_ProtID-582671_Scaf47-OG6              TCAAACTCTGTTATCGACCTTATCGTACCGGGCGCATCCCTT---------------GCC
PenSpv1_NA_ProtID-644385_Scaf412-OG6              TCAAACTCTGTCATCGACCTTGTCGTACCGGGCGCATCCCTT---------------GCC
PenCONTA_NA_ProtID-614710_Scaf17-OG7              CCGAACACGACGGTCGACCTCGTCATCCCTGGCGGCTCCCGC------------GGCGGC
PenSpv1_NA_ProtID-679847_Scaf4-OG7                CCGAACACGACGGTCGACCTCGTAATCCCTGGCGGCTCCCGC------------GGCGGT
PenCONTA_NA_ProtID-672875_Scaf63-OG8              CCGAACACGACCGTCGACCTCGTTATCCCAGGCGGCAGTCTT------------GGCGGA
PenSpv1_NA_ProtID-679847_Scaf85AND112-OG8         CCAAACACGACCGTCGATCTCGTCATCCCAGGCGGCAGTCTT------------GGTGGT
PenLyc_lacA_GbID-MG550090_NA-OG8                  CCGAACACGACCGTCGACCTCGTTATCCCAGGCGGCAGTCTT------------GGCGGA
PenCBMAI_NA_ProtID-VDB85211.1_Scaf117-OG8         CCCAACACGGTCGTTGACCTGATCATACCCGGTGGCTCTCTC------------GGCGGA
PenCONTA_NA_ProtID-613815_Scaf14-OG9              CGCAACAAGACGATTGAGGTTCAGATGCCCGCGCTGGCTTTA------------GCAGGC
PenSpv1_NA_ProtID-684578_Scaf54-OG9               CGCAACAAGACGATTGAGGTCCAGATGCCCGCGCTGGCTTTA------------GCAGGC
PenCONTA_NA_ProtID-665656_Scaf14-OG9              CGCAACAAGACAATAGAGCTCCAGATGCCGGCTTTCACGCTT------------GGAGCC
PenSpv1_NA_ProtID-734113_Scaf54-OG9               CGCAACAAGACAATAGAGCTCCAGATGCCGGCTTTCACCCTT------------GGAGCT
PenCBMAI_NA_ProtID-VDB98171.1_Scaf28-OG9          CGCAATAAGACGATCGAAGTCCAGATGCCCGCGTTTGCTCTT------------GCTGGG
PenCONTA_NA_ProtID-667684_Scaf21-OG10             CGCAACCAGACCATCGAGCTTCGCATGCCCGCCCGTCCTGGAACTATCGCTCGCTCTGGC
PenSpv1_NA_ProtID-684307_Scaf50-OG10              CGCAACCAGACCATCGAACTTCGCATGCCTGCGCGTCCTGGAACTATCGCAAAATCTGGA
PenCBMAI_lcc6_ProtID-VDB95718.1_Scaf232-OG10      CGTAACCAAACCATCGAGTTGCGTATGCCCGCTCGCTCTGGTATCGAGGCGAAGAGCGGT
PenCONTA_NA_ProtID-615966_Scaf23-OG11             AGGGATAAGGTCTATGATCTCCTCATACCTGGAGGCGCTGATTTC---------GGG---
PenSpv1_NA_ProtID-693375_Scaf317-OG11             AGGGATAAGGTCTATGATCTCCTCATACCTGGAGGCGCTGATTTC---------GGC---
PenCBMAI_lcc7_ProtID-VDB96280.1_Scaf25-OG11       CGGAACAAAGTGTACGACATCCTTATTCCAGGTGTCGCCTTCTTT---------GGAATT
PenCONTA_NA_ProtID-147302_Scaf17-OG12             CGGAACCAAACCGTTGATATTAGAATTCCTGGGGGTGTCATT------------GGTGGA
PenSpv1_NA_ProtID-342248_Scaf4-OG12               CGGAACCAAACCGTTGATATTAGAATTCCTGGGGGTGTCATT------------GGTGGA
PenCBMAI_lcc5_ProtID-VDB92393.1_Scaf2-OG12        AGAAATCAGACTGTCGACATCAAGATACCCGGCGGTGTTATT------------GGTGGA
PenCONTA_NA_ProtID-617799_Scaf35-OG13             AGGAACCAGGTCATCGAGCTTATCATCCCTGGA---GCAACT------------GCCGGA
PenSpv1_NA_ProtID-594659_Scaf466-OG13             AGGAACCAAGTCATCGAGCTTATTATCCCTGGA---GCAACT------------GCCGGA
PenCBMAI_lcc8_ProtID-VDB95407.1_Scaf222-OG13      AGGAACCAGGTCATCGAGCTCGTCATCCCGGGC---GCTCAA------------GCTGGA
PenCONTA_NA_ProtID-670195_Scaf35-OG14             AGAAACAAGAGCGTCGAGCTCACCATCTTGCCACTCGGACTG------------GCCGGA
PenSpv1_NA_ProtID-686668_Scaf88-OG14              AGAAACAAGAGCGTCGAGCTCACCATCTTACCACTCGGACTG------------GCCGGA
PenCONTA_NA_ProtID-686860_Scaf21-OG15             CCCAACAAGAGTGTTGAACTCACTATACCGGGTGGCGTCCTT------------GCTGGC
PenSpv1_NA_ProtID-686202_Scaf79-OG15              CCCAACAAGAGTGTTGAACTCACTATACCGGGTGGCGTCCTT------------GCTGGT
PenCBMAI_NA_ProtID-VDC00639.1_Scaf338-OG15        CCTAACAAGAGCGTGGAGCTCACCATTCCGGGAGGTGTGCTT------------GCCGGG
PenCONTA_NA_ProtID717194_Scaf24-OG16              AAAAACAAAGTGATTGAGTTGGTGATTCCGGGTGGAGCTGTC------------GGAGGA
PenSpv1_NA_ProtID36665_Scaf11-OG16                AAGAACAAAGTGATTGAGCTGGTGATCCCGGGTGGGGCTGTC------------GGCGGA
PenLyc_lacC_GbID-MG550092_NA-OG16                 AAGAACAAAGTGATTGAGCTGGTGATCCCGGGTGGGGCTGTC------------GGCGGA
PenCBMAI_NA_ProtID-VDB92219.1_Scaf2-OG16          AGGAACAAGGTCATCGAGCTGGTGATCCCTGGCGGCGTGATT------------GCCGGA
PenCONTA_NA_ProtID-579219_Scaf24-OG17             CCGAACAAGACGGTCGAGATCGTTATCCCAGGAGGGGTCTCT------------GCTGGC
PenSpv1_NA_ProtID-208735_Scaf222-OG17             CCGAACAAGACGGTCGAGATCGTTATACCAGGAGGGGTCTCT------------GCTGGC
PenCBMAI_NA_ProtID-VDB90317.1_Scaf174-OG17        TTGAATAAGTCTGTGGAGATTGTCATTCCGGGAGGCGTTGGC------------GGTGGC
PenSpv1_NA_ProtID-654934_Scaf141-OG18             AAGAACGCCACTATCGAGATCGCAATCCCGGGAGGTGTCCTT------------GCTGGA
PenCONTA_NA_ProtID-612982_Scaf11-OG18             AAGAACGCCACTATCGAGATCGCAATCCCGGGAGGTGTCCTT------------GCTGGA
PenCBMAI_Pnh_lac1_ProtID-VDC04696_Scaf6-OG18      CCCAACGCGGTCGTCGAGATCGCTATTCCCGGAGGTGTTGCT------------GCAGGC
TraHir_lacA_GbID-KP027478_Out                     TCGAACGCGTCCATTGAGATCTCGTTCCCCGCT---ACCGCCGCC---GCCCCTGGTGCT
TraHir_lacB_GbID-KP027484_Out                     GCGCACTCTTCCATTGAGATTACGCTGCCGGCG---ACCTCCTTG---GCTCCTGGCACG
TraHir_lacC_GbID-KP027479_Out                     TCGAACTCCACGGTCGAACTTTCGTTCCCCATCACTACGGATAAC---AATGCGGGCGCT
TraHir_lacD_GbID-KP027480_Out                     CCCTACTCTACCATCGAACTCTCTATTCCTCCTGGT------GCT---GCGCCAGGTGGT
TraHir_lacE_GbID-KP027481_Out                     CCGTACTCTTCCATCGAGATCACGATGCCCGCG---------CTC---GCCCCAGGATCG
TraHir_lacF_GbID-KP027482_Out                     TCGAACGCGACTATTGAGCTCTCGTTCCCTGCC---ACCACCAAT---GCTCCTGGCTCT
TraHir_lacG_GbID-KP027483_Out                     TCCAACTCAACCATTGAGATCGCCTTCCCTATCACTGCCACCAAC---GCACCCGGCGCG
                                                      *          **  *     *                                  

PenCONTA_NA_ProtID-158007_Scaf18-OG1              CCCCATCCCTTCCACTTGCACGGTCACACATTCTGGGTTGTCCGCAGCGCCGGT---AAC
PenSpv1_NA_ProtID-81172_Scaf134-OG1               CCCCATCCCTTCCACTTGCACGGTCACACATTCTGGGTTGTCCGCAGCGCCGGT---AAC
PenCBMAI_lcc1_ProtID-VDC02847.1_Scaf45-OG1        CCCCATCCCTTCCACTTGCACGGGCATACTTTCTGGGTCGTCCGCAGTGCTGGC---AAC
PenCONTA_NA_ProtID-685758_Scaf2-OG2               CCTCACCCCTTCCACTTGCACGGTCATAACTTCTGGGTCGTGCGCAGCTCGGGC---AAC
PenSpv1_NA_ProtID-685261_Scaf64-OG2               CCTCACCCCTTCCACTTGCACGGTCATAACTTCTGGGTCGTGCGCAGCTCGGGC---AAC
PenLyc_lacB_GbID-MG550091_NA-OG2                  CCTCACCCCTTCCACTTGCACGGTCATAACTTCTGGGTTGTACGCAGCTCGGGC---AAC
PenCBMAI_lcc2_ProtID-VDB95254.1_Scaf22-OG2        CCTCATCCGTTCCATTTGCACGGACATACATTCTGGGTCGTTCGTAGTGCAGGA---AAC
PenCONTA_NA_ProtID-604824_Scaf66-OG3              CCGCATCCCATGCACTTGCATGGTCAAAACTTTTGGGTGGTTCGTAGCGCGAGC---AAC
PenSpv1_NA_ProtID-585626_Scaf144-OG3              CCGCACCCCATGCACTTGCATGGTCAAAACTTTTGGGTGGTTCGTAGCGCGAGC---AAC
PenCBMAI_lcc3B_ProtID-VDC05858.1_Scaf71-OG3       CCGCACCCCATGCATTTGCACGGGCAGAACTTCTGGGTCGTGCGCAGCGCGAGC---AAT
PenCONTA_NA_ProtID-13951_Scaf1-OG4                CCGCATCCAATGCATTTACACGGACATTCGTTCTGGGTGATCCGTAGTGCTGGC---AAC
PenSpv1_NA_ProtID-572185_Scaf17-OG4               CCGCATCCCATGCACTTGCACGGTCACAATTTCTGGGTGGTACGCAGTGCTGGT---AAC
PenCBMAI_lac4_ProtID-VDB83149.1_Scaf10-OG4        CCGCACCCTATGCACCTTCACGGACATAGCTTCTGGGTTATTCGTAGCGCCGGG---AAC
PenCONTA_NA_ProtID-582306_Scaf44-OG5              CCGCACCCTATGCATTTACACGGTCATAATTTCTGGGTGGTACGCAGTGCTGGT---AAC
PenSpv1_NA_ProtID-628028_Scaf37-OG5               CCGCATCCCATGCACCTCCACGGTCACAATTTCTGGGTAGTGCGCAGTGCTGGC---AAT
PenLyc_lac5_GbID-MW172826_NA-OG5                  CCGCATCCCATGCACCTCCACGGTCATAATTTCTGGGTAGTACGCAGTGCTGGC---AAC
PenCBMAI_NA_ProtID-VDC06586.1_Scaf8-OG5           CCGCACCCGATGCACTTGCACGGTCACAACTTCTGGGTCGTTCGCAGTGCCGGC---AAC
PenCONTA_NA_ProtID-582671_Scaf47-OG6              GGTCAGTCTATGCACCTGCATGGTCACAACTTTGGGGTTATCCGTAGCGCTGGC---AAC
PenSpv1_NA_ProtID-644385_Scaf412-OG6              GGTCAGTCTGTACACCTGCATGGTCACAACTTTTGGGTTATCCGTAGCGCTGGC---AAC
PenCONTA_NA_ProtID-614710_Scaf17-OG7              CCGCATCCAATGCACCTCCACGGTCACCACTTCTGGGTCATCCGCAGTGCCAGC---AAC
PenSpv1_NA_ProtID-679847_Scaf4-OG7                CCCCATCCCATGCACCTCCACGGACACCACTTCTGGGTGATAAGGAGTGCTAAC---AAT
PenCONTA_NA_ProtID-672875_Scaf63-OG8              CCGCATCCCATGCACTTGCACGGTCACGCGTTCTGGGTGCTCCGTAGTGCGGGC---AAC
PenSpv1_NA_ProtID-679847_Scaf85AND112-OG8         CCGCATCCCATGCATCTCCACGGTCACGCGTTCTGGGTGCTCCGTAGTGCGGGC---AAC
PenLyc_lacA_GbID-MG550090_NA-OG8                  CCGCACCCTATGCATCTCCACGGTCACCCGTTCTGGGTGCTCCGCAGTGCGGGC---AAC
PenCBMAI_NA_ProtID-VDB85211.1_Scaf117-OG8         CCTCACCCGATGCATCTCCACGGCCACCAATTCTGGGTTCTTCGCAGCGCTGGC---AAC
PenCONTA_NA_ProtID-613815_Scaf14-OG9              CCGCATCCCCTCCATTTGCACGGACACGCGTTCTGGGTAGTCGAGTCTGCCGGG---AAT
PenSpv1_NA_ProtID-684578_Scaf54-OG9               CCGCATCCCCTCCATTTGCACGGACACGCGTTCTGGGTAGTTGAGTCTGCCGGG---AAT
PenCONTA_NA_ProtID-665656_Scaf14-OG9              CCCCATCCATTACATATCCACGGACATCCTTTCTGGGTTATTGAGTCTGCGGGC---AAC
PenSpv1_NA_ProtID-734113_Scaf54-OG9               CCTCATCCATTACATATCCACGGGCACCCTTTCTGGGTTATAGAGTCTGCGGGT---AAC
PenCBMAI_NA_ProtID-VDB98171.1_Scaf28-OG9          CCGCACCCGATCCACTTGCACGGACACACCTTCTGGGTAGTCGAGTCTGCCGGG---AAT
PenCONTA_NA_ProtID-667684_Scaf21-OG10             CCACATCCGCTACATTTACATGGTCATTCGTTCTGGGTGATCCAGTCGGCTGGC---AAT
PenSpv1_NA_ProtID-684307_Scaf50-OG10              CCGCATCCTTATCATTTGCATGGTCATTCGTTCTGGGTTATTCAATCGGCTGGA---AAT
PenCBMAI_lcc6_ProtID-VDB95718.1_Scaf232-OG10      CCGCATCCATTGCATCTTCACGGTCACTCTTTCTGGGTTGTTCAGTCGGCTGGG---AAT
PenCONTA_NA_ProtID-615966_Scaf23-OG11             CCCCATCCAATTCACATGCATGGTCACTCGTTCTGGGTCATCACCAGTGCTGGCTCAGAC
PenSpv1_NA_ProtID-693375_Scaf317-OG11             CCCCATCCAATTCACATGCATGGTCACTCGTTCTGGGTCATCACCAGTGCTGGCTCAGAC
PenCBMAI_lcc7_ProtID-VDB96280.1_Scaf25-OG11       CAGCACCCAATCCATCTGCATGGCCATTCGTTCTGGGTCATCACCAGTGCTGACTCCAAC
PenCONTA_NA_ProtID-147302_Scaf17-OG12             CCGCACCCAGTGCACCTTCACGGTCATACATTCTGGGTCATACAGAGCGCCGGC---CAA
PenSpv1_NA_ProtID-342248_Scaf4-OG12               CCGCACCCAGTGCACCTTCACGGTCATACATTCTGGGTCATACAGAGCGCCGGC---CAA
PenCBMAI_lcc5_ProtID-VDB92393.1_Scaf2-OG12        CCCCATCCCGTGCATCTCCACGGCCATACCTTCTGGGTTGTGCAAAGTGCCGGT---CAG
PenCONTA_NA_ProtID-617799_Scaf35-OG13             CCTCACCCTGTTCATTTGCACGGACATACCTTCTCCGTCATCAAGTCGGCTGGA---AAT
PenSpv1_NA_ProtID-594659_Scaf466-OG13             CCTCATCCCGTTCATTTGCACGGACATACCTTCTCCGTTATCAAATCGGCCGGG---AAC
PenCBMAI_lcc8_ProtID-VDB95407.1_Scaf222-OG13      CCCCATCCGGTGCACTTGCACGGACACACCTTCTCCGTCATCAAGTCGGCTGGG---GAT
PenCONTA_NA_ProtID-670195_Scaf35-OG14             CCTCATCCAGTGCACTTGCACGGACACGCGTTCTCCGTCATACAATCGGCTGGG---AGG
PenSpv1_NA_ProtID-686668_Scaf88-OG14              CCTCATCCAGTGCACTTGCACGGGCACGCGTTCTCCGTCATACAATCGGCTGGA---AGG
PenCONTA_NA_ProtID-686860_Scaf21-OG15             CCCCATCCCGTCCACCTCCACGGACACGCCTTCTCGGTCGTGCGCTCGGCTGGC---AAC
PenSpv1_NA_ProtID-686202_Scaf79-OG15              CCCCATCCCGTTCATCTCCACGGACACGCCTTCTCGGTCGTGCGCTCGGCTGGC---AAC
PenCBMAI_NA_ProtID-VDC00639.1_Scaf338-OG15        CCGCATCCGGTCCACCTCCACGGTCATGCCTTCTCGGTCGTGCGCTCGGCCGGA---AAC
PenCONTA_NA_ProtID717194_Scaf24-OG16              CCGCATCCAGTTCACTTGCACGGCCATGTCTTCTCTGTCGTGCGTAGTGCAGGG---CCC
PenSpv1_NA_ProtID36665_Scaf11-OG16                CCGCATCCAGTTCACTTGCACGGGCATGTCTTCTCCGTCGTGCGCAGCGCAGGC---AAC
PenLyc_lacC_GbID-MG550092_NA-OG16                 CCGCATCCGGTTCACTTGCACGGCCATGTCTTCTCTGTCGTGCGCAGCGCCGGC---AAC
PenCBMAI_NA_ProtID-VDB92219.1_Scaf2-OG16          CCGCATCCCGTCCACATACACGGCCACGCCTTCTCCGTCGTGCGCAGCGCTGGC---AAC
PenCONTA_NA_ProtID-579219_Scaf24-OG17             CCTCATCCAATTCATTTGCACGGTCATGTCTTCTCTGTCGTGCGCAGCGCCGGC---AAC
PenSpv1_NA_ProtID-208735_Scaf222-OG17             CCTCATCCAATTCATTTGCACGGTCATGTCTTCTCTGTCGTGCGCAGCGCCGGC---AAC
PenCBMAI_NA_ProtID-VDB90317.1_Scaf174-OG17        CCGCATCCTATCCATCTTCACGGCCATACCTTCTCGGTTGTCCGCTCTGCCGGC---AAT
PenSpv1_NA_ProtID-654934_Scaf141-OG18             CCTCACCCCGTCCACTTGCACGGGCATACGTTCTCTGTCGTGCGCTCAGCTGGC---AAC
PenCONTA_NA_ProtID-612982_Scaf11-OG18             CCTCACCCCGTCCACTTGCACGGACATAGCTTCTCCGTGGTGCGCTCAGCTGGC---AAC
PenCBMAI_Pnh_lac1_ProtID-VDC04696_Scaf6-OG18      CCGCACCCCATTCACCTTCACGGTCATACTTTCTCCGTCGTGCGCTCAGCTGGA---AAC
TraHir_lacA_GbID-KP027478_Out                     CCCCATCCCTTCCACTTGCACGGTCACACTTTCGCTGTTGTGCGCAGCGCCGGC---AGC
TraHir_lacB_GbID-KP027484_Out                     CCCCATCCCTTCCACCTGCACGGGCATGTCTTCGCCATCGTACGCAGCGCCGGA---AGC
TraHir_lacC_GbID-KP027479_Out                     CCGCACCCTTTCCATCTTCACGGTCATGTCTTCTCGGTTGTGCGCAGCGCGGGC---AGC
TraHir_lacD_GbID-KP027480_Out                     CCACACCCGTTCCATTTGCACGGTCACACCTTCTCCGTGGTGCGTAGCGCCGGC---TCC
TraHir_lacE_GbID-KP027481_Out                     CCGCACCCGTTGCACCTACACGGTCACACCTTTGCAGTGGTCCGCAGTGCAGGC---AGC
TraHir_lacF_GbID-KP027482_Out                     CCTCACCCCTTCCACTTGCACGGCCATACCTTCGCTGTTGTGCGCAGCGCCGGT---CAG
TraHir_lacG_GbID-KP027483_Out                     CCCCACCCCTTCCACTTGCACGGTCACACTTTCTCCGTCGTCCGCAGTGCGGGC---AGC
                                                     **  *    **  * ** ** **    **     *  *        *          

PenCONTA_NA_ProtID-158007_Scaf18-OG1              AGTACTTACAACTACGACGACCCCGTTATGCGGGACGTCGTCAACACCGGC---GCCACG
PenSpv1_NA_ProtID-81172_Scaf134-OG1               AGTACTTACAACTACGACGACCCCGTTATGCGGGACGTCGTCAACACCGGC---GCCACG
PenCBMAI_lcc1_ProtID-VDC02847.1_Scaf45-OG1        GACACGTACAACTACGTCGACCCCGTGGTTCGCGACGTCGTCAGCACCGGC---GCCACT
PenCONTA_NA_ProtID-685758_Scaf2-OG2               GACACATACAACTACGAGGACCCCATTGTCCGTGATGTGGTGAATACTGGCAATACTGGT
PenSpv1_NA_ProtID-685261_Scaf64-OG2               GACACATACAACTACGAGGACCCCGTTGTCCGTGACGTGGTGAATACTGGCAATACTGGT
PenLyc_lacB_GbID-MG550091_NA-OG2                  GGCACGTACAACTACGAGGATCCCGTCGTCCGTGACGTGGTCAATACCGGCGATACTGGT
PenCBMAI_lcc2_ProtID-VDB95254.1_Scaf22-OG2        GATACATACAACTACGATGACCCGATTGTGCGCGATGTCGTCAACACCGGCAATACCGGG
PenCONTA_NA_ProtID-604824_Scaf66-OG3              TCGTCGTACAACTTCGTGGACCCTATCGTGCGCGACGTCGTGAGTATCGGCAATGCCGTC
PenSpv1_NA_ProtID-585626_Scaf144-OG3              TCGTCGTATAATTTCGTGGACCCTATCGTGCGCGACGTCGTGAGCATCGGCAATGCCGTC
PenCBMAI_lcc3B_ProtID-VDC05858.1_Scaf71-OG3       TCGAGCTATAACTTTGTGGACCCGATTGTGCGGGATGTTGTGAGTATTGGGAACGCTACT
PenCONTA_NA_ProtID-13951_Scaf1-OG4                TCGACGTACAACTTTGTTGACCCCATCGTCCGCGATGTGGTATCTCTCGGGAATGATGCT
PenSpv1_NA_ProtID-572185_Scaf17-OG4               TCGACGTACAACTGGGACAACCCCATCGTCCGAGATGTGGTATCTCTCGGGAATGATGCT
PenCBMAI_lac4_ProtID-VDB83149.1_Scaf10-OG4        TCCAGCTACAACTTCGAGAACCCAATCGTTCGCGATGTCGTCTCCATCGGGAACAACCCT
PenCONTA_NA_ProtID-582306_Scaf44-OG5              TCGACTTACAATTGGGACAATCCTATTGTCCGAGATGTGGTATCTATAGGGAATGATGCC
PenSpv1_NA_ProtID-628028_Scaf37-OG5               TCGACGTACAACTGGGACAACCCTATCGTCCGAGACGTAGTATCAATAGGCAACGATGCC
PenLyc_lac5_GbID-MW172826_NA-OG5                  TCGACGTACAATTGGGACAATCCCATCGTTCGAGATGTGGTATCTATCGGCAATGATGCT
PenCBMAI_NA_ProtID-VDC06586.1_Scaf8-OG5           TCGACTTACAACTGGGACAACCCTATCGTCCGCGACGTGGTGTCCATCGGCAACGACGCT
PenCONTA_NA_ProtID-582671_Scaf47-OG6              TCGACCTACAATTGGGACAATCCTATCGTTCGCGATGTGGTGTCTATCGGCAATGATGCC
PenSpv1_NA_ProtID-644385_Scaf412-OG6              TCGAGCTACAACTGGGACAATCCTATCGTTCGCGATGTGGTGTCCGTCGGCAATGATGCC
PenCONTA_NA_ProtID-614710_Scaf17-OG7              TCGACGTACAATTTCGACAACCCGATTTATCGAGATACAGTAAACATAGGCAATTCCAGC
PenSpv1_NA_ProtID-679847_Scaf4-OG7                GCAACATATAATTTCGACAACCCGATCTATCGAGATACTGTAAACATAGGGAACTCCAGC
PenCONTA_NA_ProtID-672875_Scaf63-OG8              TCGTCGTACAACTACGAGAACCCAGTTCTTCGCGACGTAGTCAGCGTAGGGAACCATACG
PenSpv1_NA_ProtID-679847_Scaf85AND112-OG8         TCGTCGTACAACTACGAGAACCCCGTCCTCCGCGACGTAGTCAGCGTAGGGAACCACACG
PenLyc_lacA_GbID-MG550090_NA-OG8                  TCGTCTCACAACTACGAGAATCCAGTTCTTCGCGATGTAGTCAGCGTAGGGAACCATACA
PenCBMAI_NA_ProtID-VDB85211.1_Scaf117-OG8         TCCTCCCTCAACCTCGTAGACCCCGTTCTTCGTGATGTAGTCAGCGCCGGCAACTCTACC
PenCONTA_NA_ProtID-613815_Scaf14-OG9              AATACTCAGAACACGGTTGATCCTCTTCTCCGCGATGTAGTCGCCATATCCACCGGTCCA
PenSpv1_NA_ProtID-684578_Scaf54-OG9               AATACTCGGAACACGGTTGATCCTCTTCTCCGCGATGTAGTCGCCATATCCACCGGTCCA
PenCONTA_NA_ProtID-665656_Scaf14-OG9              AGTACGCAGAACACGGTGGACCCTCTTCTTCGCGACGTCGTGGCCATATCCACCGGTCCG
PenSpv1_NA_ProtID-734113_Scaf54-OG9               AGTACGCAGAACACGGTGGACCCTCTTCTTCGCGACGTCGTGGCCATATCCACCGGTCCG
PenCBMAI_NA_ProtID-VDB98171.1_Scaf28-OG9          ACCACGATGAACACCGTTGATCCTCTTCTTCGCGACGTCGTGGCTATCACTTCTGGACCG
PenCONTA_NA_ProtID-667684_Scaf21-OG10             AGCACGCAGAACACTATCAACCCGGTTATGCGCGATGTTGTCGCGGGAGCCACTGACGCG
PenSpv1_NA_ProtID-684307_Scaf50-OG10              AACACGCAAAACACCATTGACCCGGTTATGCGCGATGTTGTTGCTGGAACCACCGACGCG
PenCBMAI_lcc6_ProtID-VDB95718.1_Scaf232-OG10      GCTACGGAAAACACTATTGATCCGATCATGCGTGACGTCGTCGCGAGCGCCGTTGACGCC
PenCONTA_NA_ProtID-615966_Scaf23-OG11             AATACGCAGAACAACGTCGACCCTGTCATCCGGGATGTTGTGGCTATGGGAGCCGGCGAT
PenSpv1_NA_ProtID-693375_Scaf317-OG11             AATACGCAGAACAACGTCGACCCTGTCATCCGTGATGTTGTGGCTATGGGAGCCGGCGAT
PenCBMAI_lcc7_ProtID-VDB96280.1_Scaf25-OG11       AATGTCGAGAACAACAATGATCCTATTGTTCGTGACGTTGTCGCTATGGGACTTGAGGAC
PenCONTA_NA_ProtID-147302_Scaf17-OG12             CGCACCCAAAACATCATCGACCCAGTTCTGCGTGACGTCGTCAGCATAGGCGATCTCGGC
PenSpv1_NA_ProtID-342248_Scaf4-OG12               CGCACCCAAAACATCATCGACCCAGTTCTGCGTGACGTCGTCAGCATAGGCGATCTCGGC
PenCBMAI_lcc5_ProtID-VDB92393.1_Scaf2-OG12        CACACACAAAACACGATTGATCCGGTTCTGCGCGATGTCGTCAGCATCGGCGAACTTGGT
PenCONTA_NA_ProtID-617799_Scaf35-OG13             AAGACGATCAACTACGATCACCCTCCCCAACGCGATGTAGTTACGATTGGG------ACT
PenSpv1_NA_ProtID-594659_Scaf466-OG13             AAGACGATCAACTACGATCACCCTCCCCAACGCGATGTAGTTACGATTGGG------ACC
PenCBMAI_lcc8_ProtID-VDB95407.1_Scaf222-OG13      AACACGACGAACTACGTGAACCCGCCCATCCGTGATGTCGTAGCCATCGGGAACTCGACT
PenCONTA_NA_ProtID-670195_Scaf35-OG14             ACCGAGCCCAACTACGACCATCCGCCCATTCGAGATGTAGTAGCAATTGGG------ACG
PenSpv1_NA_ProtID-686668_Scaf88-OG14              ACCGAGCCCAACTACGACCATCCGCCCATTCGCGATGTAGTAGCAATTGGG------ATG
PenCONTA_NA_ProtID-686860_Scaf21-OG15             TCAACGTACAACTTTGTGAATCCGCCCCAGCGTGATGTAGTCTCGATCGGTACGACAACT
PenSpv1_NA_ProtID-686202_Scaf79-OG15              TCAACGTACAACTTTGTGAATCCGCCCCAGCGTGATGTAGTCTCGATCGGTACGACAACT
PenCBMAI_NA_ProtID-VDC00639.1_Scaf338-OG15        TCGACATACAACTTTGTGAACCCGCCTCAACGTGATGTGGTGTCGATTGGTACAACCACC
PenCONTA_NA_ProtID717194_Scaf24-OG16              TAG---------------------------------------------------------
PenSpv1_NA_ProtID36665_Scaf11-OG16                TCGACCTATAACTATGTGAACCCTCCGAAGCGCGACGTCGTGAGCATCGGGACATCCGCA
PenLyc_lacC_GbID-MG550092_NA-OG16                 TCGACATATAATTATGTGAACCCGCCGAAGCGCGACGTCGTGAGCATCGGGACATCCGCA
PenCBMAI_NA_ProtID-VDB92219.1_Scaf2-OG16          TCGACCTATAACTTCGTGAACCCTCCCAAACGGGACGTCGTGAGCATCGGGTCATCTGCA
PenCONTA_NA_ProtID-579219_Scaf24-OG17             TCGACCTATAACTATGTGAACCCGCCTCAGCGCGACGTCGTGAGCATTGGCACGTTGCCC
PenSpv1_NA_ProtID-208735_Scaf222-OG17             TCGACCTATAACTATGTGAACCCGCCCCAGCGCGACGTCGTGAGCATTGGCACGTTGCCC
PenCBMAI_NA_ProtID-VDB90317.1_Scaf174-OG17        GATTCGTACAACTTTGTGAATCCGCCAAAGCGCGACGTCGTGAGTATAGGAACTTCGTCC
PenSpv1_NA_ProtID-654934_Scaf141-OG18             TCAACATACAACTACGAGAACCCGCCCATCCGCGATGTCGTCTCTATCGGTACTCTTGCT
PenCONTA_NA_ProtID-612982_Scaf11-OG18             TCAACATACAACTACGAGAACCCGCCCATCCGCGATGTCGTCTCTATCGGTACTCTTGCT
PenCBMAI_Pnh_lac1_ProtID-VDC04696_Scaf6-OG18      GCCACCTACAACTATGAGAACCCGCCTATTCGTGATGTCGTCTCCATCGGTACTGCCGCT
TraHir_lacA_GbID-KP027478_Out                     ACCGTGTACAACTACGACAACCCCATCTTCCGTGACGTCGTGAGCACGGGTACCCCTGCA
TraHir_lacB_GbID-KP027484_Out                     ACCACGTACAATTACGTCGACCCGATCTTCCGCGACGTCGTGAGCACGGGCACCCCCGCC
TraHir_lacC_GbID-KP027479_Out                     TCGGTATACAACTACGATAACCCGGTCCGCCGTGACACGGTCAGCACCGGCACGGCT---
TraHir_lacD_GbID-KP027480_Out                     GATCATTACAACTACAAGAACCCCATGAGGCGGGACACGGTCAGCATTGGGACGAGT---
TraHir_lacE_GbID-KP027481_Out                     ACATTTTACAACTATTACGACCCGATCTTCCGCGACGTCGTGAACATAGGGACACCCGCC
TraHir_lacF_GbID-KP027482_Out                     GCGGAGCCCAACTACGACGACCCGATCTTCCGTGACGTCGTCAGTACTGGTACGCCC---
TraHir_lacG_GbID-KP027483_Out                     AGCACATACAACTACGCAAACCCCGTCCGGCGTGACGTCGTCAACACGGGTACTGCG---
                                                                                                              

PenCONTA_NA_ProtID-158007_Scaf18-OG1              GGAGAC---------GACGTTACCATTCGCTTCACCACGGATAACCCAGGTCCCTGGTTC
PenSpv1_NA_ProtID-81172_Scaf134-OG1               GGAGAC---------GACGTTACCATTCGCTTCACCACGGATAACCCAGGCCCCTGGTTC
PenCBMAI_lcc1_ProtID-VDC02847.1_Scaf45-OG1        GGCGAC---------GATGTGACTATCCGCTTCACCACGGATAACCCGGGCCCTTGGTTC
PenCONTA_NA_ProtID-685758_Scaf2-OG2               GAC------------TCAGTGACCCTCCGGTTTACCACTGACAACCCTGGACCATGGGTT
PenSpv1_NA_ProtID-685261_Scaf64-OG2               GAC------------TCAGTGACCCTCCGGTTTACCACTGACAACCCTGGACCATGGTTT
PenLyc_lacB_GbID-MG550091_NA-OG2                  GAT------------TCAGTGACCCTCCGTTTTACCACTGACAACCCTGGACCATGGTTT
PenCBMAI_lcc2_ProtID-VDB95254.1_Scaf22-OG2        GAT------------GAGGTGACCATCCGTTTCACTACTGAGAACCCTGGACCTTGGTTC
PenCONTA_NA_ProtID-604824_Scaf66-OG3              GCCGAGCCCTTTGACGAAGTTACCATTCGCTTTAACACCGACAACCCCGGTCCCTGGATC
PenSpv1_NA_ProtID-585626_Scaf144-OG3              GCCGAGCCCTTTGACGAAGTTACCATTCGCTTTAACACCGACAACCCCGGTCCCTGGATA
PenCBMAI_lcc3B_ProtID-VDC05858.1_Scaf71-OG3       GCGGAGCCTTACGATGAGGTTACTATTCGCTTCAACACTGACAACCCCGGCCCATGGATC
PenCONTA_NA_ProtID-13951_Scaf1-OG4                TCCGAT---------TCTGTGACAATTCGCTTCGAGACGGTCAACCCGGGGCCTTGGTTC
PenSpv1_NA_ProtID-572185_Scaf17-OG4               TCGGAT---------TCTGTGACGATTCGCTTCGAGACCACGAACCCGGGGCCTTGGTTC
PenCBMAI_lac4_ProtID-VDB83149.1_Scaf10-OG4        ACGGAC---------GACGTCACTATCCGGTTTCAAGCCAATAATCCTGGACCCTGGTTT
PenCONTA_NA_ProtID-582306_Scaf44-OG5              ACCGAT---------GATGTGACTATTCGGTTCGAAACTAACAACCCGGGGCCATGGTTC
PenSpv1_NA_ProtID-628028_Scaf37-OG5               ACTGAC---------GATGTTACCATACGCTTCGAAACGAACAACCCAGGGCCATGGTTT
PenLyc_lac5_GbID-MW172826_NA-OG5                  TCGGAC---------GATGTGACCATTCGCTTCGAGACAAATAATCCCGGTCCCTGGTTC
PenCBMAI_NA_ProtID-VDC06586.1_Scaf8-OG5           ACGGAT---------GATGTGACCATTCGCTTCGAGACGAACAACCCCGGCCCTTGGTTC
PenCONTA_NA_ProtID-582671_Scaf47-OG6              CTGGAT---------AATGTAACCATTCGCTTCGAGACGAAGGACCTGCTCCTCAACACT
PenSpv1_NA_ProtID-644385_Scaf412-OG6              ATGGAT---------AATGTAACCATTCGCTTCGAGACGAACCGCTTGCTCCTCGATACA
PenCONTA_NA_ProtID-614710_Scaf17-OG7              AGTGAC---------TTAGTCACCGTGAGATTTGTCACTGATAACCCAGGGCCGTGGTTT
PenSpv1_NA_ProtID-679847_Scaf4-OG7                ACTGAC---------GAGGTCACTGTACGCTTCGTCACGGATAATCCGGGACCATGGTTT
PenCONTA_NA_ProtID-672875_Scaf63-OG8              ACCGAC---------GATGTCACAATTCGGTTCCGAACTGACAACCCCGGTCCATGGATT
PenSpv1_NA_ProtID-679847_Scaf85AND112-OG8         ACCGAC---------GATGTCACAATTCGCTTCCGCACGGACAACCCTGGGCCATGGATT
PenLyc_lacA_GbID-MG550090_NA-OG8                  AATGAC---------GACGTGACCATTCGCTTCCGCACTGACAACCCAGGCCCCTGGATT
PenCBMAI_NA_ProtID-VDB85211.1_Scaf117-OG8         GACGAC---------GAGGTCACCATCCGGTTCAAGACGGACAATGCTGGTCCTTGGATT
PenCONTA_NA_ProtID-613815_Scaf14-OG9              GACGATACTGAGTCGAGTGTGAAGATCCGGTTCCGCACCGACAATCCCGGTCCATGGATC
PenSpv1_NA_ProtID-684578_Scaf54-OG9               GACGATACCGAGTCGAGTGTGAAGATCCGGTTCCGCACCGACAACCCCGGTCCATGGATC
PenCONTA_NA_ProtID-665656_Scaf14-OG9              GACGATACCGAGTCAAATGTCAAGATCCGGTTCCGCACCGACAACCCTGGCCCATGGATC
PenSpv1_NA_ProtID-734113_Scaf54-OG9               GACGATACCGAGTCAAATGTCAAGATCCGGTTCCGCACCGACAACCCTGGCCCATGGATC
PenCBMAI_NA_ProtID-VDB98171.1_Scaf28-OG9          GACGATACCAGGTCGGACGTCAAGATTCGCTTCCGTACGGATAACCCCGGACCGTGGATC
PenCONTA_NA_ProtID-667684_Scaf21-OG10             GACGATGTCTCCTCTCAAGTGAAGATTCGCTTCAGGACTGACAACCCGGGTCCTTGGATC
PenSpv1_NA_ProtID-684307_Scaf50-OG10              AACGACGTCTCTTCCGAGCTCAGGATACGCTTCAGGACAGACAACCCGGGTCCTTGGATC
PenCBMAI_lcc6_ProtID-VDB95718.1_Scaf232-OG10      AACGACAGCACTTCCGTTGTCAAGATACGTTTTAGGACGGACAACCCTGGTCCTTGGATC
PenCONTA_NA_ProtID-615966_Scaf23-OG11             GGAGAC---------GAAATCCGTATACGGTTTCTGACTAGCAACCCCGGTCCTTGGTTT
PenSpv1_NA_ProtID-693375_Scaf317-OG11             GGAGAC---------GAAATCCGTATACGGTTTCTGACTAGCAACCCTGGTCCTTGGTTT
PenCBMAI_lcc7_ProtID-VDB96280.1_Scaf25-OG11       GGCGAC---------GACATTCGTATACGCTTCCGGACGAACAATCCTGGGCCTTGGTTC
PenCONTA_NA_ProtID-147302_Scaf17-OG12             GATAAC------------GTGACGATCCGCTTCCGGACCGACAACCCAGGTCCTTGGTAT
PenSpv1_NA_ProtID-342248_Scaf4-OG12               GATAAC------------GTGACGATCCGCTTCCGGACCGACAACCCAGGTCCTTGGTAT
PenCBMAI_lcc5_ProtID-VDB92393.1_Scaf2-OG12        GACAAT------------GTTACTCTTCGCTTTCGTACAGAGAATCCAGGTCCTTGGTAC
PenCONTA_NA_ProtID-617799_Scaf35-OG13             ---GACCCGACCGACCCTACCATTATCCGCTTCGTGGCCAACAACCCAGGCCCATGGTTC
PenSpv1_NA_ProtID-594659_Scaf466-OG13             ---GACCCGACCGACCCTACGATCATCCGCTTCGTGGCGAACAATCCAGGGCCATGGTTC
PenCBMAI_lcc8_ProtID-VDB95407.1_Scaf222-OG13      ---GATCCTATCAACACTGTTATCATTCGCTTTGAGACGAACAATCCCGGCCCGTGGTTC
PenCONTA_NA_ProtID-670195_Scaf35-OG14             ---AACTCGTCTGAAATTACAGTCATTCGCTTCGTCACGAACAACCCTGGCCCTTGGTTC
PenSpv1_NA_ProtID-686668_Scaf88-OG14              ---AACTCGTCTGAAATTACAGTCATTCGCTTCGTCACGAACAACCCGGGTCCCTGGTTC
PenCONTA_NA_ProtID-686860_Scaf21-OG15             AATGAT---------CGTACAACTATCCGGTTCTTTACGGACAATCCCGGCCCTTGGTTC
PenSpv1_NA_ProtID-686202_Scaf79-OG15              AATGAT---------CGTACAACTATCCGGTTCTTTACGGACAATCCCGGCCCTTGGTTC
PenCBMAI_NA_ProtID-VDC00639.1_Scaf338-OG15        GATGAC---------CGCACCACGATCCGCTTCTTCACCGACAACCCTGGCCCCTGGTTC
PenCONTA_NA_ProtID717194_Scaf24-OG16              ------------------------------------------------------------
PenSpv1_NA_ProtID36665_Scaf11-OG16                TCCGAC---------CGCACTACGATTCGCTTCACTACGGATAACCCGGGCCCGTGGTTC
PenLyc_lacC_GbID-MG550092_NA-OG16                 TCCGAC---------CGCACTACGATTCGCTTCACTACGGATAACCCGGGCCCGTGGTTC
PenCBMAI_NA_ProtID-VDB92219.1_Scaf2-OG16          ACCGAC---------CGTACTACAATTCGTTTCGTTACGGACAACCCGGGCCCGTGGTTC
PenCONTA_NA_ProtID-579219_Scaf24-OG17             ACGGAT---------CGTACCACTATCCGCTTTACTACGGACAACCCTGGCCCTTGGTTC
PenSpv1_NA_ProtID-208735_Scaf222-OG17             ACGGAT---------CGTACCACTATCCGCTTTACTACGGACAACCCTGGCCCTTGGTTC
PenCBMAI_NA_ProtID-VDB90317.1_Scaf174-OG17        ACAGAC---------AGGACTACTATTCGCTTCACCACGGACAACCCCGGCCCTTGGTTC
PenSpv1_NA_ProtID-654934_Scaf141-OG18             ACTGAC---------CGTACGACTATTCGGTTCCGCACGGACAACGCGGGCCCCTGGTTC
PenCONTA_NA_ProtID-612982_Scaf11-OG18             ACTGAC---------CGTACGACTATTCGGTTCCGCACGGACAACGCGGGCCCCTGGTTC
PenCBMAI_Pnh_lac1_ProtID-VDC04696_Scaf6-OG18      ACCGAC---------AGGACGACGATCCGCTTCAGGACCGACAACGCCGGCCCATGGTTC
TraHir_lacA_GbID-KP027478_Out                     GCGGGT------GACAACGTCACCATCCGCTTCGACACCAACAACCCCGGCCCGTGGTTC
TraHir_lacB_GbID-KP027484_Out                     GCCGGC------GACAACGTCACGATCCGGTTCCGCACGGACAATCCTGGCCCGTGGTTC
TraHir_lacC_GbID-KP027479_Out                     ---GGG------GACAACGTCACCATCCGCTTTACTACCGACAACCCGGGACCCTGGTTC
TraHir_lacD_GbID-KP027480_Out                     CCAACC------GACAACGTCACTGTGCGCTTTGTGACTGACAACCCCGGCCCGTGGTTC
TraHir_lacE_GbID-KP027481_Out                     GCTGGT------GACAACGTCACGATCCGCTTCCGCACGGACAACCCTGGCCCGTGGTTC
TraHir_lacF_GbID-KP027482_Out                     ---AGT------GACAACGTTACCATTCGTTTCCGGACCGATAACCCTGGCCCGTGGTTC
TraHir_lacG_GbID-KP027483_Out                     ---GGC------GATAACGTCACGATCCGATTCAAGACAGACAACCCTGGCCCGTGGTTC
                                                                                                              

PenCONTA_NA_ProtID-158007_Scaf18-OG1              CTCCACTGCCACATCGATTTCCATCTCAACTTCGGCCTGGCTGTTGTCATGGCAGAGGCG
PenSpv1_NA_ProtID-81172_Scaf134-OG1               CTCCACTGCCACATCGATTTCCATCTCAACTTCGGCCTGGCTGTTGTCATGGCAGAGGCG
PenCBMAI_lcc1_ProtID-VDC02847.1_Scaf45-OG1        CTCCACTGCCACATCGACTTCCATCTCAACTTCGGTCTTGCTGTCGTCATGGCAGAGGCG
PenCONTA_NA_ProtID-685758_Scaf2-OG2               TTGCATTGCCACATCGACTTCCATCTCAATCTTGGCTTGGCTGTTGTTATGGCGGAGGCC
PenSpv1_NA_ProtID-685261_Scaf64-OG2               TTGCATTGCCACATCGACTTCCATCTCAATCTTGGCTTGGCTGTTGTTATGGCGGAGGCC
PenLyc_lacB_GbID-MG550091_NA-OG2                  TTGCACTGCCACATCGACTTCCATCTCAATCTCGGATTGGCTGTTGTTATGGCGGAAGCC
PenCBMAI_lcc2_ProtID-VDB95254.1_Scaf22-OG2        CTTCATTGCCACATCGACTTCCATCTGAACTTTGGTCTGGCTGTCGTCATGGCGGAGGCG
PenCONTA_NA_ProtID-604824_Scaf66-OG3              TTCCACTGCCACATCGATTGGCATCTTGACACCGGTCTCGCCGTCGTGTTCACCACTGCC
PenSpv1_NA_ProtID-585626_Scaf144-OG3              TTCCATTGCCACATCGACTGGCATCTCGACACTGGGCTTGCCGTTGTGTTCACAACGGCC
PenCBMAI_lcc3B_ProtID-VDC05858.1_Scaf71-OG3       TTCCATTGCCACATTGACTGGCATCTTGACACCGGTCTCGCTGTCGTCTTCACCACAGCT
PenCONTA_NA_ProtID-13951_Scaf1-OG4                TTACATTGCCACATCGATTGGCACTTGAACACCGGCCTCGGTGTTGTGATGGCA------
PenSpv1_NA_ProtID-572185_Scaf17-OG4               TTACATTGTCACATCGATTGGCACCTGAACACCGGCCTCGGTGTTGTGATGGCA------
PenCBMAI_lac4_ProtID-VDB83149.1_Scaf10-OG4        CTCCACTGCCACGTTGATTGGCACTTGAACACCGGCCTAGGCGTTGTTCTGGCC------
PenCONTA_NA_ProtID-582306_Scaf44-OG5              ATCCACTGCCACATCGATTGGCACTTGAACACCGGTCTCGGCGTCGTTATGGCC------
PenSpv1_NA_ProtID-628028_Scaf37-OG5               ATTCACAGCCACATCGATTGGCACTTGAACACCGGTCTCGGAGTCGTTATGGCC------
PenLyc_lac5_GbID-MW172826_NA-OG5                  ATCCACTGCCACATCGATTGGCACTTGAACACTGGTCTCGGAGTCGTTATGGCC------
PenCBMAI_NA_ProtID-VDC06586.1_Scaf8-OG5           ATCCACTGCCACATTGACTGGCACTTGAACACCGGTCTCGGAGTCGTCATGGCC------
PenCONTA_NA_ProtID-582671_Scaf47-OG6              -------GTCAGCTTGATCGGAACGTAG--------------------------------
PenSpv1_NA_ProtID-644385_Scaf412-OG6              ---GGCTGTCAGGTTGATCTGAACGTAGACACTGGTAGTGATGTTGTCATGGCCAAGTCA
PenCONTA_NA_ProtID-614710_Scaf17-OG7              TTCCACTGCCATATTGATTGGCACTTGAACACCGGACTCGGAGTGGTCATGGCCGAGTCT
PenSpv1_NA_ProtID-679847_Scaf4-OG7                TTCCATTGTCACATCGATTGGCATCTGAACACTGGACTCGGAGTGGTCATGGCTGAGTCT
PenCONTA_NA_ProtID-672875_Scaf63-OG8              CTCCACTGCCACATCGACTGGCATTTGGCCGAGGGTCTCGCTGTTGTCATGGCT------
PenSpv1_NA_ProtID-679847_Scaf85AND112-OG8         CTCCATTGCCACATCGACTGGCATTTGGCCGAGGGTCTCGCTGTTGTCATGGCC------
PenLyc_lacA_GbID-MG550090_NA-OG8                  CTCCATTGCCACATCGACTGGCATTTGGCCGAGGGTCTCGCTGTTGTCATGGCT------
PenCBMAI_NA_ProtID-VDB85211.1_Scaf117-OG8         CTCCACTGCCATATCGACTGGCACTTGAACAATGGCCTCGCCGTCGTCATGGCT------
PenCONTA_NA_ProtID-613815_Scaf14-OG9              TTGCACTGCCACATCGACTGGCATTTGACTGCAGGGTTCGCTGTCGTCTTTGCC------
PenSpv1_NA_ProtID-684578_Scaf54-OG9               TTGCACTGCCACATCGACTGGCATTTGACTGCAGGGTTCGCTGTCGTCTTTGCC------
PenCONTA_NA_ProtID-665656_Scaf14-OG9              TTACACTGCCACATTGACTGGCACTTAACTGAAGGATTTGCTGCGGTCTTTGCC------
PenSpv1_NA_ProtID-734113_Scaf54-OG9               TTACACTGCCACATTGACTGGCACTTAACTGAAGGATTTGCTGCGGTCTTTGCC------
PenCBMAI_NA_ProtID-VDB98171.1_Scaf28-OG9          CTGCACTGCCACATTGACTGGCATCTGACCGGAGGTTTCGCTGTTGTCTTTGCG------
PenCONTA_NA_ProtID-667684_Scaf21-OG10             TTCCATTGTCATATAGATTGGCATATGGCCACAGGATTTGCTATAGTATTCGCC------
PenSpv1_NA_ProtID-684307_Scaf50-OG10              TTCCATTGTCATATAGATTGGCATATGGCCACAGGATTTGCCATAGTGTTCGCT------
PenCBMAI_lcc6_ProtID-VDB95718.1_Scaf232-OG10      TTTCACTGCCACATTGATTGGCATTTGGCCAACGGATTTGGCGTCGTATTCGCC------
PenCONTA_NA_ProtID-615966_Scaf23-OG11             TTGCATTGTCATATCGATCAACACCTGGAGGCTGGACTCGCCGTCGTCTTCGCC------
PenSpv1_NA_ProtID-693375_Scaf317-OG11             TTGCATTGTCATATCGATCAACACCTGGAGGCTGGGCTCGCCGTAGTCTTCGCC------
PenCBMAI_lcc7_ProtID-VDB96280.1_Scaf25-OG11       CTACACTGCCATATCGATCAGCATCTGGAGGCTGGGCTCGCTGTTGTCTTTGCA------
PenCONTA_NA_ProtID-147302_Scaf17-OG12             CTGCACTGTCACATTGATTGGCACCTTACCGCAGGTTTCTCTGTTGTGATGGCG------
PenSpv1_NA_ProtID-342248_Scaf4-OG12               CTGCACTGTCACATTGATTGGCACCTTACCGCAGGTTTCTCTGTTGTGATGGCG------
PenCBMAI_lcc5_ProtID-VDB92393.1_Scaf2-OG12        CTACACTGCCATATTGATTGGCACCTCACTGCGGGATTTTCAGTCGTAATGGCG------
PenCONTA_NA_ProtID-617799_Scaf35-OG13             TTCCACTGCCACATCGACTGGCACTTGAACGCTGGATTTGCCGCCGTATTCGTC------
PenSpv1_NA_ProtID-594659_Scaf466-OG13             TTCCACTGCCACATCGACTGGCATCTGAACGCCGGCTTTGCCGCAGTATTCGTC------
PenCBMAI_lcc8_ProtID-VDB95407.1_Scaf222-OG13      TTCCACTGCCACATTGACTGGCATCTGAATGCTGGATTCGCTGCCGTCTTCGTC------
PenCONTA_NA_ProtID-670195_Scaf35-OG14             TTCCATTGTCATATCGATTGGCATCTTAACGCAGGCTTTGCTGCCGTCTTCGTT------
PenSpv1_NA_ProtID-686668_Scaf88-OG14              TTCCATTGCCACATCGATTGGCATCTGAATGCAGGCTTTGCTGCCGTCTTCGTT------
PenCONTA_NA_ProtID-686860_Scaf21-OG15             TTCCACTGCCATATCGACTGGCACTTGAACGCTGGCTTCGCTGCCGTGTTCGCG------
PenSpv1_NA_ProtID-686202_Scaf79-OG15              TTCCACTGCCATATCGACTGGCACTTGAACGCTGGCTTCGCTGCCGTGTTCGCG------
PenCBMAI_NA_ProtID-VDC00639.1_Scaf338-OG15        TTCCATTGCCATATCGACTGGCACCTGAACGCCGGCTTCGCTGCTGTATTTGCT------
PenCONTA_NA_ProtID717194_Scaf24-OG16              ------------------------------------------------------------
PenSpv1_NA_ProtID36665_Scaf11-OG16                TTCCATTGCCACATTGACTTCCATCTGAACGAAGGCTTCGCGGCGGTCTTCGTC------
PenLyc_lacC_GbID-MG550092_NA-OG16                 TTCCATTGTCACATTGACTTCCATCTGAACGAAGGCTTCGCGGCCGTCTTCGTC------
PenCBMAI_NA_ProtID-VDB92219.1_Scaf2-OG16          TTCCATTGCCATATCGACTTTCACCTTGCTGAAGGTTTCGCGGCCGTCTTTGTT------
PenCONTA_NA_ProtID-579219_Scaf24-OG17             CTGCATTGTCATATCGACTGGCACTTGAACACCGGATTTGCTGTGGTCATGGCC------
PenSpv1_NA_ProtID-208735_Scaf222-OG17             CTGCATTGTCATATCGACTGGCACTTGAACACCGGATTTGCTGTGGTCATGGCT------
PenCBMAI_NA_ProtID-VDB90317.1_Scaf174-OG17        TTACATTGCCACATTGATTGGCACCTGAACAGCGGGTTTGCTGTGGTCATAGCC------
PenSpv1_NA_ProtID-654934_Scaf141-OG18             TTGCACTGCCACATCGACTGGCATCTCACCGCAGGTTTCGCCATTGTGATGGCC------
PenCONTA_NA_ProtID-612982_Scaf11-OG18             TTGCACTGCCACATCGACTGGCATCTCACCGCAGGTTTCGCCATCGTGATGGCC------
PenCBMAI_Pnh_lac1_ProtID-VDC04696_Scaf6-OG18      ATGCACTGCCACATTGACTGGCATTTGACTGCTGGATTCGCCGTCGTCATGGCC------
TraHir_lacA_GbID-KP027478_Out                     CTCCACTGCCACATCGACTTCCACTTGGAGGGTGGCTTTGCGGTCGTCATGGCT------
TraHir_lacB_GbID-KP027484_Out                     CTTCACTGCCATATCGACTTCCACTTAGATGCGGGCTTTGCGGTCGTCATGGCG------
TraHir_lacC_GbID-KP027479_Out                     CTCCACTGCCATATTGACTTCCATCTTCAGGCGGGACTTGCGATCGTCTTTGCG------
TraHir_lacD_GbID-KP027480_Out                     CTCCACTGCCACATCGACTGGCACCTGCAGGCTGGTCTGGCCATCGTATTTGCG------
TraHir_lacE_GbID-KP027481_Out                     CTCCATTGCCACATCGACTTCCACCTCGAAGTGGGCTTCGCGGTGGTTATGGCT------
TraHir_lacF_GbID-KP027482_Out                     CTCCATTGCCACATCGACTTCCACCTGGAGGCTGGCTTCGCGGTTGTCATGGCT------
TraHir_lacG_GbID-KP027483_Out                     CTCCACTGCCATATCGATTTCCATCTCGAAGCCGGCTTCGCGATGGTGTTCAGC------
                                                                                                              

PenCONTA_NA_ProtID-158007_Scaf18-OG1              CCGACCGATGTTGCCTCCAATGAGGAGGGTGGCACTGTGACCTCCGCTTGGGATGCGCTC
PenSpv1_NA_ProtID-81172_Scaf134-OG1               CCGACCGATGTGGCTTCCAATGAGGAGGGTGGCTCAGTGACCTCCGCTTGGGATGCGCTC
PenCBMAI_lcc1_ProtID-VDC02847.1_Scaf45-OG1        CCGACCGATGTGGCTTCGAACGAAGAGGGCGGCTCCGTCACCTCTGCTTGGGAGGCGTTG
PenCONTA_NA_ProtID-685758_Scaf2-OG2               CCGACCGACGTTGCTGCTAACGAGGAGGGCGGCTCCCCTACTTCGGCTTGGGAGGCACTC
PenSpv1_NA_ProtID-685261_Scaf64-OG2               CCGACCGACGTTGCTGCTAACGAGGAGGGCGGCTCCCCTACTTCGGCTTGGGAGTCACTC
PenLyc_lacB_GbID-MG550091_NA-OG2                  CCGACCGACGTCGCTGCTAACGAGGAGGGCGGCTCTCCTACTTCGGCTTGGGAGGCGCTC
PenCBMAI_lcc2_ProtID-VDB95254.1_Scaf22-OG2        CCTACTGATGTTGCTTCCAATGAAGAGAACGGCTCGCCCACTGCTGCTTGGGAGGCCCTC
PenCONTA_NA_ProtID-604824_Scaf66-OG3              AAGGATGACATTGACGAGACAGAGCTGAATGGGGAGCCCGCCCAGGCCTGGGAGAACCTC
PenSpv1_NA_ProtID-585626_Scaf144-OG3              AAAGATGACATTGACGAGACTGAGCTGAATGGGGAGCCCGCCCAGGCTTGGGAGAATCTC
PenCBMAI_lcc3B_ProtID-VDC05858.1_Scaf71-OG3       AAGGACGAGGTCCCCGAAGAAGAGCTCGACGGAGAGCCCGCCCAGGCCTGGGAGAACCTA
PenCONTA_NA_ProtID-13951_Scaf1-OG4                ---GAATCACTCAGTGAGGTCGCCTCTCACGTCCGTGTAAATTCAAACTGGGACGCCCTG
PenSpv1_NA_ProtID-572185_Scaf17-OG4               ---GAATCCCTCAGTGAGGTCGCCTCTCATGTCCGTGTAAATTCAAACTGGGAGTCCCTG
PenCBMAI_lac4_ProtID-VDB83149.1_Scaf10-OG4        ---GATTCAATCACTGAGGTCGCGTCTCATGTCCGTGTGAACTCGAACTGGGACGCTCTA
PenCONTA_NA_ProtID-582306_Scaf44-OG5              ---GAATCGCTCTCCGAGGTCGCCTCTCACAACCCGCACACCTCGAGCTGGGATGCGCTG
PenSpv1_NA_ProtID-628028_Scaf37-OG5               ---GAATCGCTCTCCGAGGTCGCCTCTCACAACCCGCACACCTCGAGCTGGGATGCGCTG
PenLyc_lac5_GbID-MW172826_NA-OG5                  ---GAGTCGCTCTCCGAGGTTGCCTCTCACAACCCGCACACGTCGAGCTGGGATGCGC--
PenCBMAI_NA_ProtID-VDC06586.1_Scaf8-OG5           ---GAGTCGCTCGCCAATGTCGCCAGCGCCAACCCGCACACCTCGAGCTGGGATGCGCTG
PenCONTA_NA_ProtID-582671_Scaf47-OG6              ------------------------------------------------------------
PenSpv1_NA_ProtID-644385_Scaf412-OG6              CCCGCTAAGCTTGCCTCAGACGTCAATGTGAAGAAATGTGCGCTGATACTCAATGTTCAC
PenCONTA_NA_ProtID-614710_Scaf17-OG7              GTGAGCGAGGTCGCCGCCGCC---AACCCCAAC---CCGTCATCT---TGGGACGCCCTT
PenSpv1_NA_ProtID-679847_Scaf4-OG7                GTGAGCGAGGTTGCCGCCGCC---AACCCCAATATCCCGTCGTCC---TGGGACGCCCTT
PenCONTA_NA_ProtID-672875_Scaf63-OG8              ---GAGGATGTGAACGAGATCGCTCAAGCCAACCGGGTGCCCCCATCGTGGGAGGCCCTC
PenSpv1_NA_ProtID-679847_Scaf85AND112-OG8         ---GAGGATGTGAACGAGATCGCTCAAGCCAACCGGGTACCCCCATCGTGGGAGGCCCTC
PenLyc_lacA_GbID-MG550090_NA-OG8                  ---GAGGATGTGAACGAGATCGCTCAAGCCAACCGGGTGCCCCCATCGTGGGAGGCCCTC
PenCBMAI_NA_ProtID-VDB85211.1_Scaf117-OG8         ---GAGAACATCGACCAGGCTGCCTCCTCTAACCCTGTACCGTCTTCTTGGGATGCCCTC
PenCONTA_NA_ProtID-613815_Scaf14-OG9              ---GAAGCTTCCGAAGATGTCGAGGGCACCGTCTCCCCTCCTCCCGCGTGGGACGAGCTT
PenSpv1_NA_ProtID-684578_Scaf54-OG9               ---GAAGCTTCCGAAGATGTCGAGGGCACCGTCTCCCCTCCTCCCGCGTGGGACGAGCTT
PenCONTA_NA_ProtID-665656_Scaf14-OG9              ---GAAGCTGTAGACGATGTCCAGGACACTGTATCCCCTCCTCCCGAGTGGGACCAGCTT
PenSpv1_NA_ProtID-734113_Scaf54-OG9               ---GAAGCTGTAGACGATGTCCAGGACACTGTATCCCCTCCTCCCGAGTGGGACCAGCTT
PenCBMAI_NA_ProtID-VDB98171.1_Scaf28-OG9          ---GAGGCTTCGAGCGACGTTTCGGACACAGTCACCCCACCTCCCGAATGGGATCAGCTC
PenCONTA_NA_ProtID-667684_Scaf21-OG10             ---GAAGATACCGCTAACGTTCCGGACGAAGTCACCCCACCCCCTGAATGGGACCAACTT
PenSpv1_NA_ProtID-684307_Scaf50-OG10              ---GAAGATACCAGTAACGTTCCGGACGAAGTCACCCCACCCTCCGAATGGGACCAACTT
PenCBMAI_lcc6_ProtID-VDB95718.1_Scaf232-OG10      ---GAGGACAGCGCCAGCGTCGCGGACGAGGTCGTCCCATCACCAGGGTGGAATCAGATT
PenCONTA_NA_ProtID-615966_Scaf23-OG11             ---GAGGATGCCGATGACACTTCCCAGGAAATGTCCGCGCCGGCCCAATGGGATGACCTT
PenSpv1_NA_ProtID-693375_Scaf317-OG11             ---GAGGATGCCGATGACACTTCCCAGGAAATGTCCGCACCGGCCCAATGGGATGACCTT
PenCBMAI_lcc7_ProtID-VDB96280.1_Scaf25-OG11       ---GAGGATGCCGATGACAATGCTCAGGCAATGTCTACGTCCGGTCAATGGGATACCCTC
PenCONTA_NA_ProtID-147302_Scaf17-OG12             ---GAAGACGTGCAAGGTGTATCTGCAGATGAAAAACCACCCCCTGAATGGGACCAATTA
PenSpv1_NA_ProtID-342248_Scaf4-OG12               ---GAAGACGTGCAAGGTGTATCTGCAGATGAAAAACCACCCCCTGAATGGGACCAATTA
PenCBMAI_lcc5_ProtID-VDB92393.1_Scaf2-OG12        ---GAAGACGTACAGGATGTCTCAGCTGATGAAGCACCACCTGCTGAATGGAATCAACTA
PenCONTA_NA_ProtID-617799_Scaf35-OG13             ---GAAGATCAGCCCGACGTTGCAAACATCGATCACCCTCCGCTCGACTGGGAGCTGCTG
PenSpv1_NA_ProtID-594659_Scaf466-OG13             ---GAGGATCAGCCAGACGTCGCAAACGTCGATCACCCTCCGCTCGACTGGGAACTGCTG
PenCBMAI_lcc8_ProtID-VDB95407.1_Scaf222-OG13      ---GAGGACCAGCCCGATATCCCCAATGTAGACGACCCGCCTCTCGACTGGAAACTGCTA
PenCONTA_NA_ProtID-670195_Scaf35-OG14             ---GAAGACCAACCTGACGTATCTGCGGTTGATCATCCGCCAGCTGACTGGGAGAAGCTG
PenSpv1_NA_ProtID-686668_Scaf88-OG14              ---GAAGACCAACCTGACGTATCTGCAGTTGATCATCCTCCAGCTGACTGGGAGAAACTG
PenCONTA_NA_ProtID-686860_Scaf21-OG15             ---GAGGATGTACCCGACGTTGCTGCCACGAACCAGCCACCTGCTGACTGGAAGGCCCTA
PenSpv1_NA_ProtID-686202_Scaf79-OG15              ---GAGGATGTACCCGACGTTGCTGCCACGAACCAGCCACCTGCTGACTGGAAGGCCCTA
PenCBMAI_NA_ProtID-VDC00639.1_Scaf338-OG15        ---GAGGACGTACCTGACGTTTCCGCGACCAACCATCCCCCTGCTGACTGGAATGCGCTT
PenCONTA_NA_ProtID717194_Scaf24-OG16              ------------------------------------------------------------
PenSpv1_NA_ProtID36665_Scaf11-OG16                ---GAAGACCAAGCTGACATCAAGGCTGTCGATAAGCCTACCAAAAACTGGGACCTGCTT
PenLyc_lacC_GbID-MG550092_NA-OG16                 ---GAAGACCAAGCTGACATCAAGGCTATCGATAAGCCTACCAAAAACTGGGGCCTGCTT
PenCBMAI_NA_ProtID-VDB92219.1_Scaf2-OG16          ---GAAGACCAACCCGATATCAAGGCCGTAGATAAGCCGACTAAAGAATGGGATACACTC
PenCONTA_NA_ProtID-579219_Scaf24-OG17             ---GAGGATGTGCCCGACGTCGGCAACCTTGACAAGCCACCCGCCGACTGGCGTGCTCTC
PenSpv1_NA_ProtID-208735_Scaf222-OG17             ---GAGGATGTGCCCGACGTCGGCAATCTCGACAAGCCGCCCGCCGATTGGCGTGCTCTC
PenCBMAI_NA_ProtID-VDB90317.1_Scaf174-OG17        ---GAGGATGTTCCCGATGTCAGTAGCATCGATAATCCTCCATCCGACTGGCGCGCGCTG
PenSpv1_NA_ProtID-654934_Scaf141-OG18             ---GAGGACACCCCGGACATCCCCAACGAG---GACCCGACCGACGCCTGGAACGCTCTT
PenCONTA_NA_ProtID-612982_Scaf11-OG18             ---GAGGACACCCCGGACATCCCCAACGAG---GACCCGACCGACGCCTGGAACGCTCTT
PenCBMAI_Pnh_lac1_ProtID-VDC04696_Scaf6-OG18      ---GAAGACAGCGAAGACGTTCCCAATGACGTACACCCGACCGACAACTGGAATGCTCTT
TraHir_lacA_GbID-KP027478_Out                     ---GAGGATACTCCGGACGTCAAGGCTGTCAACCCCGTCCCTCAGGCGTGGTCCGACCTG
TraHir_lacB_GbID-KP027484_Out                     ---GAGGACATACCGGACGTCAGGGCGGTAAACCCCGTCTCAAAGGCGTGGTCGGACCTG
TraHir_lacC_GbID-KP027479_Out                     ---GAAGACACTGCGGACGTCGCTTCGGCCAACCCGGTGACAACCGAATGGAGCGACTTG
TraHir_lacD_GbID-KP027480_Out                     ---GAAGATACAAAGGACACTAAATTTGTCAATCCAGTCCCCCAGGACTGGAGGGACCTG
TraHir_lacE_GbID-KP027481_Out                     ---GAGGATGTACCTCGTATAAAGCCGGCGAACCCGGTGCCGGAGGCGTGGTCTGAGCTG
TraHir_lacF_GbID-KP027482_Out                     ---GAAGATATCCCCGACACCAAAGACATTAACCCGGTGCCCCAGGCATGGTCGGACCTT
TraHir_lacG_GbID-KP027483_Out                     ---GAGGACACTGACGAGGTCGTCTCCTTCAATACGCCTTCCACGGCTTGGGAGAACCTG
                                                                                                              

PenCONTA_NA_ProtID-158007_Scaf18-OG1              TGCCCCGCATACAACGACTACATCGGC
PenSpv1_NA_ProtID-81172_Scaf134-OG1               TGCCCCGCATACAACGACTACATCGGC
PenCBMAI_lcc1_ProtID-VDC02847.1_Scaf45-OG1        TGCCCGGCTTACAACGACTACATCGGC
PenCONTA_NA_ProtID-685758_Scaf2-OG2               TGCCCTGCATACAATGACTATATTGGC
PenSpv1_NA_ProtID-685261_Scaf64-OG2               TGCCCTGCATACAATGACTATATTGGG
PenLyc_lacB_GbID-MG550091_NA-OG2                  TGCCCTGCATACAATGACTATATCGGC
PenCBMAI_lcc2_ProtID-VDB95254.1_Scaf22-OG2        TGCCCGGCTTACAGCAACTACGTCGGC
PenCONTA_NA_ProtID-604824_Scaf66-OG3              TGCCCTGCGTACGACCACTACATGGAA
PenSpv1_NA_ProtID-585626_Scaf144-OG3              TGCCCCGCGTACGACCACTACATGGAG
PenCBMAI_lcc3B_ProtID-VDC05858.1_Scaf71-OG3       TGCCCCGCCTACGACCACTACATGGAG
PenCONTA_NA_ProtID-13951_Scaf1-OG4                TGCCCGACGTACAACAACTTCGTTGCT
PenSpv1_NA_ProtID-572185_Scaf17-OG4               TGCCCAACATACGATAAGTTCATTGCT
PenCBMAI_lac4_ProtID-VDB83149.1_Scaf10-OG4        TGCCCTACCTACAACAAGTTCATTGCT
PenCONTA_NA_ProtID-582306_Scaf44-OG5              TGCCCGGCATACAACAACTTCGTTTCT
PenSpv1_NA_ProtID-628028_Scaf37-OG5               TGCCCGGCGTACAACAACTTCGTTTCT
PenLyc_lac5_GbID-MW172826_NA-OG5                  ---------------------------
PenCBMAI_NA_ProtID-VDC06586.1_Scaf8-OG5           TGCCCTGCGTACAACAACTTCGTTGCT
PenCONTA_NA_ProtID-582671_Scaf47-OG6              ---------------------------
PenSpv1_NA_ProtID-644385_Scaf412-OG6              CTGGTCGTTCATCACACATCCGGTCCA
PenCONTA_NA_ProtID-614710_Scaf17-OG7              TGCCCGACTTACAACGACTACATCGCG
PenSpv1_NA_ProtID-679847_Scaf4-OG7                TGCCCAGCGTACAACGACTACGTCGCG
PenCONTA_NA_ProtID-672875_Scaf63-OG8              TGCCCGGCATACGATAATTTCGTCGCC
PenSpv1_NA_ProtID-679847_Scaf85AND112-OG8         TGCCCGGCATATGACAAGTTCGTCGCC
PenLyc_lacA_GbID-MG550090_NA-OG8                  TGCCCGGCTTACGACAAGTTCGTCGCC
PenCBMAI_NA_ProtID-VDB85211.1_Scaf117-OG8         TGCCCTGCATACGACGAGTTCGTCGCT
PenCONTA_NA_ProtID-613815_Scaf14-OG9              TGCCCCGCTTACAACACATTCGTTCAA
PenSpv1_NA_ProtID-684578_Scaf54-OG9               TGCCCCGCTTACAACACATTCGTTCAA
PenCONTA_NA_ProtID-665656_Scaf14-OG9              TGCCCTGCTTATAGCTCGTTTGTCAAA
PenSpv1_NA_ProtID-734113_Scaf54-OG9               TGCCCTGCTTATAGCTCCTTTGTCGAA
PenCBMAI_NA_ProtID-VDB98171.1_Scaf28-OG9          TGCCCCGCTTACAACTCGTTCGTCGAA
PenCONTA_NA_ProtID-667684_Scaf21-OG10             TGCCCCGCATACAACTCCTTCTTGGAA
PenSpv1_NA_ProtID-684307_Scaf50-OG10              TGCCCCGCATATAACTCCTTCATTGAA
PenCBMAI_lcc6_ProtID-VDB95718.1_Scaf232-OG10      TGCCCCGCATATAACACGTTCATAAAG
PenCONTA_NA_ProtID-615966_Scaf23-OG11             TGTCCTGCCTACGAGTCCTTCCTTGCA
PenSpv1_NA_ProtID-693375_Scaf317-OG11             TGTCCAGCTTACGAGTCCTTCCTTGCA
PenCBMAI_lcc7_ProtID-VDB96280.1_Scaf25-OG11       TGCCCGGCGTATGAAGCCTTTCTTCAG
PenCONTA_NA_ProtID-147302_Scaf17-OG12             TGCCCGCTCTATGCAAACTTCACCGCA
PenSpv1_NA_ProtID-342248_Scaf4-OG12               TGCCCGCTCTATGCAAACTTCACCGCA
PenCBMAI_lcc5_ProtID-VDB92393.1_Scaf2-OG12        TGCCCTCTCTACATTAACTTCACCGCG
PenCONTA_NA_ProtID-617799_Scaf35-OG13             TGCCCGGCATGGAACCTGTACTCCATC
PenSpv1_NA_ProtID-594659_Scaf466-OG13             TGCCCGGCCTGGAACTTGTACTCCATC
PenCBMAI_lcc8_ProtID-VDB95407.1_Scaf222-OG13      TGCCCCGCATGGAACCTGTACTCCGTC
PenCONTA_NA_ProtID-670195_Scaf35-OG14             TGCCCTGCGTATGAACCTTACGCTAAG
PenSpv1_NA_ProtID-686668_Scaf88-OG14              TGCCCCGCATATGAGCCTTATGCCGAG
PenCONTA_NA_ProtID-686860_Scaf21-OG15             TGCCCTGCCTACAACACGTACACTGCT
PenSpv1_NA_ProtID-686202_Scaf79-OG15              TGCCCCGCCTACAACACGTACACTGCT
PenCBMAI_NA_ProtID-VDC00639.1_Scaf338-OG15        TGCCCTGCTTACAACCAGTACACTTCT
PenCONTA_NA_ProtID717194_Scaf24-OG16              ---------------------------
PenSpv1_NA_ProtID36665_Scaf11-OG16                TGCCCCGCATACAACATCTACGCTAAG
PenLyc_lacC_GbID-MG550092_NA-OG16                 TGCCCTGCATACAACATCTACGCTAAG
PenCBMAI_NA_ProtID-VDB92219.1_Scaf2-OG16          TGCCCCGCCTACAATTTCTACGCTCAA
PenCONTA_NA_ProtID-579219_Scaf24-OG17             TGCCCAGCTTACGACCAGTATGCGAAC
PenSpv1_NA_ProtID-208735_Scaf222-OG17             TGCCCGGCTTACGACCAGTATGCGAAC
PenCBMAI_NA_ProtID-VDB90317.1_Scaf174-OG17        TGCCCGGCCTACGACCAGTACGCGAAC
PenSpv1_NA_ProtID-654934_Scaf141-OG18             TGCCCTGCCTGGAACACGTACTCGGCG
PenCONTA_NA_ProtID-612982_Scaf11-OG18             TGCCCTGCCTGGAACACGTACTCGGCG
PenCBMAI_Pnh_lac1_ProtID-VDC04696_Scaf6-OG18      TGCCCGGCATGGAACACGTACTCGTCC
TraHir_lacA_GbID-KP027478_Out                     TGCCCGACCTACGACGCGCTCGACCCC
TraHir_lacB_GbID-KP027484_Out                     TGTCCGATATACGATAAGCTTGGGTCG
TraHir_lacC_GbID-KP027479_Out                     TGCCCTACCTATGACGCCCTGGGCGAC
TraHir_lacD_GbID-KP027480_Out                     TGCCCTGCGTACGATAAGGCCATGAAC
TraHir_lacE_GbID-KP027481_Out                     TGTCCTACGTATGATAAGCTGGCTCCA
TraHir_lacF_GbID-KP027482_Out                     TGCCCGATCTACGACGCTCTCGACGAG
TraHir_lacG_GbID-KP027483_Out                     TGTACAACCTACGACGCACTGGACTCC
                                                                             
